# Supplementary material for: miR766-3p and miR124-3p Dictate Drug Resistance and Clinical Outcome in HNSCC
Source: Cancers (Basel). 2022 Oct 27;14(21):5273. doi: 10.3390/cancers14215273 (PMC9655574; doi:10.3390/cancers14215273)
Supplement: Supplementary file 1 [file cancers-14-05273-s001.zip]

Archive with 8 entries (8 files):
- Supplementary Figures.pptx
- Supplementary Table S1.xlsx
- Supplementary Table S2.xlsx
- Supplementary Table S3.xlsx
- Supplementary Table S4.xlsx
- Supplementary Table S5.xlsx
- Supplementary Table S6.xlsx
- Supplementary Table S7.xlsx
