# Supplementary material for: miR766-3p and miR124-3p Dictate Drug Resistance and Clinical Outcome in HNSCC
Source: Cancers (Basel). 2022 Oct 27;14(21):5273. doi: 10.3390/cancers14215273 (PMC9655574; doi:10.3390/cancers14215273)
Supplement: Supplementary file 1 [file cancers-14-05273-s001.zip › Supplementary Table S1.xlsx]

## Sheet: Supplementary Table S1
Supplementary Table S1 miRNA expression in miRNA microarray
miRNA	Normal #1	Normal #2	Normal #3	Normal #4	Normal #5	Normal #6	Responder #1	Responder #2	Responder #3	Responder #4	Responder #5	Responder #6	Non-Responder #1	Non-Responder #2	Non-Responder #3	Non-Responder #4	Non-Responder #5	Non-Responder #6
hsa-miR-3714	2	0	0	0	0	0	10	21	0	0	19	5	27	0	16	5	11	48
hsa-miR-6816-5p	4	0	0	0	0	0	0	10	5	15	11	26	29	9	11	10	11	29
hsa-miR-3929	4	0	0	0	0	0	0	16	16	4	19	3	19	14	13	10	11	20
hsa-miR-642b-3p	5	0	0	0	0	0	0	20	12	5	18	10	14	13	17	18	12	31
hsa-miR-5591-5p	8	0	0	0	0	0	0	0	5	12	17	1	0	11	18	14	16	73
hsa-miR-3973	7	0	0	0	0	0	0	20	6	12	16	0	40	10	0	12	19	33
hsa-miR-4761-3p	7	0	0	0	0	0	13	11	5	13	50	0	33	20	0	6	15	36
hsa-miR-410-3p	11	0	0	0	0	0	11	18	18	11	13	5	25	15	24	17	22	61
hsa-miR-5590-3p	6	0	0	0	0	0	11	7	11	10	15	0	39	6	0	11	11	22
hsa-miR-4756-3p	12	0	0	0	0	0	0	28	15	17	34	3	59	16	25	10	19	49
hsa-miR-3689b-5p	7	0	0	0	0	0	0	6	0	11	0	9	11	5	10	3	20	54
hsa-miR-4256	14	0	0	0	0	0	13	26	9	19	25	4	37	29	19	40	11	66
hsa-miR-1471	8	11	6	0	25	7	0	27	6	12	108	2	39	603	15	12	50	100
hsa-miR-6816-3p	0	0	0	12	0	0	17	16	6	6	17	0	68	15	0	12	0	67
hsa-miR-184	123	346	83	138	185	319	95	94	175	34	59	27	106	39	77	20	478	14921
hsa-miR-520f-3p	6	0	0	0	0	0	0	5	14	4	0	0	27	11	0	9	13	18
hsa-miR-5581-3p	12	0	0	0	0	0	13	20	11	9	19	6	50	13	19	11	6	54
hsa-miR-518e-5p	4	0	0	0	0	0	12	0	17	5	0	0	0	10	0	5	16	17
hsa-miR-519a-3p	5	0	0	0	0	0	11	0	0	5	0	0	0	12	0	2	10	33
hsa-miR-548-3p	0	2	10	0	0	0	11	0	0	8	12	0	0	97	0	6	0	26
hsa-miR-6890-3p	7	0	0	0	0	0	0	0	0	0	0	4	0	0	12	9	15	32
hsa-miR-6871-3p	0	22	8	0	18	12	11	23	8	8	133	8	76	90	11	7	0	396
hsa-miR-4513	5	0	0	0	11	3	13	15	10	0	23	10	42	0	12	16	13	99
hsa-miR-548ae-3p	16	0	0	0	0	0	0	10	4	8	31	5	14	18	10	12	23	69
hsa-miR-6882-3p	13	0	0	0	0	0	0	19	14	12	29	12	24	12	21	13	9	32
hsa-miR-519e-3p	9	0	0	0	0	0	19	11	7	6	12	0	12	13	0	7	12	31
hsa-miR-550b-3p	6	0	0	0	12	5	0	22	8	7	11	3	27	11	11	12	19	98
hsa-miR-2682-3p	9	0	0	0	17	17	0	18	22	11	38	6	135	35	36	12	15	93
hsa-miR-548aq-5p	9	0	0	0	0	0	12	8	8	8	15	0	16	11	0	12	12	17
hsa-miR-1269b	5	20	15	17	17	17	16	35	17	25	25	43	17	97	186	23	17	346
hsa-miR-938	0	8	11	0	0	0	15	21	9	16	16	0	55	10	0	14	0	59
hsa-miR-4506	0	0	0	0	7	11	12	8	8	11	20	5	40	12	11	16	0	51
hsa-miR-4712-3p	6	11	7	0	0	0	11	12	6	7	46	1	41	67	10	7	12	31
hsa-miR-1538	0	0	0	0	16	4	0	20	8	5	17	11	45	10	8	15	0	59
hsa-miR-1269a	21	23	18	13	23	32	20	37	25	39	290	20	39	143	219	31	296	158
hsa-miR-5692c	10	0	0	0	0	0	0	12	0	0	12	0	23	0	0	5	17	23
hsa-miR-6864-3p	8	0	0	16	0	0	10	26	7	10	34	14	56	11	15	27	22	31
hsa-miR-4786-5p	7	0	0	0	23	14	21	26	30	35	38	9	149	20	35	22	11	55
hsa-miR-526a	0	18	3	0	0	0	0	8	6	6	0	0	10	127	0	0	0	0
hsa-miR-4756-5p	7	10	5	0	0	0	15	27	15	17	17	4	66	7	12	8	11	39
hsa-miR-4750-3p	3	0	0	0	13	4	0	18	11	4	14	11	27	14	16	5	12	56
hsa-miR-3138	36	52	27	26	55	40	26	51	22	40	164	18	44	33	42	29	32	1338
hsa-miR-548aj-3p	10	7	11	0	0	0	14	10	21	16	14	1	14	90	22	10	20	22
hsa-miR-658	43	90	44	32	24	35	61	88	32	53	504	20	159	977	68	46	141	275
hsa-miR-892b	21	35	17	19	26	29	27	24	29	88	81	20	98	26	49	34	22	671
hsa-miR-7515	8	11	8	0	0	0	0	12	12	10	24	14	47	5	17	17	12	65
hsa-miR-6822-3p	6	16	9	0	0	0	10	28	11	15	33	8	33	26	15	10	21	80
hsa-miR-1225-5p	11	0	0	0	12	10	0	12	8	11	35	5	43	15	14	14	11	97
hsa-miR-4432	12	14	13	0	0	0	11	26	11	16	23	6	42	74	15	16	20	62
hsa-miR-518c-5p	4	0	0	0	18	4	0	20	21	13	25	33	49	9	31	17	14	29
hsa-miR-516b-5p	14	11	11	0	0	0	22	12	23	12	28	4	37	27	14	30	33	64
hsa-miR-4661-5p	192	113	127	74	225	108	127	355	765	2123	152	167	3198	230	466	602	93	170
hsa-miR-6774-5p	16	7	10	11	0	0	16	26	16	18	22	8	34	16	16	15	27	140
hsa-miR-6788-5p	13	0	0	0	21	7	18	37	18	17	23	8	63	12	26	26	21	83
hsa-miR-1910-5p	15	11	9	0	0	0	0	19	9	11	18	8	34	16	21	29	15	80
hsa-miR-6778-3p	8	0	0	0	19	4	0	23	15	14	29	8	26	19	11	26	12	78
hsa-miR-3177-5p	5	6	12	0	0	0	13	18	7	0	11	9	40	0	15	12	11	49
hsa-miR-6751-3p	14	7	13	0	20	18	11	74	37	29	84	83	144	54	48	62	23	65
hsa-miR-548bb-5p	14	0	0	0	0	0	25	13	4	0	17	0	25	0	0	11	14	27
hsa-miR-6084	12	17	9	0	0	0	0	20	12	11	15	10	72	15	5	10	21	84
hsa-miR-548az-3p	3	6	16	0	0	0	15	12	7	7	20	7	52	12	17	9	13	33
hsa-miR-498	9	0	0	0	17	16	24	32	22	14	22	4	68	21	10	17	28	82
hsa-miR-6879-5p	36	31	13	26	32	19	42	43	33	33	32	24	529	42	35	34	44	160
hsa-miR-4689	9	0	0	0	20	11	17	21	14	17	32	7	42	22	16	29	16	90
hsa-miR-6859-3p	10	0	0	15	0	0	0	20	10	20	17	7	39	12	15	14	11	42
hsa-miR-6792-3p	19	24	12	21	27	14	11	50	37	26	76	12	412	42	24	26	22	93
hsa-miR-6826-3p	16	21	14	0	37	12	14	49	37	16	42	89	338	25	36	25	16	87
hsa-miR-3150a-3p	8	18	5	0	12	3	0	21	8	13	53	14	51	48	12	13	13	105
hsa-miR-645	11	0	0	0	18	5	0	10	12	13	17	5	54	4	12	10	14	84
hsa-miR-7112-5p	15	16	11	0	0	0	0	14	11	8	68	0	18	119	0	15	21	46
hsa-miR-4659a-5p	8	0	0	0	11	12	11	25	7	16	28	2	63	13	10	16	19	40
hsa-miR-6753-5p	14	0	0	0	23	7	10	14	13	20	18	7	32	12	18	19	15	131
hsa-miR-4666a-5p	8	10	4	0	0	0	0	14	3	0	11	0	10	0	0	8	14	81
hsa-miR-6848-5p	16	11	3	0	0	0	0	22	19	17	14	8	22	11	14	14	17	75
hsa-miR-520a-5p	8	0	0	0	13	6	14	19	40	8	19	6	35	13	11	24	27	25
hsa-miR-4524b-5p	9	5	11	0	0	0	0	19	15	22	23	7	19	16	11	20	25	34
hsa-miR-4319	19	15	9	0	0	0	14	31	18	22	107	5	40	16	14	12	13	119
hsa-miR-6890-5p	0	10	7	16	0	0	0	19	22	16	23	10	31	21	17	15	0	78
hsa-miR-4681	28	27	9	27	19	10	19	17	14	26	59	16	258	12	18	24	31	246
hsa-miR-3669	11	6	11	0	0	0	13	9	9	10	9	0	37	12	0	2	18	68
hsa-miR-4758-3p	10	11	15	0	0	0	12	23	16	23	22	2	22	27	35	21	17	54
hsa-miR-4735-5p	16	18	25	23	31	16	32	18	17	28	46	7	78	62	17	8	42	411
hsa-miR-8061	15	11	15	0	0	0	32	16	11	20	34	7	51	21	12	17	25	66
hsa-miR-6869-3p	15	16	16	0	24	6	0	34	15	13	66	10	83	23	14	13	21	205
hsa-miR-4534	7	18	13	14	20	13	13	19	26	20	45	16	68	28	42	20	21	217
hsa-miR-6826-5p	52	46	30	40	54	18	36	45	29	35	267	24	118	54	53	70	49	769
hsa-miR-4696	6	7	11	17	18	4	17	9	8	14	45	5	160	14	11	10	18	79
hsa-miR-4761-5p	10	11	5	0	0	0	16	7	7	3	13	3	14	14	12	9	19	52
hsa-miR-4511	14	0	0	14	12	4	15	21	20	16	10	0	76	20	0	13	13	81
hsa-miR-5590-5p	10	11	10	0	0	0	0	15	0	13	14	0	28	23	0	10	23	59
hsa-miR-3121-3p	0	0	0	0	12	16	12	56	13	22	44	5	43	10	15	16	0	45
hsa-miR-6499-3p	10	0	0	0	13	12	12	23	9	13	29	4	32	21	11	19	23	55
hsa-miR-4446-3p	5	0	0	0	10	7	10	15	12	16	15	4	18	5	17	14	12	35
hsa-miR-6793-3p	16	0	0	22	0	0	19	33	11	11	22	21	51	13	11	11	11	77
hsa-miR-4278	11	0	0	0	18	11	0	18	37	16	21	10	21	14	21	9	17	101
hsa-miR-7156-3p	13	0	0	0	12	7	15	23	7	12	15	6	38	18	18	17	9	46
hsa-miR-4258	7	16	11	0	12	11	0	17	9	11	10	6	47	13	24	13	15	147
hsa-miR-671-5p	131	87	106	93	245	190	124	510	488	70	426	298	2081	413	236	452	284	374
hsa-miR-3150b-5p	12	14	14	12	18	9	13	34	18	17	21	13	174	18	17	22	23	101
hsa-miR-6871-5p	70	30	15	23	30	18	16	29	16	14	43	25	612	23	15	16	32	131
hsa-miR-328-5p	36	44	15	24	33	34	35	27	23	31	39	22	103	21	26	22	27	630
hsa-miR-6127	11	0	0	0	19	10	11	21	16	10	31	10	53	20	21	14	8	62
hsa-miR-6821-3p	7	11	5	12	16	2	13	28	19	11	23	19	70	22	18	17	12	96
hsa-miR-3648	20	23	31	31	26	17	17	38	21	39	35	32	343	52	43	26	39	152
hsa-miR-6845-3p	7	0	0	0	20	6	0	19	14	12	24	10	43	15	15	13	11	48
hsa-miR-20b-3p	2	0	0	0	11	12	11	15	10	8	12	0	22	11	0	12	18	46
hsa-miR-6879-3p	22	31	17	24	20	12	24	19	15	9	73	22	49	102	13	10	44	330
hsa-miR-3679-3p	15	0	0	13	12	10	12	20	20	17	17	12	67	15	14	6	17	97
hsa-miR-4531	23	27	17	11	21	20	22	29	14	16	29	19	70	16	20	28	34	346
hsa-miR-1301-5p	0	0	0	0	23	11	0	13	6	16	22	3	11	8	16	9	0	102
hsa-miR-6786-5p	23	29	13	13	17	25	24	12	13	11	15	6	44	19	12	15	34	391
hsa-miR-548bb-3p	6	2	13	0	0	0	17	37	15	5	29	1	17	14	16	11	11	21
hsa-miR-6508-3p	4	0	0	0	9	10	0	9	7	11	29	0	20	11	0	11	13	43
hsa-miR-6834-3p	7	0	0	0	13	4	19	15	10	0	18	10	29	0	10	13	10	40
hsa-miR-26a-2-3p	65	38	46	103	263	86	71	1232	1375	417	1142	26	57	297	1125	791	75	207
hsa-miR-4674	0	8	12	11	18	8	14	26	19	22	10	12	110	20	21	25	0	66
hsa-miR-615-3p	19	36	76	14	113	21	30	223	309	20	329	36	284	41	72	56	240	485
hsa-miR-7114-3p	10	5	12	11	0	0	15	22	11	11	15	8	28	8	13	60	13	38
hsa-miR-4418	12	11	8	0	16	10	0	18	9	13	30	12	37	8	13	12	22	147
hsa-miR-6857-5p	46	39	13	24	25	33	28	34	13	20	24	15	48	24	21	30	42	585
hsa-miR-6730-3p	10	9	12	0	18	12	14	45	14	29	28	5	77	24	37	40	20	56
hsa-miR-1237-3p	29	45	19	35	37	26	29	43	27	25	131	30	204	168	29	29	54	309
hsa-miR-6511b-5p	12	13	11	0	12	15	12	14	9	22	38	12	42	22	16	8	19	154
hsa-miR-4731-5p	0	5	10	0	0	0	0	12	9	10	17	0	11	8	0	5	0	38
hsa-miR-563	6	11	4	0	12	14	19	14	12	12	14	0	40	14	0	13	22	105
hsa-miR-520f-5p	9	5	10	0	0	0	13	7	16	11	0	0	15	10	0	8	19	47
hsa-miR-4799-5p	11	0	0	0	17	6	29	26	10	13	17	13	27	13	12	26	23	39
hsa-miR-4283	7	0	0	0	20	7	10	14	9	18	0	6	16	13	11	13	15	72
hsa-miR-1251-5p	15	21	12	20	0	0	20	17	14	23	28	14	51	19	15	14	27	154
hsa-miR-3670	24	14	13	0	23	11	15	36	18	18	31	7	61	20	35	18	20	195
hsa-miR-517c-3p	0	11	9	0	0	0	25	11	35	6	23	0	29	11	0	20	0	22
hsa-miR-4447	18	0	0	0	16	6	13	11	12	6	20	5	46	15	14	14	14	61
hsa-miR-5580-3p	17	26	20	0	0	0	16	11	0	17	15	9	13	12	10	9	24	190
hsa-miR-647	14	11	8	0	32	11	0	36	9	16	47	9	122	23	27	24	16	98
hsa-miR-659-3p	11	35	19	0	23	12	14	22	16	19	23	10	25	14	19	19	37	293
hsa-miR-6735-3p	14	23	9	0	28	17	17	29	14	20	34	18	112	13	10	14	35	186
hsa-miR-6815-3p	21	12	10	0	14	4	0	25	16	13	18	0	65	16	0	17	20	129
hsa-miR-3682-3p	8	11	11	0	24	8	25	15	14	19	26	17	54	18	30	14	18	117
hsa-miR-4699-3p	15	10	17	21	22	14	14	34	17	23	36	7	160	27	21	18	26	148
hsa-miR-6804-3p	9	11	10	0	0	0	0	15	4	17	25	5	33	13	11	10	17	37
hsa-miR-548ai	9	0	0	0	12	9	20	13	8	6	17	6	13	13	11	23	22	39
hsa-miR-6076	6	6	14	10	9	16	13	25	17	24	18	16	54	17	15	26	24	109
hsa-miR-96-3p	0	0	0	0	14	9	11	11	0	12	19	0	27	17	14	8	0	26
hsa-miR-4695-5p	7	12	10	0	12	10	0	17	9	13	17	18	32	16	32	10	15	98
hsa-miR-6803-3p	8	10	11	0	16	17	22	31	26	22	36	8	86	28	23	27	29	53
hsa-miR-6501-3p	5	12	8	0	0	0	10	14	7	16	12	4	17	7	11	10	10	44
hsa-miR-3678-5p	8	0	0	19	12	10	0	41	24	20	22	5	32	13	23	12	25	89
hsa-miR-5681b	16	12	19	0	0	0	11	16	13	21	28	0	49	20	0	20	19	78
hsa-miR-942-3p	20	22	20	27	26	16	25	63	45	46	59	20	73	60	80	28	25	252
hsa-miR-642a-3p	7	3	12	0	17	1	10	26	7	0	19	4	26	0	22	35	14	61
hsa-miR-6772-3p	9	0	0	0	38	12	10	28	15	21	31	11	38	13	21	58	16	87
hsa-miR-3936	15	33	26	24	24	13	15	30	14	20	149	13	95	47	39	18	25	309
hsa-miR-4420	17	13	15	0	19	9	12	25	6	14	119	10	31	15	10	16	35	180
hsa-miR-6813-3p	9	10	9	0	0	0	0	12	7	4	9	0	20	13	0	14	13	50
hsa-miR-6726-5p	11	11	12	0	14	7	0	21	16	17	21	7	45	16	19	14	21	101
hsa-miR-920	14	10	7	14	9	11	13	25	19	8	24	11	146	11	21	16	11	50
hsa-miR-3927-5p	12	10	15	0	0	0	19	14	0	5	16	0	18	15	0	10	20	82
hsa-miR-892a	7	10	7	0	12	10	14	31	18	22	20	6	41	14	16	14	11	84
hsa-miR-656-5p	20	18	3	0	15	10	16	23	11	17	13	15	91	13	12	15	32	95
hsa-miR-6827-5p	11	12	11	13	17	9	21	26	11	11	29	7	54	98	20	15	15	83
hsa-miR-6749-3p	11	11	7	0	11	20	19	21	18	17	17	27	26	17	11	14	15	151
hsa-miR-4749-5p	17	9	11	11	14	15	16	26	17	17	28	11	57	59	15	17	24	128
hsa-miR-6743-3p	11	17	14	0	18	11	17	37	10	12	25	15	111	23	46	18	13	65
hsa-miR-885-3p	25	44	15	25	23	24	38	18	33	22	94	16	111	19	8	18	38	412
hsa-miR-5739	19	11	12	19	20	12	23	30	28	19	51	21	98	24	37	23	20	159
hsa-miR-6849-3p	10	0	0	0	13	10	11	15	22	18	15	6	19	11	11	16	8	63
hsa-miR-3186-3p	21	18	21	0	31	17	25	24	15	16	18	19	63	25	18	17	46	249
hsa-miR-1236-3p	16	25	33	0	26	20	19	55	32	29	46	49	63	58	86	35	42	179
hsa-miR-122-3p	13	8	14	13	0	0	30	20	15	25	19	3	31	17	11	15	29	82
hsa-miR-6853-3p	8	15	5	0	13	10	18	17	5	19	14	0	46	13	0	16	33	87
hsa-miR-548a	6	0	0	0	12	10	0	15	22	18	15	0	17	12	16	17	18	27
hsa-miR-5687	16	15	10	26	11	17	21	27	28	36	22	6	59	18	15	9	26	236
hsa-miR-4419a	9	0	0	11	5	18	0	26	14	17	23	3	33	13	11	24	19	64
hsa-miR-4691-3p	18	11	15	0	16	8	19	19	18	19	40	17	52	18	17	20	23	129
hsa-miR-7976	120	62	78	113	268	270	232	482	1209	2009	191	314	1501	131	1239	359	58	166
hsa-miR-6891-3p	27	29	26	21	31	23	26	32	27	23	64	49	230	28	49	37	32	218
hsa-miR-6737-3p	107	107	49	111	64	100	102	27	47	100	55	32	261	79	32	50	208	1405
hsa-miR-6795-5p	14	24	10	21	19	23	13	24	17	19	65	18	71	22	24	24	30	247
hsa-miR-8089	45	57	24	36	31	20	37	40	26	27	31	54	391	47	23	25	48	268
hsa-miR-2114-5p	15	15	10	17	25	20	24	38	32	48	69	9	154	25	38	15	28	124
hsa-miR-520g-3p	5	11	13	0	0	0	19	41	19	7	14	0	7	27	0	7	31	37
hsa-miR-1229-3p	6	2	10	0	13	6	0	21	20	0	18	2	46	0	16	8	23	46
hsa-miR-5684	26	36	32	17	44	27	20	52	23	36	73	21	291	72	51	34	34	201
hsa-miR-3171	30	21	17	16	25	24	18	27	12	28	77	13	117	22	22	18	39	280
hsa-miR-4459	25	48	39	39	49	26	31	49	18	28	88	57	149	43	38	34	62	520
hsa-miR-6511a-5p	15	27	17	19	22	13	19	21	32	85	30	8	48	25	47	34	26	241
hsa-miR-3680-5p	12	0	0	0	23	11	27	24	0	27	54	3	28	17	15	22	23	66
hsa-miR-648	14	10	11	0	0	0	0	16	10	10	0	3	13	16	14	12	16	59
hsa-miR-6733-3p	15	23	12	23	25	22	61	40	22	35	39	9	51	31	23	20	28	292
hsa-miR-4669	13	19	17	0	22	18	22	30	18	22	58	19	74	20	19	14	31	172
hsa-miR-4433a-5p	0	8	10	11	16	6	15	21	22	19	51	21	51	24	42	23	0	49
hsa-miR-4783-5p	15	3	14	16	35	16	15	45	20	32	42	14	209	24	27	22	21	63
hsa-miR-4739	13	23	19	0	22	11	21	24	23	27	28	29	85	23	55	24	30	108
hsa-miR-4646-3p	12	12	12	0	19	13	15	30	17	18	26	26	75	12	22	25	23	94
hsa-miR-4699-5p	9	12	6	0	17	1	10	18	8	13	19	8	39	10	15	19	17	65
hsa-miR-3158-3p	19	7	10	0	23	18	18	32	19	19	37	26	78	16	26	30	30	102
hsa-miR-5681a	10	12	12	0	16	6	12	23	7	13	115	10	58	13	13	7	12	102
hsa-miR-4478	18	9	11	17	10	13	19	29	20	31	51	14	50	26	17	20	27	145
hsa-miR-6090	5	11	20	0	15	17	20	46	19	23	21	15	53	26	29	14	14	112
hsa-miR-6781-5p	16	31	28	18	15	26	25	19	5	16	31	22	176	40	16	25	35	195
hsa-miR-6783-3p	12	10	10	0	13	12	12	28	13	18	26	12	55	22	20	14	20	76
hsa-miR-6724-5p	33	66	75	84	80	58	65	130	38	69	138	73	906	93	122	77	48	191
hsa-miR-6734-3p	0	14	9	21	19	9	13	40	27	22	43	23	85	23	39	27	0	87
hsa-miR-6830-3p	9	14	23	12	22	11	18	54	28	26	42	94	114	20	41	32	21	101
hsa-miR-4672	10	13	13	0	20	11	24	27	25	29	27	14	37	53	31	17	15	89
hsa-miR-5191	57	73	41	73	40	65	63	45	29	52	77	78	122	51	27	33	113	908
hsa-miR-6861-5p	15	14	8	15	20	14	13	15	7	11	30	15	43	11	11	16	19	209
hsa-miR-7703	8	10	5	0	19	7	18	23	8	23	18	7	35	12	19	14	18	78
hsa-miR-3657	9	0	0	13	17	10	19	23	12	18	17	3	60	16	24	18	19	39
hsa-miR-1207-5p	8	10	6	0	11	4	10	31	19	5	18	9	36	13	18	13	10	50
hsa-miR-600	10	9	12	0	16	16	13	43	10	18	39	4	31	29	25	24	25	92
hsa-miR-4742-3p	4	6	13	0	14	13	19	31	9	9	26	10	63	16	13	16	17	54
hsa-miR-937-3p	23	13	10	0	21	11	14	35	33	18	33	13	70	34	28	46	16	84
hsa-miR-7113-3p	13	0	0	0	15	4	0	23	11	0	16	12	31	0	6	9	9	59
hsa-miR-6819-5p	7	0	0	17	15	11	0	22	15	14	18	13	55	6	15	12	12	78
hsa-miR-6514-3p	33	56	35	32	37	32	26	39	23	27	63	18	258	33	36	24	74	375
hsa-miR-5092	21	19	7	14	11	13	10	23	5	26	36	11	69	13	15	20	17	168
hsa-miR-129-5p	28	28	27	20	38	22	17	66	39	33	31	10	242	25	36	19	53	204
hsa-miR-4715-3p	0	0	0	0	16	11	19	13	14	13	0	0	20	6	0	9	0	60
hsa-miR-6785-3p	19	25	8	12	16	11	16	18	11	17	22	11	59	7	8	11	25	210
hsa-miR-597-3p	34	26	22	38	35	26	32	41	37	34	53	12	84	35	31	254	49	183
hsa-miR-7978	10	15	14	0	0	0	18	14	10	10	39	3	20	9	10	9	19	70
hsa-miR-4537	26	28	18	41	29	20	33	36	19	20	122	20	25	237	15	33	77	182
hsa-miR-550a-3p	23	16	22	19	39	16	34	40	63	19	54	5	206	37	26	50	36	119
hsa-miR-4524a-5p	6	15	7	0	12	7	14	22	7	17	25	9	28	19	13	27	17	61
hsa-miR-4476	19	17	7	0	16	6	21	27	8	22	64	7	52	21	20	15	24	96
hsa-miR-4712-5p	27	26	26	17	31	27	37	43	19	23	131	23	95	208	19	24	56	136
hsa-miR-2114-3p	19	23	19	25	26	20	26	28	17	30	25	22	65	22	14	23	41	296
hsa-miR-378b	10	15	12	0	16	12	23	26	13	17	18	8	35	14	17	26	28	107
hsa-miR-1226-5p	17	17	20	22	24	26	17	21	8	15	54	14	236	18	19	16	37	114
hsa-miR-6840-3p	9	10	13	0	12	11	16	30	17	14	15	12	41	20	10	29	16	76
hsa-miR-4758-5p	11	0	0	16	14	8	13	14	10	7	25	15	48	15	17	16	13	62
hsa-miR-4417	19	20	16	25	80	14	29	110	25	24	88	29	262	43	41	32	33	196
hsa-miR-6506-3p	10	11	11	0	11	9	16	27	23	16	28	9	53	19	15	20	25	49
hsa-miR-6779-3p	46	41	28	34	48	45	41	46	30	45	48	48	87	34	43	34	94	550
hsa-miR-6726-3p	20	19	22	15	27	18	14	31	24	26	62	18	57	34	57	14	23	236
hsa-miR-6744-5p	11	10	3	0	9	13	13	22	13	12	11	6	29	7	30	14	19	61
hsa-miR-3160-5p	7	11	11	0	26	12	12	45	17	16	45	11	77	28	14	22	17	75
hsa-miR-3191-5p	10	11	11	12	15	5	30	13	7	15	39	13	41	13	13	16	22	117
hsa-miR-6839-5p	15	25	18	17	22	15	18	32	19	28	52	12	66	33	29	23	29	208
hsa-miR-520d-5p	9	0	0	0	17	5	15	6	9	13	11	8	15	13	13	13	12	41
hsa-miR-6835-5p	33	33	43	58	51	29	32	96	29	36	83	38	174	371	51	40	55	161
hsa-miR-5685	33	44	26	28	27	18	22	21	10	18	24	14	39	20	12	13	49	472
hsa-miR-4436a	9	0	0	0	22	17	11	12	15	31	16	5	45	11	13	12	17	67
hsa-miR-6125	60	45	55	72	115	57	75	124	81	139	296	138	582	73	173	100	70	390
hsa-miR-4709-5p	22	18	14	17	21	16	17	28	11	25	28	17	38	28	19	21	32	233
hsa-miR-6756-5p	13	11	7	0	14	8	14	22	18	15	25	9	55	18	16	16	24	53
hsa-miR-1184	20	0	0	19	11	3	10	17	7	11	15	4	73	13	13	15	12	56
hsa-miR-5589-3p	6	0	0	0	15	9	0	22	4	10	0	0	29	10	0	4	12	48
hsa-miR-4734	14	13	9	0	24	7	18	41	17	21	22	14	86	9	29	16	12	78
hsa-miR-6074	20	18	14	18	15	19	22	11	10	18	14	7	22	16	19	19	21	260
hsa-miR-4294	7	6	11	0	14	6	0	12	12	11	12	11	60	15	4	12	10	50
hsa-miR-6510-5p	25	13	21	12	16	18	17	58	26	33	62	15	90	29	32	31	30	148
hsa-miR-92b-5p	82	141	48	58	74	74	56	60	61	61	76	49	112	65	45	43	126	1244
hsa-miR-3620-5p	17	20	15	11	11	13	15	16	14	14	21	19	34	16	19	16	34	179
hsa-miR-8055	28	22	22	22	25	14	24	13	22	23	22	18	101	19	21	17	44	253
hsa-miR-1273a	18	21	26	25	28	23	36	98	66	86	88	20	120	35	133	42	28	124
hsa-miR-6787-5p	23	21	40	14	26	15	16	29	11	15	33	12	113	78	28	72	40	144
hsa-miR-33b-3p	9	9	22	14	19	14	15	24	10	14	16	30	41	13	17	33	34	159
hsa-miR-3911	5	10	5	13	31	17	11	47	26	23	17	12	116	28	34	18	25	55
hsa-miR-642b-5p	13	11	10	13	0	0	15	20	15	12	41	3	28	16	21	18	12	65
hsa-miR-1181	50	67	38	45	47	43	37	59	31	75	62	53	371	73	64	50	62	365
hsa-miR-6715b-3p	15	26	25	16	34	23	32	34	23	18	63	9	66	80	25	123	36	141
hsa-miR-6760-3p	12	15	8	0	17	15	11	25	7	25	25	17	49	27	28	22	18	83
hsa-miR-6857-3p	56	81	35	51	59	60	62	54	27	57	237	38	136	101	54	69	88	708
hsa-miR-6838-3p	15	10	19	0	20	18	18	32	26	17	28	13	65	18	31	23	28	112
hsa-miR-6845-5p	5	11	12	0	19	7	0	26	9	10	20	8	33	17	15	21	10	86
hsa-miR-4687-5p	32	28	22	35	41	32	30	22	19	27	81	15	244	69	28	29	38	232
hsa-miR-4685-3p	12	0	0	12	20	8	0	23	20	20	30	19	59	13	26	27	13	37
hsa-miR-302f	11	8	11	0	18	13	10	41	30	39	27	5	37	11	47	43	17	50
hsa-miR-6791-3p	33	27	25	12	26	13	28	78	28	53	49	8	57	72	72	143	29	84
hsa-miR-6789-5p	69	98	126	173	277	166	113	429	178	164	462	509	1884	170	360	279	124	233
hsa-miR-6813-5p	35	44	24	29	27	27	49	45	20	33	71	35	125	45	30	26	74	324
hsa-miR-4673	50	66	25	38	30	45	38	39	30	28	25	49	70	38	25	21	74	624
hsa-miR-556-3p	17	27	22	16	23	25	37	16	23	20	68	12	78	82	26	22	53	175
hsa-miR-3185	11	13	18	13	28	19	18	25	8	20	40	24	153	28	16	15	23	107
hsa-miR-4774-3p	7	12	6	0	12	9	20	27	21	17	28	1	25	14	27	21	28	39
hsa-miR-4450	11	13	15	0	27	6	43	35	20	17	42	15	81	15	24	20	27	74
hsa-miR-4697-3p	6	10	6	0	25	2	11	35	9	12	14	3	25	15	22	20	19	63
hsa-miR-7154-5p	17	21	14	20	11	21	13	21	20	17	26	13	27	17	16	24	45	219
hsa-miR-4675	19	0	0	0	18	18	19	22	15	20	22	5	43	21	10	17	31	62
hsa-miR-6070	20	25	11	20	54	15	27	61	20	37	46	20	98	32	28	140	36	151
hsa-miR-6788-3p	22	22	16	14	14	26	23	31	21	29	30	18	70	32	32	24	25	198
hsa-miR-6796-5p	16	23	21	13	36	25	28	43	16	21	70	12	119	30	40	31	37	190
hsa-miR-6069	138	12	25	39	41	56	39	65	254	466	41	83	758	54	65	85	38	37
hsa-miR-4649-5p	9	27	13	0	24	18	29	37	20	35	49	14	65	30	39	23	33	113
hsa-miR-432-3p	10	2	16	0	19	17	15	26	18	22	29	10	53	19	17	19	21	84
hsa-miR-4741	25	27	38	21	20	22	24	61	21	55	38	26	223	42	35	24	33	152
hsa-miR-6858-3p	8	0	0	12	16	13	0	20	11	6	18	12	26	14	14	13	14	82
hsa-miR-6732-3p	16	14	11	0	17	10	20	34	12	10	44	13	48	20	21	20	15	102
hsa-miR-4726-3p	28	40	19	28	30	29	29	33	29	39	31	23	68	18	28	22	34	408
hsa-miR-6729-5p	13	21	19	0	13	18	24	18	8	17	21	18	67	30	15	16	17	134
hsa-miR-5189-3p	93	135	69	125	95	120	88	41	48	105	45	192	129	75	27	55	195	1634
hsa-miR-7150	6	14	9	0	13	5	0	16	13	14	12	12	31	17	19	11	15	63
hsa-miR-4724-3p	11	20	10	24	14	12	16	19	12	22	20	13	75	22	8	23	27	147
hsa-miR-765	61	88	54	75	62	62	59	83	42	49	121	122	194	166	64	55	101	754
hsa-miR-4740-5p	35	28	17	33	27	27	26	49	56	123	35	24	114	34	71	69	40	226
hsa-miR-6873-5p	8	0	0	13	15	9	12	16	23	15	19	4	32	10	23	15	20	49
hsa-miR-3190-5p	22	36	24	16	29	28	23	45	15	18	28	9	121	52	16	35	36	253
hsa-miR-518a-5p	10	0	0	13	0	0	0	17	0	0	10	0	14	0	0	4	8	50
hsa-miR-6770-5p	13	0	0	0	13	14	10	21	8	10	22	0	52	13	0	10	12	45
hsa-miR-5004-5p	12	11	25	10	16	10	13	24	11	32	23	9	54	21	34	22	16	130
hsa-miR-6805-3p	27	21	13	20	26	22	33	35	17	19	31	36	71	32	23	14	39	246
hsa-miR-4474-3p	10	0	0	13	14	18	18	29	21	22	19	7	50	16	13	22	18	62
hsa-miR-1295a	23	10	11	0	23	25	13	28	24	21	31	6	69	15	34	30	35	119
hsa-miR-8073	17	11	6	0	13	3	13	27	4	11	19	6	58	15	12	13	2	64
hsa-miR-6892-3p	10	13	13	0	23	13	16	19	18	19	26	26	42	15	25	16	22	116
hsa-miR-4638-5p	11	15	35	0	10	12	11	25	7	19	35	15	57	35	17	12	33	118
hsa-miR-661	19	16	14	15	36	23	21	41	21	23	50	8	70	43	52	34	35	169
hsa-miR-1229-5p	31	21	31	18	23	18	32	38	20	28	35	14	65	41	37	30	41	251
hsa-miR-6800-5p	14	8	11	0	17	16	17	23	11	16	21	9	40	18	14	20	14	110
hsa-miR-6767-5p	47	81	39	47	34	59	58	60	27	61	23	64	49	33	36	25	90	770
hsa-miR-4499	8	16	11	0	30	15	18	42	9	18	35	10	65	31	30	26	25	84
hsa-miR-3157-3p	13	15	15	13	15	14	24	18	13	27	20	10	45	21	14	17	27	153
hsa-miR-219a-1-3p	37	47	50	59	81	43	64	99	58	79	119	45	449	64	92	100	64	264
hsa-miR-6873-3p	18	32	36	13	51	17	47	94	46	71	120	112	150	36	88	52	48	170
hsa-miR-562	9	19	6	0	15	6	0	15	7	13	19	0	58	15	0	7	12	87
hsa-miR-6828-3p	14	47	69	14	20	21	30	76	21	102	113	7	50	147	206	28	51	120
hsa-miR-520a-3p	46	52	37	33	31	49	81	24	15	42	33	53	294	43	20	24	118	307
hsa-miR-4776-5p	8	9	19	0	13	28	14	39	55	55	20	6	46	24	59	44	16	61
hsa-miR-5699-5p	33	31	13	22	40	53	25	58	128	182	121	49	261	40	97	42	40	143
hsa-miR-4632-3p	7	15	9	20	14	6	0	40	16	28	23	6	61	14	43	12	21	79
hsa-miR-5683	39	22	25	24	28	22	29	53	28	38	52	25	79	30	36	37	51	285
hsa-miR-1207-3p	23	38	12	29	26	28	26	19	17	9	17	10	40	18	11	13	45	378
hsa-miR-105-5p	45	40	48	63	63	39	44	79	43	84	79	22	110	370	126	117	46	195
hsa-miR-7109-3p	14	20	13	0	23	16	21	37	22	15	33	22	72	36	14	19	20	117
hsa-miR-6885-3p	10	16	10	11	21	11	14	22	14	21	33	7	50	21	21	22	12	129
hsa-miR-3137	10	0	0	12	21	10	15	36	18	21	28	6	31	16	22	20	17	65
hsa-miR-4323	19	7	15	0	17	5	0	30	21	17	14	7	45	22	17	19	16	84
hsa-miR-197-5p	11	13	10	16	0	0	17	34	28	12	22	0	34	23	0	15	19	70
hsa-miR-569	26	14	13	15	20	10	28	27	19	27	42	10	117	20	9	19	30	120
hsa-miR-4665-3p	12	28	23	23	21	19	28	45	10	28	34	27	93	51	34	19	29	179
hsa-miR-216b-5p	14	0	0	0	21	17	25	22	28	34	24	6	23	20	21	43	12	48
hsa-miR-4710	0	12	11	0	16	18	10	17	8	15	61	5	31	21	12	14	0	105
hsa-miR-4433b-5p	0	0	0	12	22	14	24	14	32	23	20	6	31	12	34	17	0	60
hsa-miR-4753-3p	23	22	23	0	33	34	26	41	32	49	54	25	55	65	37	47	45	184
hsa-miR-6878-5p	31	35	53	26	26	23	26	109	43	100	84	19	127	67	154	54	34	186
hsa-miR-4647	25	27	26	29	22	17	40	40	21	18	41	27	74	36	24	29	41	264
hsa-miR-5006-3p	64	67	48	77	71	63	84	78	76	109	238	120	275	64	62	59	115	673
hsa-miR-6799-5p	7	10	7	0	16	9	0	21	4	4	14	4	21	35	10	19	16	55
hsa-miR-5094	18	12	15	0	23	14	20	22	9	21	23	7	108	14	20	12	20	87
hsa-miR-3622a-3p	5	0	0	0	21	7	0	11	12	0	21	5	16	0	18	11	18	42
hsa-miR-6802-5p	36	48	19	40	31	21	40	17	9	35	22	35	37	27	17	14	38	487
hsa-miR-4473	13	20	14	22	21	11	42	21	13	16	27	8	63	30	15	14	37	162
hsa-miR-4777-5p	4	8	11	0	0	0	10	14	5	11	16	0	18	8	0	7	14	26
hsa-miR-2467-5p	14	21	14	0	9	12	21	28	7	16	19	7	38	26	22	25	20	91
hsa-miR-494-5p	14	19	31	0	23	14	0	23	20	23	38	27	69	21	22	31	18	159
hsa-miR-6868-3p	15	12	16	13	16	6	28	39	29	29	36	22	63	20	24	25	32	83
hsa-miR-4706	33	42	22	38	40	47	33	57	49	51	40	45	85	54	47	40	60	417
hsa-miR-1251-3p	29	31	16	31	23	32	36	20	22	26	24	20	45	22	21	25	50	350
hsa-miR-593-3p	8	15	20	12	18	6	11	37	14	19	29	15	87	23	38	25	15	62
hsa-miR-3916	56	56	42	53	55	42	60	72	50	53	88	52	272	58	54	64	97	417
hsa-miR-6731-3p	73	104	38	53	57	78	71	52	45	82	51	28	72	41	39	31	134	958
hsa-miR-4300	17	17	15	0	13	12	32	28	14	16	25	9	47	27	31	13	24	92
hsa-miR-6720-3p	10	18	19	22	8	17	20	21	14	25	39	12	108	22	21	12	26	108
hsa-miR-3940-3p	17	24	20	28	25	24	31	39	30	24	37	18	71	26	38	32	40	229
hsa-miR-1238-5p	7	23	15	0	23	20	14	19	16	12	27	11	20	16	18	17	25	182
hsa-miR-548au-3p	22	20	11	20	1	15	22	3	15	22	16	12	12	24	8	9	56	172
hsa-miR-4505	13	16	12	16	17	10	13	11	9	14	16	8	42	10	26	11	14	162
hsa-miR-7106-3p	25	44	19	23	32	21	20	29	17	28	34	40	33	23	21	26	37	377
hsa-miR-4539	21	25	11	27	23	25	29	49	17	28	44	28	23	61	14	27	46	245
hsa-miR-2115-3p	31	47	26	28	30	36	38	36	24	29	31	25	43	33	30	27	62	429
hsa-miR-4785	83	85	94	107	75	68	91	153	79	179	120	39	706	143	155	95	87	425
hsa-miR-4266	6	13	5	0	12	13	0	14	7	14	26	7	31	8	15	11	14	75
hsa-miR-5187-3p	18	28	108	25	27	27	34	48	25	22	56	48	375	48	54	41	34	180
hsa-miR-541-3p	12	4	19	0	27	3	14	31	9	19	32	5	28	24	28	17	21	86
hsa-miR-6759-5p	10	16	15	11	17	12	10	26	12	14	40	10	80	15	15	25	16	103
hsa-miR-7702	9	14	6	13	17	10	13	26	20	13	21	11	41	16	22	17	20	100
hsa-miR-4479	14	20	18	0	28	22	13	45	21	24	22	9	105	31	21	16	20	126
hsa-miR-6761-3p	10	12	4	0	24	5	0	24	13	14	23	8	35	15	33	20	11	58
hsa-miR-1253	27	23	26	51	26	14	34	25	19	18	31	9	139	21	30	18	34	280
hsa-miR-3187-3p	17	11	18	17	28	24	16	16	17	20	64	15	87	26	27	24	18	177
hsa-miR-3667-5p	17	22	23	24	14	33	21	36	30	33	56	18	152	31	24	24	49	135
hsa-miR-6806-3p	29	23	28	22	32	42	32	52	31	28	50	14	125	66	30	79	29	220
hsa-miR-1469	19	19	27	48	45	11	34	60	24	31	40	55	297	44	38	49	18	81
hsa-miR-3687	13	27	42	14	58	29	41	122	75	35	83	17	92	100	130	117	30	101
hsa-miR-548av-5p/548k	17	25	14	24	32	15	32	32	43	22	45	14	89	94	34	38	31	109
hsa-miR-4740-3p	47	51	25	48	23	33	56	16	13	24	17	45	77	22	11	20	69	507
hsa-miR-4658	32	30	17	15	34	27	16	45	19	26	28	11	110	33	21	24	40	254
hsa-miR-6072	7	12	13	0	17	25	17	24	9	10	21	13	32	23	16	18	26	115
hsa-miR-2355-3p	20	13	26	15	52	23	42	82	50	50	66	2	126	86	100	72	31	48
hsa-miR-5008-5p	8	8	13	0	12	15	15	20	12	13	18	16	45	37	22	13	11	46
hsa-miR-3180-3p	12	12	26	0	26	13	14	57	12	16	25	12	99	44	29	42	21	41
hsa-miR-764	10	14	13	0	33	10	37	35	18	10	44	11	42	21	57	33	25	70
hsa-miR-6881-5p	16	15	11	0	22	16	16	22	11	20	22	13	49	18	8	26	23	124
hsa-miR-3937	16	13	8	13	10	10	12	18	47	15	27	9	47	24	38	17	17	74
hsa-miR-1343-3p	11	14	14	10	15	16	15	29	21	16	28	15	72	28	36	17	18	77
hsa-miR-4253	11	12	15	0	19	4	0	31	22	60	11	11	65	13	15	16	19	61
hsa-miR-4743-5p	22	27	13	17	16	28	23	22	18	26	22	19	93	14	23	15	37	199
hsa-miR-4264	7	6	10	0	11	7	16	13	10	10	14	4	29	10	12	11	13	52
hsa-miR-4289	11	0	0	0	15	6	10	10	0	6	10	0	14	12	0	11	9	53
hsa-miR-6080	12	20	27	11	45	24	21	76	25	29	62	16	86	60	97	46	22	119
hsa-miR-655-5p	6	9	15	14	0	0	35	19	8	4	16	0	40	15	0	10	10	61
hsa-miR-6768-5p	33	48	52	75	32	26	30	62	31	66	64	33	414	59	56	32	62	199
hsa-miR-4320	18	16	10	0	17	19	22	33	8	22	24	4	61	23	19	15	31	98
hsa-miR-7846-3p	12	9	20	34	33	11	23	57	26	37	45	20	79	37	46	43	24	138
hsa-miR-6790-3p	18	15	16	16	15	19	14	40	19	32	33	20	101	30	38	26	22	88
hsa-miR-500b-3p	15	16	7	0	13	11	13	26	18	23	27	17	35	19	32	27	16	62
hsa-miR-4691-5p	52	73	31	47	33	51	41	31	28	40	67	51	54	30	17	22	102	659
hsa-miR-3183	36	58	42	36	29	74	44	71	49	88	83	55	211	90	90	58	80	318
hsa-miR-1238-3p	13	11	8	0	28	15	0	20	13	17	22	8	40	12	16	8	18	137
hsa-miR-4466	7	16	15	0	18	21	29	25	14	16	17	9	72	18	40	14	12	81
hsa-miR-3918	8	12	28	0	15	15	11	26	17	18	50	8	52	17	31	24	22	94
hsa-miR-3606-5p	13	15	21	0	12	18	19	24	11	22	82	4	37	18	20	15	29	124
hsa-miR-4525	7	11	7	0	14	14	0	17	13	11	17	4	39	11	21	12	14	66
hsa-miR-1281	16	13	6	10	13	23	22	31	9	13	45	26	71	30	31	21	12	83
hsa-miR-1587	8	14	7	12	14	10	12	11	11	17	11	11	26	13	11	7	30	112
hsa-miR-6847-3p	6	13	13	0	23	12	0	27	9	14	27	12	47	14	27	35	19	63
hsa-miR-6824-3p	7	10	8	0	18	8	0	24	11	10	25	12	27	15	13	15	20	66
hsa-miR-4273	24	48	23	28	17	47	51	19	14	29	33	19	65	28	19	13	115	332
hsa-miR-4802-3p	32	24	22	41	17	18	24	36	45	72	23	29	162	40	49	39	46	135
hsa-miR-449c-3p	23	14	15	0	17	19	20	32	22	19	39	9	47	27	21	29	23	122
hsa-miR-595	17	14	8	17	20	13	16	26	22	18	79	8	61	18	28	28	27	110
hsa-miR-1234-3p	12	15	9	0	15	4	13	20	8	13	21	8	64	15	22	13	13	41
hsa-miR-346	7	0	0	0	16	14	10	15	8	14	16	5	22	14	15	8	13	41
hsa-miR-4690-5p	21	24	13	13	27	15	20	20	13	17	22	28	32	16	11	13	28	245
hsa-miR-3150b-3p	24	31	19	25	30	22	17	55	20	53	28	13	100	36	54	41	40	190
hsa-miR-6862-5p	20	17	23	0	29	9	16	30	19	15	44	10	113	18	22	25	26	95
hsa-miR-8071	21	31	22	25	20	38	30	49	15	28	40	30	59	38	32	22	57	271
hsa-miR-6814-5p	9	9	11	0	21	9	0	25	12	11	19	11	23	12	26	18	19	82
hsa-miR-4296	7	4	13	0	13	3	10	23	12	9	31	5	21	11	10	17	15	48
hsa-miR-4727-5p	14	14	9	17	18	10	11	25	20	20	25	7	59	8	22	33	22	106
hsa-miR-7847-3p	43	59	48	35	71	32	34	64	44	65	100	35	140	60	100	135	52	391
hsa-miR-761	28	39	20	17	40	15	24	38	35	23	40	27	22	19	30	38	37	338
hsa-miR-4656	7	0	0	12	19	9	13	23	15	11	22	9	41	12	18	19	14	39
hsa-miR-6825-5p	11	16	6	14	12	13	18	24	18	15	24	7	32	17	13	20	20	117
hsa-miR-4684-3p	14	15	6	15	13	10	15	12	7	20	13	11	56	26	9	18	18	95
hsa-miR-6129	19	17	18	17	16	15	15	17	13	22	18	16	59	11	10	14	22	194
hsa-miR-6756-3p	20	26	19	22	26	18	31	44	24	27	51	47	101	22	43	51	38	143
hsa-miR-1244	54	79	55	62	42	54	85	41	47	73	53	48	67	58	39	36	116	734
hsa-miR-571	3	10	9	0	23	16	0	29	11	13	26	4	36	25	18	16	16	74
hsa-miR-4267	16	19	15	13	13	16	17	19	30	87	16	12	104	25	26	24	20	80
hsa-miR-4280	29	10	15	16	128	51	32	368	18	198	311	7	37	313	161	20	93	131
hsa-miR-8080	14	12	9	0	21	10	13	20	8	9	17	9	57	16	14	8	27	78
hsa-miR-2277-5p	24	13	20	11	29	13	18	30	28	13	40	16	95	24	27	29	29	129
hsa-miR-6165	12	9	17	17	15	8	18	17	12	10	20	11	27	21	21	21	15	131
hsa-miR-1250-3p	41	34	32	44	33	50	43	34	24	37	53	53	274	39	34	38	87	236
hsa-miR-892c-5p	7	15	8	0	15	3	10	21	10	17	21	4	26	11	20	18	16	54
hsa-miR-6889-5p	21	33	24	41	27	18	39	31	29	26	37	31	88	41	29	37	48	252
hsa-miR-1279	7	3	27	0	10	13	22	39	16	31	28	4	40	20	39	17	17	48
hsa-miR-4302	82	111	60	83	58	82	83	137	34	140	68	73	114	82	57	67	145	969
hsa-miR-3124-5p	29	35	20	28	20	29	36	32	18	33	35	34	79	28	18	22	67	271
hsa-miR-6888-5p	23	37	25	28	32	43	26	60	25	36	57	23	151	69	55	52	36	203
hsa-miR-6854-5p	27	16	20	20	19	17	21	31	17	32	32	19	46	30	29	41	38	174
hsa-miR-643	33	24	28	25	26	22	45	38	35	26	87	20	40	40	20	34	56	285
hsa-miR-7156-5p	26	26	22	18	29	20	32	47	21	30	35	18	59	35	42	35	44	208
hsa-miR-6889-3p	10	14	10	0	14	8	14	17	14	13	20	8	40	13	11	9	15	80
hsa-miR-6780b-5p	25	35	23	19	41	30	32	31	24	58	43	37	58	39	24	35	65	298
hsa-miR-3169	10	13	17	0	5	11	13	18	15	14	16	5	24	11	14	8	25	86
hsa-miR-1204	15	0	0	0	22	17	16	25	16	12	12	2	27	13	16	16	21	69
hsa-miR-4321	19	27	22	28	17	21	29	43	36	55	31	70	147	49	43	22	43	97
hsa-miR-7110-3p	16	12	14	0	25	13	20	40	19	22	50	65	78	29	29	19	14	70
hsa-miR-4655-3p	18	26	26	23	20	24	21	43	20	55	28	4	68	35	37	22	41	206
hsa-miR-4727-3p	14	0	0	17	16	17	0	15	0	11	25	9	37	9	11	11	26	97
hsa-miR-4439	3	11	10	10	15	12	10	21	4	6	13	3	52	12	10	12	37	59
hsa-miR-7-2-3p	12	10	10	0	18	9	10	24	12	14	30	5	50	17	13	12	28	56
hsa-miR-581	29	18	30	13	35	35	17	62	44	45	47	8	181	34	24	23	46	169
hsa-miR-6759-3p	17	7	31	0	27	14	14	61	21	44	59	21	61	47	75	27	21	55
hsa-miR-6780b-3p	28	31	21	18	40	35	42	42	23	27	60	59	79	45	28	40	40	283
hsa-miR-519d-3p	17	0	0	0	16	8	16	17	40	10	20	0	31	19	0	15	25	32
hsa-miR-3156-3p	20	15	11	17	30	23	18	67	27	24	38	20	121	27	42	42	30	83
hsa-miR-6892-5p	44	61	52	45	24	40	40	55	25	76	79	23	47	69	44	32	70	529
hsa-miR-6763-5p	12	11	10	0	27	12	11	25	12	14	28	8	47	12	31	30	19	75
hsa-miR-6864-5p	18	10	13	0	24	6	18	29	14	15	35	5	44	30	19	19	18	81
hsa-miR-6827-3p	23	0	0	16	22	10	11	41	6	12	36	5	124	15	16	25	11	20
hsa-miR-6776-5p	18	21	12	13	20	11	11	20	9	14	14	20	34	16	12	91	17	112
hsa-miR-6867-5p	17	26	12	25	44	23	25	56	41	26	62	58	138	32	32	30	41	163
hsa-miR-7152-3p	22	16	15	0	33	24	21	29	18	28	21	23	35	9	22	26	47	187
hsa-miR-3686	16	18	21	15	34	9	39	62	36	32	93	25	90	43	29	38	33	101
hsa-miR-4722-5p	15	10	12	0	18	11	0	31	15	16	27	4	25	24	22	61	16	47
hsa-miR-6833-3p	17	11	12	17	33	18	25	54	30	19	53	28	126	25	27	33	21	87
hsa-miR-6881-3p	27	25	40	19	44	11	20	69	33	40	62	44	145	42	49	38	47	169
hsa-miR-3164	22	19	21	17	31	14	16	43	20	23	52	13	75	135	27	23	25	81
hsa-miR-483-3p	69	126	101	29	56	238	49	103	51	315	179	37	225	105	432	67	76	922
hsa-miR-6794-5p	0	7	10	0	13	9	10	16	11	0	25	11	46	0	14	10	0	45
hsa-miR-6746-3p	12	23	9	13	20	14	12	22	11	20	65	10	71	13	18	18	15	133
hsa-miR-3180	8	8	12	0	15	11	10	22	14	13	26	7	67	15	15	14	11	37
hsa-miR-4679	20	6	11	26	42	20	26	52	17	23	46	15	116	25	27	42	31	127
hsa-miR-548ac	23	21	11	14	9	25	21	11	24	28	14	16	56	30	11	10	31	165
hsa-miR-548ba	8	0	0	21	12	10	0	30	7	17	22	5	42	7	10	20	19	52
hsa-miR-3177-3p	6	20	9	16	0	0	0	13	13	11	19	0	29	9	0	11	21	80
hsa-miR-3661	14	26	21	18	21	33	23	31	15	42	24	18	61	28	30	12	32	228
hsa-miR-5195-5p	18	21	15	0	27	16	14	31	17	24	21	9	67	21	15	22	25	135
hsa-miR-4701-3p	24	10	13	16	22	10	16	16	11	16	21	7	140	12	15	19	23	70
hsa-miR-3151-5p	17	29	15	14	34	13	19	16	10	7	21	5	29	12	11	12	23	271
hsa-miR-5587-5p	30	32	11	25	18	21	14	23	11	28	14	19	52	13	20	15	61	241
hsa-miR-7153-3p	25	32	16	26	15	36	21	14	15	19	21	15	54	29	8	9	76	264
hsa-miR-4778-3p	24	22	25	14	37	26	34	67	73	26	82	30	110	39	26	29	66	164
hsa-miR-887-3p	76	154	49	75	95	90	82	48	82	60	167	168	123	43	43	65	136	1170
hsa-miR-668-3p	19	28	11	12	12	31	16	12	12	26	30	20	26	39	19	17	24	206
hsa-miR-1228-3p	16	0	0	16	17	6	0	34	16	8	29	3	47	19	20	21	16	38
hsa-miR-933	25	30	24	25	56	22	35	90	29	35	69	21	110	39	56	59	38	230
hsa-miR-4788	29	39	26	35	21	19	36	23	15	24	23	21	31	37	11	14	62	339
hsa-miR-4768-3p	12	12	13	14	38	15	20	42	28	45	40	9	93	21	40	29	26	95
hsa-miR-4442	13	17	13	14	25	4	0	63	8	16	77	9	33	17	13	21	15	152
hsa-miR-1247-3p	50	43	26	68	37	44	62	37	20	30	31	52	117	33	39	24	80	489
hsa-miR-4468	21	8	19	14	14	21	13	41	25	15	30	11	69	12	25	31	23	123
hsa-miR-4738-3p	23	21	19	17	22	19	25	52	48	26	38	18	92	26	61	29	26	119
hsa-miR-5581-5p	9	9	11	18	21	4	0	37	17	25	33	13	65	13	28	21	25	58
hsa-miR-6882-5p	78	89	53	112	76	87	90	46	39	98	65	53	98	72	37	26	154	1056
hsa-miR-4532	46	26	38	388	115	82	63	162	73	123	192	520	1472	73	167	134	39	141
hsa-miR-3192-3p	66	45	54	61	94	33	55	111	82	66	119	38	289	88	163	147	74	268
hsa-miR-383-3p	20	44	15	24	30	25	25	69	23	46	36	28	41	29	50	23	56	261
hsa-miR-6824-5p	4	14	11	0	13	13	0	34	16	27	23	12	20	14	29	5	20	72
hsa-miR-631	19	29	14	14	18	16	19	37	13	26	18	18	54	30	25	31	24	156
hsa-miR-646	17	22	22	17	29	21	19	44	22	24	39	15	138	36	36	35	22	105
hsa-miR-124-5p	13	22	18	11	20	12	14	26	11	14	25	14	42	22	9	9	39	158
hsa-miR-6808-5p	10	10	9	0	9	15	0	90	5	15	15	8	28	26	21	21	18	40
hsa-miR-4487	4	11	23	0	20	16	20	37	13	15	30	6	70	19	27	21	24	54
hsa-miR-370-3p	91	88	73	101	58	100	72	56	53	125	95	127	546	76	74	63	110	615
hsa-miR-744-3p	33	65	42	49	37	34	41	34	35	43	48	16	37	37	33	50	61	537
hsa-miR-4481	11	12	13	0	20	14	0	20	10	16	28	6	62	30	14	23	18	56
hsa-miR-6812-5p	8	9	16	18	21	26	0	26	11	14	27	9	105	23	25	25	25	81
hsa-miR-6727-5p	15	17	23	11	24	20	0	23	5	28	26	17	95	23	26	21	26	127
hsa-miR-3674	17	18	22	18	15	27	69	37	15	11	42	16	62	37	3	20	48	168
hsa-miR-887-5p	13	19	14	10	25	16	15	29	17	21	24	12	80	16	19	34	23	108
hsa-miR-6878-3p	17	12	11	15	22	10	19	54	21	20	41	70	109	22	36	26	11	47
hsa-miR-6856-3p	36	21	17	25	25	15	22	21	14	25	26	12	72	18	22	27	43	219
hsa-miR-4752	22	19	15	16	16	24	18	16	12	22	25	11	71	17	12	18	23	182
hsa-miR-7160-5p	9	14	15	0	15	7	14	34	9	21	36	13	43	16	11	16	13	74
hsa-miR-6741-3p	14	17	26	0	24	27	17	42	22	14	32	224	85	30	63	26	31	76
hsa-miR-6502-5p	29	31	18	23	23	32	23	19	19	30	27	18	67	24	12	27	57	262
hsa-miR-4421	18	18	16	15	29	26	31	39	29	23	51	17	63	19	17	24	61	167
hsa-miR-6512-3p	12	12	14	18	26	7	15	27	17	20	37	7	88	22	18	21	26	81
hsa-miR-7153-5p	13	7	11	0	10	15	0	26	11	13	25	5	43	13	17	12	21	55
hsa-miR-6820-5p	12	5	10	0	16	13	0	19	10	16	19	6	35	11	29	19	17	50
hsa-miR-4277	7	10	10	0	14	14	15	25	0	17	15	10	12	18	12	25	21	70
hsa-miR-219b-5p	52	31	30	24	57	18	48	51	27	55	34	8	88	38	34	39	29	381
hsa-miR-449b-3p	15	12	20	21	20	14	19	38	35	40	28	9	73	36	19	44	27	94
hsa-miR-4425	33	33	20	25	29	31	40	26	19	32	34	21	52	26	15	23	75	299
hsa-miR-7160-3p	20	4	34	0	13	10	14	36	23	52	25	9	33	60	23	38	16	62
hsa-miR-6895-3p	21	18	22	26	23	21	29	34	18	34	15	15	35	34	22	18	34	232
hsa-miR-3683	18	18	15	21	23	21	31	35	25	23	27	17	50	24	13	19	55	171
hsa-miR-4293	18	21	14	12	24	19	28	28	28	23	30	10	51	26	23	21	33	155
hsa-miR-3920	15	25	23	17	27	21	27	92	27	60	72	9	57	42	85	35	34	113
hsa-miR-4725-5p	25	13	11	11	23	15	17	27	16	12	28	13	102	19	21	27	25	86
hsa-miR-4290	31	55	41	29	75	63	50	62	38	50	98	168	149	41	68	44	57	481
hsa-miR-518d-3p	19	26	15	26	20	33	43	26	21	36	37	22	79	30	22	19	41	206
hsa-miR-6852-3p	34	26	96	53	70	61	50	192	73	85	157	9	434	103	106	109	64	155
hsa-miR-6784-5p	9	15	18	0	15	19	11	44	10	13	31	9	75	13	22	23	16	68
hsa-miR-611	26	45	43	38	42	39	31	146	42	103	71	28	254	94	126	53	39	99
hsa-miR-4646-5p	15	12	15	18	24	18	16	24	15	24	31	14	89	24	24	21	17	116
hsa-miR-1199-3p	32	15	11	0	20	51	20	35	156	31	38	8	103	33	103	20	16	93
hsa-miR-449c-5p	26	27	22	30	40	49	36	47	79	20	22	5	44	28	30	21	47	383
hsa-miR-7111-5p	6	15	49	0	18	18	17	39	7	19	42	9	71	55	37	32	18	89
hsa-miR-7845-5p	10	18	20	15	38	18	22	30	18	26	27	18	57	31	34	30	26	161
hsa-miR-4754	32	54	19	58	25	49	42	44	30	43	30	26	49	34	18	23	77	474
hsa-miR-639	31	29	21	21	36	27	25	38	27	27	32	31	79	48	50	25	51	216
hsa-miR-4422	18	13	15	0	18	12	0	32	10	21	28	6	56	19	12	24	24	81
hsa-miR-6860	17	13	25	11	65	47	36	78	62	66	65	10	111	35	113	136	28	82
hsa-miR-8069	23	27	22	24	22	22	24	27	25	30	31	23	93	39	30	29	19	187
hsa-miR-610	23	42	24	30	21	35	52	36	21	33	86	9	41	96	29	33	73	224
hsa-miR-3180-5p	32	29	31	37	66	34	42	84	84	61	81	26	170	62	117	73	55	172
hsa-miR-4448	38	49	90	60	62	46	53	137	63	147	177	19	29	80	231	168	81	388
hsa-miR-654-5p	30	25	12	0	13	33	20	12	10	13	13	0	44	16	0	13	28	219
hsa-miR-6775-5p	43	13	25	37	17	7	33	50	79	23	26	14	50	131	69	49	42	61
hsa-miR-3190-3p	13	19	17	0	26	19	0	60	19	30	38	5	46	29	71	36	21	63
hsa-miR-1282	28	24	24	0	32	21	25	36	28	21	55	32	94	36	46	35	41	113
hsa-miR-4769-5p	15	12	11	16	34	17	15	35	18	23	33	17	137	21	23	25	20	71
hsa-miR-6840-5p	19	14	11	10	13	26	23	29	21	16	18	14	64	23	15	13	16	132
hsa-miR-1250-5p	17	27	11	0	26	23	0	23	20	22	39	20	63	15	23	19	40	134
hsa-miR-6739-3p	9	14	22	0	27	14	20	42	11	44	54	32	46	31	45	28	32	61
hsa-miR-6893-3p	20	26	11	15	14	15	29	15	17	16	13	8	24	22	11	22	30	176
hsa-miR-4746-5p	27	19	21	0	26	19	24	31	18	23	36	12	68	28	49	43	21	107
hsa-miR-6891-5p	11	32	47	0	18	20	15	27	11	98	43	4	47	60	136	12	21	85
hsa-miR-518e-3p	21	40	16	22	23	27	26	20	18	12	24	22	41	13	23	23	37	283
hsa-miR-5589-5p	52	47	30	58	38	49	43	29	26	37	25	34	33	38	31	299	73	296
hsa-miR-4802-5p	25	13	15	24	43	17	14	74	43	105	64	4	34	94	120	63	26	48
hsa-miR-6741-5p	17	13	12	0	18	8	0	16	12	11	20	11	40	17	15	13	16	90
hsa-miR-4492	34	42	44	58	49	28	41	43	30	57	44	142	324	43	66	35	50	198
hsa-miR-6717-5p	48	65	52	64	85	44	65	95	79	79	74	50	140	103	62	114	86	500
hsa-miR-6843-3p	44	26	20	26	17	33	23	26	11	28	33	28	228	21	17	22	39	139
hsa-miR-4769-3p	25	27	14	16	33	14	23	50	29	31	42	19	71	24	43	38	31	155
hsa-miR-3713	17	17	13	0	15	15	17	21	22	12	34	0	52	31	0	19	22	92
hsa-miR-490-3p	19	15	10	15	27	6	27	87	14	28	30	10	62	13	21	26	28	108
hsa-miR-3148	18	10	20	13	11	20	19	27	14	13	19	8	46	18	14	20	33	127
hsa-miR-6761-5p	12	11	13	12	26	23	24	42	23	16	33	5	53	38	14	23	22	122
hsa-miR-6719-3p	9	9	32	16	31	20	32	41	22	17	28	10	82	29	45	31	30	111
hsa-miR-3922-3p	10	17	9	0	16	14	21	25	16	23	24	9	29	14	11	26	28	77
hsa-miR-3944-3p	13	11	8	11	24	9	10	27	8	11	21	24	63	12	19	18	20	81
hsa-miR-521	113	134	75	130	67	98	133	31	47	104	42	147	61	77	22	37	206	1324
hsa-miR-4298	16	13	14	0	29	17	26	65	12	17	28	12	57	23	42	24	16	87
hsa-miR-650	19	15	14	0	19	17	19	27	13	16	30	9	82	11	27	23	21	71
hsa-miR-3198	18	36	21	19	34	34	38	56	41	44	44	25	121	43	47	39	52	151
hsa-miR-4436b-3p	22	13	14	0	21	8	10	30	23	15	30	9	68	23	18	24	10	75
hsa-miR-4800-5p	27	20	26	25	39	26	26	64	27	41	58	115	172	29	45	51	28	130
hsa-miR-6797-5p	26	30	28	31	33	28	34	54	29	41	56	26	102	38	51	29	45	226
hsa-miR-4715-5p	6	7	10	0	19	10	16	12	16	11	11	12	13	11	10	6	19	86
hsa-miR-711	18	21	12	0	17	17	24	33	16	30	34	16	47	21	24	10	22	113
hsa-miR-4726-5p	10	14	6	10	15	11	19	33	15	18	33	15	34	14	22	20	25	69
hsa-miR-302a-3p	8	0	0	29	0	0	0	15	0	12	17	12	18	12	9	6	16	42
hsa-miR-5001-5p	12	25	12	15	48	18	17	52	17	40	37	11	74	40	19	38	32	158
hsa-miR-6727-3p	22	17	17	22	17	26	13	42	14	15	31	17	75	20	23	39	35	144
hsa-miR-3142	9	18	24	0	34	22	34	38	21	28	64	11	55	26	41	31	29	115
hsa-miR-323a-5p	40	66	36	37	33	77	51	55	28	67	49	93	59	70	90	36	84	463
hsa-miR-1915-3p	27	100	127	48	38	50	35	152	51	135	149	22	334	207	290	42	63	146
hsa-miR-4285	35	31	30	48	60	33	27	87	36	77	83	8	268	60	55	65	53	156
hsa-miR-6822-5p	32	58	73	27	31	40	47	118	64	109	154	16	75	154	269	60	40	125
hsa-miR-7843-3p	10	22	11	12	13	23	25	23	12	23	22	21	63	13	19	17	26	114
hsa-miR-6852-5p	10	12	12	16	14	9	0	30	9	14	23	13	49	16	16	19	17	85
hsa-miR-6516-5p	15	0	0	13	14	18	0	27	23	27	34	5	28	13	26	27	25	47
hsa-miR-596	18	67	130	17	38	55	35	144	36	114	108	27	146	150	206	48	60	289
hsa-miR-4776-3p	6	10	7	14	18	9	16	27	12	11	16	5	47	21	14	7	19	69
hsa-miR-5571-5p	33	48	26	38	39	29	42	52	34	35	43	15	87	42	29	63	88	280
hsa-miR-6747-3p	13	19	19	0	28	14	10	53	26	29	43	22	77	25	46	38	13	58
hsa-miR-6823-3p	40	17	13	30	21	35	20	40	32	13	36	88	151	17	27	33	29	174
hsa-miR-1182	29	22	21	13	30	32	25	52	14	25	45	24	59	25	23	23	42	234
hsa-miR-6877-5p	36	39	38	35	51	52	39	62	51	51	63	39	109	55	72	51	79	327
hsa-miR-222-5p	50	25	40	66	72	30	68	98	53	49	91	11	89	63	212	233	69	115
hsa-miR-4330	9	11	9	0	18	7	0	33	13	15	20	9	44	7	17	14	22	45
hsa-miR-6842-5p	12	16	9	11	15	20	15	27	20	15	33	10	28	14	19	16	21	131
hsa-miR-185-3p	39	35	63	35	44	45	55	79	58	72	88	30	234	69	104	53	47	213
hsa-miR-492	14	13	14	16	16	9	10	20	13	24	38	11	71	22	32	19	23	59
hsa-miR-4662a-3p	7	10	9	0	22	13	14	41	13	26	32	5	22	19	67	23	15	22
hsa-miR-6772-5p	17	17	8	16	26	17	13	34	20	17	32	9	81	17	27	19	25	109
hsa-miR-3173-5p	27	18	24	30	36	14	33	53	34	39	83	18	123	50	59	49	40	89
hsa-miR-4315	15	8	20	16	19	6	0	32	12	18	27	18	72	13	22	17	14	93
hsa-miR-3173-3p	11	9	10	0	29	5	0	39	17	22	34	9	62	21	23	17	7	46
hsa-miR-502-5p	9	22	12	18	26	27	20	49	43	31	46	3	35	23	36	54	26	139
hsa-miR-4449	39	67	54	44	48	34	47	102	35	59	132	32	108	95	101	47	84	350
hsa-miR-1909-5p	6	14	7	0	13	7	0	12	12	9	18	16	27	10	9	12	10	61
hsa-miR-6855-3p	42	33	25	42	42	38	51	26	22	46	29	53	73	37	34	33	63	369
hsa-miR-651-3p	18	8	12	0	21	11	22	26	23	21	33	11	42	23	17	20	14	76
hsa-miR-6820-3p	13	13	21	31	25	21	27	26	20	32	25	6	126	19	21	22	32	120
hsa-miR-5682	18	15	15	33	19	24	21	14	19	24	35	13	86	23	20	13	30	168
hsa-miR-604	17	16	8	0	19	13	20	17	13	11	18	12	42	16	12	20	26	84
hsa-miR-6883-3p	21	19	23	12	23	17	27	40	22	31	79	19	62	44	30	31	43	105
hsa-miR-4292	9	13	6	18	0	0	12	10	14	0	17	9	40	0	15	7	12	52
hsa-miR-891a-3p	18	6	10	0	16	11	15	19	17	19	32	0	35	20	20	28	16	48
hsa-miR-7111-3p	11	3	13	12	24	13	21	41	17	19	43	25	76	10	43	36	7	36
hsa-miR-4516	25	32	42	33	50	49	40	64	42	68	112	167	173	49	119	49	39	203
hsa-miR-6124	33	43	44	33	36	41	22	45	35	52	56	127	167	48	55	47	60	252
hsa-miR-508-5p	26	13	13	32	16	28	23	16	15	25	22	25	22	30	19	20	31	228
hsa-miR-8054	25	36	15	55	26	16	25	13	15	24	19	23	45	16	19	24	37	332
hsa-miR-760	29	37	22	25	47	31	33	67	47	48	69	75	77	49	46	61	39	250
hsa-miR-6895-5p	9	14	18	0	13	17	14	25	15	26	27	7	31	22	21	25	26	69
hsa-miR-328-3p	128	89	51	209	85	189	61	160	180	193	196	118	1094	77	356	113	96	316
hsa-miR-3189-5p	13	28	35	20	29	13	25	42	23	70	37	18	125	53	61	19	27	92
hsa-miR-4764-5p	15	17	11	20	16	21	21	29	20	22	38	4	69	22	17	21	27	117
hsa-miR-3943	34	37	34	29	57	37	33	30	20	39	31	43	40	36	24	44	52	426
hsa-miR-300	28	82	200	19	113	56	57	595	71	302	1098	18	66	234	670	87	100	201
hsa-miR-8082	19	25	17	17	27	23	23	44	20	27	41	10	47	24	23	32	31	192
hsa-miR-105-3p	33	37	25	45	50	27	52	144	14	39	18	18	147	54	34	59	44	253
hsa-miR-6748-5p	30	31	28	21	37	30	21	37	27	30	75	35	75	44	21	32	49	261
hsa-miR-1249-5p	13	12	22	14	13	16	23	39	25	26	28	6	55	39	58	13	14	66
hsa-miR-2113	18	24	18	14	28	27	13	31	15	16	37	12	50	25	20	26	34	196
hsa-miR-320c	122	50	108	176	330	167	115	657	1328	91	437	366	1152	141	413	216	200	471
hsa-miR-3162-3p	22	18	21	27	20	28	25	43	24	24	54	28	103	46	35	37	32	117
hsa-miR-6853-5p	12	15	14	16	21	7	15	33	22	23	35	4	47	24	17	23	20	100
hsa-miR-6876-5p	7	16	13	0	16	8	12	38	18	23	30	14	47	9	20	24	12	51
hsa-miR-3689f	9	0	0	51	0	0	15	21	10	12	13	6	48	11	15	8	11	70
hsa-miR-6812-3p	19	20	17	0	30	16	15	53	19	36	64	15	61	38	47	24	26	81
hsa-miR-7108-3p	35	39	21	26	39	40	24	23	13	14	25	15	88	27	25	23	30	350
hsa-miR-5585-5p	25	29	21	35	36	28	31	42	26	32	33	17	49	27	27	23	56	290
hsa-miR-4512	23	46	14	18	21	24	16	29	15	27	48	9	57	37	20	13	55	214
hsa-miR-6870-5p	26	39	41	20	19	25	29	31	14	32	48	14	64	88	54	19	46	190
hsa-miR-3167	10	12	15	0	29	17	0	33	14	14	25	7	50	19	15	28	31	82
hsa-miR-3152-5p	20	14	20	15	28	17	33	59	33	45	46	22	89	26	26	41	43	84
hsa-miR-510-5p	17	19	13	30	0	0	26	16	11	18	20	0	24	17	0	8	34	131
hsa-miR-6770-3p	17	18	13	10	24	30	23	22	21	20	24	35	56	17	9	11	20	190
hsa-miR-1237-5p	51	79	52	74	67	57	56	79	43	82	94	146	232	72	100	60	77	487
hsa-miR-155-5p	3519	2234	5694	3117	15860	4645	4241	23047	48782	5672	18523	209	203	17571	11899	31018	28458	5642
hsa-miR-6762-3p	13	17	11	0	19	14	26	27	20	25	33	8	29	13	27	25	22	84
hsa-miR-6846-5p	26	20	23	27	34	13	20	27	16	34	36	7	85	43	28	33	47	150
hsa-miR-4533	22	18	10	24	21	18	13	26	16	27	25	13	81	7	21	15	25	156
hsa-miR-5001-3p	24	28	23	23	34	16	38	45	63	28	69	17	55	45	51	43	65	140
hsa-miR-6505-3p	25	32	28	20	31	15	62	38	20	21	49	7	74	19	30	30	34	220
hsa-miR-320e	37	55	55	41	56	35	31	75	108	60	137	43	107	119	56	28	74	368
hsa-miR-5010-3p	29	34	35	30	31	21	50	50	54	34	51	15	84	26	29	99	56	191
hsa-miR-6866-3p	9	5	13	0	22	13	14	23	24	20	30	16	35	23	18	16	26	49
hsa-miR-1203	46	42	31	40	48	34	46	40	15	38	57	51	95	45	24	22	89	374
hsa-miR-5090	20	29	27	17	19	30	27	13	20	27	19	16	37	28	16	18	37	246
hsa-miR-4670-3p	44	130	31	34	38	68	44	20	18	21	18	32	18	50	7	19	119	715
hsa-miR-6818-5p	15	10	11	12	20	22	14	25	11	22	28	6	50	14	15	14	24	125
hsa-miR-6785-5p	61	97	62	45	46	51	72	64	25	45	40	28	145	125	55	70	99	479
hsa-miR-4257	19	29	15	25	26	17	17	42	22	43	38	33	40	30	35	34	42	171
hsa-miR-4716-5p	33	34	9	39	30	20	29	47	27	35	50	66	91	37	36	28	37	214
hsa-miR-5007-5p	24	27	15	29	35	19	27	86	13	23	34	8	174	18	22	22	35	129
hsa-miR-6796-3p	31	35	23	36	36	31	31	33	31	39	24	43	95	21	30	23	44	302
hsa-miR-4772-5p	13	22	20	16	28	14	30	30	15	23	34	5	45	19	30	27	31	151
hsa-miR-6780a-5p	18	11	19	14	20	15	13	28	18	13	32	12	85	49	19	18	21	68
hsa-miR-4796-3p	37	46	56	41	72	58	57	69	70	117	86	19	48	81	100	102	76	423
hsa-miR-6830-5p	42	46	32	29	40	45	53	25	21	42	32	57	70	49	23	42	90	352
hsa-miR-208b-5p	15	17	19	14	8	19	21	9	16	17	38	13	25	17	18	11	17	158
hsa-miR-5193	45	40	36	46	55	40	59	61	34	60	67	43	106	30	57	51	77	379
hsa-miR-937-5p	19	14	28	0	46	33	20	26	26	41	65	5	19	42	56	200	23	34
hsa-miR-3622b-3p	27	25	16	34	35	21	37	31	24	16	83	23	40	137	20	18	47	160
hsa-miR-3200-5p	15	27	13	22	58	23	26	68	22	46	55	18	70	46	48	39	39	180
hsa-miR-5002-3p	15	19	11	20	24	17	32	35	22	43	32	15	32	28	25	17	46	135
hsa-miR-4644	15	17	28	20	49	25	36	71	25	37	79	92	117	29	48	38	32	147
hsa-miR-7161-3p	19	17	17	11	15	17	27	39	14	22	22	11	42	11	22	24	26	131
hsa-miR-4664-3p	51	82	46	31	56	55	58	76	66	112	58	33	159	90	152	54	59	342
hsa-miR-3689c	0	10	2	0	0	0	0	0	0	0	0	0	0	0	0	3	0	29
hsa-miR-3202	29	31	28	22	29	26	30	39	24	31	33	34	109	37	27	26	40	201
hsa-miR-1227-3p	15	21	9	10	14	15	14	21	15	11	25	21	61	20	19	20	18	86
hsa-miR-675-5p	22	28	25	17	18	21	21	49	23	42	35	8	58	44	103	22	28	94
hsa-miR-5187-5p	42	62	25	46	42	41	57	38	31	41	45	45	129	46	29	30	80	373
hsa-miR-365b-5p	9	8	11	13	20	16	12	39	21	15	27	10	48	35	23	21	14	64
hsa-miR-4634	12	25	15	30	29	10	14	37	26	25	42	15	131	39	29	20	16	87
hsa-miR-6832-3p	44	106	176	36	77	82	92	397	87	107	366	241	151	306	428	101	135	265
hsa-miR-6859-5p	39	53	26	49	35	43	37	35	19	23	34	34	52	28	29	23	75	444
hsa-miR-873-3p	25	18	13	20	17	26	18	42	25	40	57	17	102	32	26	37	29	90
hsa-miR-5011-5p	30	20	27	26	17	25	36	27	7	18	33	6	45	43	23	25	50	199
hsa-miR-3664-5p	12	10	12	12	22	13	16	24	8	20	29	4	48	19	12	13	32	91
hsa-miR-7974	17	28	18	13	30	15	28	43	27	23	28	14	52	32	24	31	35	147
hsa-miR-5587-3p	9	16	14	49	14	13	21	12	10	13	24	14	22	20	23	21	47	172
hsa-miR-4254	64	41	43	27	49	37	45	51	30	40	186	18	183	78	40	43	67	281
hsa-miR-6780a-3p	15	15	19	21	36	17	23	43	31	33	48	56	99	24	30	31	43	99
hsa-miR-4526	13	13	8	0	12	11	13	21	12	16	16	12	29	13	9	9	15	76
hsa-miR-4737	28	42	19	23	27	31	32	17	21	24	21	36	47	28	17	25	38	295
hsa-miR-491-3p	16	17	13	24	19	10	33	31	25	21	39	9	68	23	27	28	28	88
hsa-miR-4265	16	10	11	12	19	5	12	42	18	28	35	10	38	26	24	17	19	69
hsa-miR-3691-3p	38	37	33	40	24	35	33	40	35	97	35	37	80	37	44	36	69	281
hsa-miR-6078	26	30	10	16	16	13	19	25	11	25	17	10	26	22	22	22	26	175
hsa-miR-874-5p	20	27	11	36	28	27	30	43	17	40	45	19	49	42	51	33	50	168
hsa-miR-7108-5p	10	19	15	0	20	24	19	38	16	15	17	23	81	33	30	8	15	65
hsa-miR-6745	43	38	14	45	26	26	40	44	22	30	43	21	118	40	26	34	62	226
hsa-miR-575	16	29	18	15	22	15	19	59	11	18	21	10	28	20	10	17	39	189
hsa-miR-3151-3p	29	27	19	22	27	26	37	30	21	37	31	32	44	36	22	38	42	213
hsa-miR-637	30	30	49	33	21	35	36	23	27	51	40	23	71	53	33	27	48	289
hsa-miR-1249-3p	30	49	38	38	39	106	49	105	117	87	82	33	151	118	308	46	49	117
hsa-miR-4437	6	7	12	14	10	13	16	17	11	18	12	7	21	16	15	14	16	81
hsa-miR-4314	10	9	11	0	17	12	0	26	19	11	28	10	46	7	23	12	12	55
hsa-miR-6866-5p	32	32	39	47	28	39	54	36	33	39	41	28	81	35	24	29	82	319
hsa-miR-762	13	14	21	17	31	16	14	50	20	28	28	20	98	26	30	23	15	102
hsa-miR-4667-3p	31	18	33	0	17	23	19	34	15	22	35	19	89	25	19	18	41	128
hsa-miR-4757-5p	14	12	25	13	24	18	26	45	17	24	35	2	38	45	19	41	29	106
hsa-miR-5008-3p	14	21	12	15	18	10	12	27	14	11	13	21	44	25	22	14	21	110
hsa-miR-371a-3p	10	11	8	16	0	0	0	11	10	15	11	0	29	10	0	10	13	56
hsa-miR-6777-3p	0	0	0	17	16	14	0	25	6	12	18	7	30	9	14	16	0	54
hsa-miR-4743-3p	19	19	15	15	27	25	44	43	32	28	53	63	57	26	38	22	32	139
hsa-miR-3187-5p	20	22	18	29	32	25	29	33	22	28	44	35	46	41	11	23	40	221
hsa-miR-6736-3p	13	9	16	16	29	16	17	34	17	10	36	12	62	20	21	50	29	77
hsa-miR-4496	54	64	43	46	45	48	70	49	34	58	58	41	135	37	35	44	89	444
hsa-miR-4482-5p	16	16	22	23	29	23	27	42	24	38	25	14	46	37	28	43	42	141
hsa-miR-3130-3p	86	121	62	93	53	88	93	49	50	118	26	125	72	76	55	50	171	890
hsa-miR-1273g-3p	21	26	36	26	74	15	42	134	74	61	118	37	90	64	100	93	47	123
hsa-miR-4763-5p	17	31	12	17	23	13	17	32	23	12	25	23	45	17	28	25	27	153
hsa-miR-152-5p	77	80	54	50	60	61	60	45	50	53	58	66	66	69	58	69	100	635
hsa-miR-6764-3p	18	21	33	19	21	18	39	43	26	38	64	17	37	43	41	37	39	142
hsa-miR-4523	17	18	15	23	19	20	11	38	20	28	24	37	67	34	32	36	26	97
hsa-miR-6750-5p	54	38	27	36	30	44	20	23	29	48	70	27	120	48	37	27	73	292
hsa-miR-3680-3p	8	13	9	0	15	16	17	28	16	12	24	11	28	14	10	19	13	75
hsa-miR-1914-3p	47	28	26	33	59	66	20	116	56	149	55	40	234	39	127	103	29	143
hsa-miR-6501-5p	33	20	26	18	22	29	34	27	68	32	30	11	59	33	46	52	45	150
hsa-miR-5189-5p	12	17	27	0	20	24	13	30	12	19	12	12	64	17	16	20	24	119
hsa-miR-1322	29	15	21	30	23	12	0	19	33	16	23	9	145	26	17	23	38	89
hsa-miR-588	22	36	35	49	25	44	56	20	32	53	29	20	39	33	18	14	74	370
hsa-miR-6880-3p	6	17	30	0	17	19	0	27	17	15	26	12	74	38	54	15	18	32
hsa-miR-5705	19	25	11	28	17	16	18	28	17	21	24	19	32	20	22	14	41	172
hsa-miR-638	12	17	21	16	26	21	24	18	19	30	28	23	77	18	44	21	24	109
hsa-miR-191-3p	30	25	30	65	56	56	48	134	58	25	117	11	100	75	72	134	114	184
hsa-miR-3941	25	29	17	17	30	21	29	32	25	22	31	10	30	27	18	22	34	229
hsa-miR-1537-5p	8	12	6	13	21	13	20	46	16	24	39	5	36	20	20	30	30	53
hsa-miR-4676-3p	24	37	22	37	53	33	29	43	15	25	33	15	40	38	16	226	48	165
hsa-miR-5691	31	33	27	23	39	28	35	37	22	28	55	22	111	29	25	42	53	208
hsa-miR-3972	37	36	23	17	37	26	37	29	20	33	48	54	63	23	33	23	59	254
hsa-miR-381-5p	17	11	13	0	18	13	17	29	19	18	35	1	65	16	10	22	14	59
hsa-miR-6887-5p	18	19	14	20	25	19	21	59	14	18	34	7	50	21	46	18	32	130
hsa-miR-6867-3p	13	15	14	20	28	20	20	53	18	22	39	37	78	38	26	19	32	91
hsa-miR-6762-5p	17	28	26	25	22	34	25	21	17	26	19	23	46	16	30	17	50	233
hsa-miR-552-5p	23	22	17	29	19	23	37	26	23	26	38	5	59	36	15	19	37	177
hsa-miR-4768-5p	14	17	7	17	21	7	11	16	17	9	24	8	41	16	26	14	14	103
hsa-miR-3976	18	19	26	12	19	17	21	22	21	16	33	8	47	21	27	24	36	131
hsa-miR-3125	31	35	26	42	48	28	34	90	37	36	60	29	150	31	43	27	63	227
hsa-miR-544b	13	15	11	17	20	23	13	23	12	27	37	4	34	24	16	23	33	125
hsa-miR-1307-5p	366	294	364	455	468	237	356	1497	1151	321	677	151	3028	559	613	818	330	272
hsa-miR-1233-3p	13	15	16	25	25	16	12	25	18	13	41	6	59	36	23	18	27	120
hsa-miR-384	22	24	18	31	32	31	26	35	20	34	34	26	35	33	21	23	73	221
hsa-miR-4453	7	13	7	13	18	14	0	29	9	22	26	16	62	20	9	29	12	53
hsa-miR-4755-3p	14	13	15	15	19	19	18	43	19	16	36	14	71	17	29	35	28	64
hsa-miR-6737-5p	29	24	15	25	31	28	25	55	29	41	66	18	153	19	42	20	25	131
hsa-miR-4328	16	5	13	13	27	25	33	52	30	28	78	8	40	26	64	38	23	63
hsa-miR-4786-3p	11	11	8	13	19	7	0	18	19	11	45	7	23	30	17	15	19	73
hsa-miR-4508	21	20	15	45	34	19	19	43	22	49	32	14	213	27	30	26	16	83
hsa-miR-3614-5p	9	18	23	13	21	17	18	42	23	20	34	10	50	34	22	20	27	106
hsa-miR-3681-3p	13	14	16	12	29	33	16	36	16	28	46	13	95	24	27	27	33	94
hsa-miR-6728-3p	6	5	13	0	19	12	12	30	21	14	23	12	41	8	22	10	16	44
hsa-miR-548b-3p	14	11	13	10	29	44	19	36	147	17	64	11	43	19	39	52	62	95
hsa-miR-6850-3p	27	33	29	29	46	30	37	81	33	43	90	35	167	56	77	36	39	122
hsa-miR-6849-5p	16	5	13	0	27	12	21	28	16	13	60	12	47	13	27	22	21	57
hsa-miR-3679-5p	22	17	24	15	31	14	27	44	22	23	56	16	47	63	26	28	26	125
hsa-miR-6764-5p	25	21	17	0	36	10	32	30	29	48	46	19	48	22	35	21	19	134
hsa-miR-5089-5p	12	16	13	12	39	17	20	45	18	22	30	5	37	22	17	26	39	138
hsa-miR-4682	53	20	29	27	30	29	22	28	30	40	37	35	87	26	25	23	53	267
hsa-miR-6774-3p	18	10	11	16	20	11	19	32	19	13	25	9	40	15	15	22	26	102
hsa-miR-602	9	25	34	25	9	20	10	50	10	43	37	16	52	49	82	15	22	92
hsa-miR-6884-3p	15	21	18	32	25	20	24	25	21	26	33	18	82	26	18	11	24	174
hsa-miR-8072	23	24	22	0	27	14	13	24	15	13	16	17	39	19	19	8	31	165
hsa-miR-5006-5p	11	23	23	0	21	14	0	38	15	24	22	25	60	26	29	17	14	89
hsa-miR-4781-3p	130	226	74	149	96	119	151	34	52	97	86	197	66	93	30	37	234	1568
hsa-miR-3944-5p	23	18	18	18	27	26	25	21	16	21	28	39	57	15	16	28	31	185
hsa-miR-6794-3p	132	167	94	134	111	128	117	57	58	108	62	203	85	49	39	42	190	1551
hsa-miR-3182	262	256	196	265	161	191	312	190	236	386	210	104	75	448	227	667	357	1624
hsa-miR-6817-3p	148	183	294	183	640	227	408	1437	813	1787	968	251	827	355	1630	940	195	329
hsa-miR-3682-5p	17	16	8	0	23	12	13	23	18	28	16	4	47	17	16	19	23	72
hsa-miR-7107-5p	43	57	46	67	33	35	51	40	30	50	47	40	89	57	46	21	74	430
hsa-miR-601	38	38	42	54	34	48	53	39	37	36	59	26	163	36	26	33	69	321
hsa-miR-135a-3p	27	23	15	25	20	14	16	25	14	23	14	14	48	11	11	11	29	206
hsa-miR-1296-3p	15	22	11	25	19	12	0	20	17	16	22	12	68	19	10	18	23	127
hsa-miR-1180-5p	35	23	25	25	19	19	15	37	29	63	41	16	71	19	49	22	30	181
hsa-miR-4705	21	27	13	30	17	18	20	22	25	29	37	9	72	30	18	30	25	146
hsa-miR-466	19	20	42	16	30	21	33	60	32	41	55	6	104	52	72	49	25	75
hsa-miR-921	20	38	51	25	53	25	35	69	20	39	74	26	77	75	37	63	35	253
hsa-miR-6829-5p	12	8	13	11	21	10	0	26	17	28	27	15	61	23	23	19	12	53
hsa-miR-6842-3p	11	12	10	14	18	12	18	37	19	23	29	11	63	17	22	18	24	52
hsa-miR-665	21	16	8	0	26	17	18	38	21	10	37	7	69	17	34	22	13	69
hsa-miR-301a-5p	14	16	28	0	44	19	33	44	91	51	44	5	24	52	45	60	40	87
hsa-miR-1304-3p	42	49	23	43	51	38	34	54	27	27	41	35	42	50	39	39	48	408
hsa-miR-4269	9	11	18	19	33	24	20	58	25	25	51	11	79	32	33	38	27	81
hsa-miR-3675-5p	10	21	21	15	30	17	30	35	24	33	44	5	63	35	26	43	33	90
hsa-miR-5088-5p	32	36	32	30	39	28	37	39	36	34	74	11	98	130	80	42	45	106
hsa-miR-5692b	8	8	13	0	24	6	0	40	0	10	42	7	16	22	11	37	32	32
hsa-miR-4792	37	62	38	41	47	37	44	67	37	37	36	20	66	104	84	35	71	306
hsa-miR-1273h-3p	23	15	17	17	33	19	22	35	31	21	31	14	86	24	32	27	47	99
hsa-miR-4688	17	11	12	13	19	15	15	39	18	26	29	16	60	18	33	24	21	65
hsa-miR-4461	30	20	20	14	32	21	30	40	28	41	42	6	23	44	24	58	49	150
hsa-miR-3129-5p	35	22	14	17	21	25	33	17	22	29	45	10	34	33	28	28	43	174
hsa-miR-583	22	18	25	20	30	23	21	62	17	24	45	19	112	31	51	44	31	81
hsa-miR-5697	9	16	13	16	25	24	28	17	15	25	51	2	34	22	17	20	31	137
hsa-miR-550b-2-5p	0	6	11	13	0	0	0	17	17	6	15	1	12	14	13	10	0	27
hsa-miR-221-3p	6005	3979	8019	8260	9892	13580	9608	12672	35696	12264	18470	426	1024	22281	41389	48466	10469	2315
hsa-miR-4748	17	20	21	15	21	15	17	36	20	21	46	9	82	23	28	24	29	90
hsa-miR-6068	16	18	18	24	13	13	16	27	15	17	30	13	61	16	27	13	19	122
hsa-miR-4745-3p	20	32	17	19	31	21	27	27	16	17	27	24	72	23	17	17	29	196
hsa-miR-4645-3p	22	6	10	12	25	24	17	42	28	25	85	7	28	23	27	36	25	111
hsa-miR-6811-3p	9	7	19	0	53	13	11	29	14	23	27	3	39	28	14	20	32	122
hsa-miR-6862-3p	11	20	26	0	36	10	28	34	18	27	34	30	38	39	30	24	14	115
hsa-miR-5095	179	109	159	157	146	247	150	203	145	202	106	45	1228	257	234	243	214	340
hsa-miR-767-5p	261	276	210	253	195	242	276	191	114	219	104	132	200	548	162	152	425	2139
hsa-miR-1178-5p	15	38	13	16	23	25	20	21	17	21	24	16	26	19	13	15	28	227
hsa-miR-8060	31	33	24	30	34	49	25	23	28	34	26	17	87	22	19	21	40	318
hsa-miR-1908-3p	53	66	86	43	56	40	67	66	46	44	60	27	245	85	109	58	74	296
hsa-miR-4428	27	23	22	24	37	40	88	56	10	18	27	12	54	29	125	40	30	158
hsa-miR-137	206	152	206	134	56	198	189	19	597	168	58	40	62	820	611	93	201	612
hsa-miR-621	21	19	19	19	16	10	25	19	10	20	36	5	45	27	15	16	33	126
hsa-miR-6798-5p	27	39	36	32	22	31	30	69	45	178	80	12	38	79	151	32	38	133
hsa-miR-3159	24	25	15	19	18	17	23	29	17	21	31	13	54	32	25	17	46	123
hsa-miR-6732-5p	14	7	12	0	10	17	17	23	17	21	49	3	23	38	21	28	15	26
hsa-miR-4697-5p	12	10	10	11	15	6	14	14	17	19	22	9	43	15	13	12	14	64
hsa-miR-4707-3p	37	57	47	42	40	45	45	56	27	64	34	59	108	68	58	45	75	320
hsa-miR-25-5p	42	27	56	44	98	47	48	148	142	32	92	16	91	89	163	70	122	254
hsa-miR-489-5p	3	11	5	0	15	7	0	18	4	10	14	4	20	9	15	8	13	38
hsa-miR-3132	24	35	18	34	33	34	65	60	24	56	68	10	87	72	64	40	37	147
hsa-miR-6515-5p	25	24	17	21	34	28	21	35	20	31	29	13	61	27	18	18	39	211
hsa-miR-1908-5p	21	28	36	28	20	16	34	33	22	19	51	9	94	34	43	31	21	151
hsa-miR-6854-3p	32	30	17	30	27	19	28	21	32	44	44	35	61	30	21	27	35	215
hsa-miR-6829-3p	16	29	16	16	12	17	19	31	16	22	26	20	58	34	28	19	21	106
hsa-miR-6731-5p	26	36	24	23	30	30	26	35	21	28	28	13	62	26	25	16	59	236
hsa-miR-566	23	28	14	22	22	13	25	25	27	31	33	2	33	20	16	34	33	170
hsa-miR-1292-3p	16	15	10	14	14	6	12	16	16	21	23	17	57	10	16	12	27	66
hsa-miR-3191-3p	15	32	18	16	13	33	29	32	11	34	30	11	39	26	28	23	42	160
hsa-miR-7152-5p	21	49	17	30	27	21	39	38	26	40	45	23	94	30	38	29	63	159
hsa-miR-6828-5p	87	133	81	97	85	143	131	104	140	395	82	69	96	257	136	471	148	458
hsa-miR-6778-5p	12	10	9	14	16	15	12	31	18	19	19	7	44	31	36	16	11	52
hsa-miR-548ab	11	7	20	0	0	0	13	18	0	19	16	0	16	7	0	14	20	38
hsa-miR-483-5p	29	44	33	26	71	85	41	93	62	75	99	110	261	78	156	68	33	124
hsa-miR-4790-5p	5	10	13	12	13	11	19	16	7	13	28	0	34	20	0	11	32	63
hsa-miR-4783-3p	25	31	20	41	28	31	29	59	38	45	29	34	111	46	40	23	26	194
hsa-miR-1233-5p	14	20	12	0	15	13	17	14	12	20	19	7	69	17	23	15	14	47
hsa-miR-3925-5p	36	57	22	54	34	40	55	30	26	48	55	52	107	36	27	23	97	317
hsa-miR-3919	17	22	19	23	44	26	36	41	27	34	40	17	53	27	43	36	56	162
hsa-miR-6079	20	22	21	26	32	24	26	75	39	31	51	18	63	50	26	58	44	121
hsa-miR-4477b	45	41	71	63	170	31	84	350	200	168	144	17	371	116	135	204	50	175
hsa-miR-6874-5p	78	82	53	70	167	97	147	342	245	97	434	15	65	236	290	374	115	285
hsa-miR-431-3p	53	69	47	60	36	56	61	37	34	38	37	34	85	30	26	27	74	559
hsa-miR-6720-5p	23	33	30	23	70	31	42	113	35	54	65	9	76	79	65	81	48	175
hsa-miR-3194-3p	136	151	82	139	85	119	108	39	54	113	43	96	68	84	39	50	202	1332
hsa-miR-5089-3p	63	90	77	74	66	115	84	105	96	96	69	40	186	113	129	114	107	560
hsa-miR-5188	37	35	18	39	33	39	52	39	31	33	43	29	91	42	26	30	54	258
hsa-miR-3143	25	20	19	17	29	22	41	24	33	26	24	9	86	23	21	23	41	135
hsa-miR-4767	19	27	35	37	42	25	32	53	25	34	28	15	125	40	46	36	30	184
hsa-miR-6082	39	47	54	46	45	62	46	89	50	126	41	25	63	82	102	91	84	308
hsa-miR-1178-3p	21	10	17	12	30	20	19	48	39	63	44	8	65	26	26	53	30	74
hsa-miR-218-1-3p	19	23	16	21	13	16	20	15	6	19	17	14	45	9	17	13	35	150
hsa-miR-620	11	11	11	0	12	6	16	21	16	16	33	5	27	11	14	17	18	40
hsa-miR-302c-5p	7	9	11	0	16	6	11	26	11	17	16	3	20	18	11	18	16	39
hsa-miR-3613-3p	122	118	99	111	115	132	133	199	109	93	384	110	266	151	92	143	185	898
hsa-miR-4745-5p	20	20	16	66	39	28	29	37	16	31	43	20	144	30	60	47	34	155
hsa-miR-6821-5p	15	24	22	19	11	14	13	14	12	22	31	14	56	20	10	17	26	132
hsa-miR-4714-3p	41	87	28	60	97	46	61	72	67	97	90	21	94	121	40	87	90	460
hsa-miR-6748-3p	22	15	26	23	19	11	19	44	29	36	30	14	63	29	47	20	28	101
hsa-miR-3675-3p	65	82	54	83	49	59	80	43	34	49	56	38	63	63	25	38	102	682
hsa-miR-4465	18	19	11	12	22	26	17	21	11	26	20	7	22	15	17	25	24	165
hsa-miR-548ak	11	7	10	0	14	8	0	11	11	13	13	0	28	8	0	9	17	62
hsa-miR-302c-3p	23	13	13	0	16	6	26	15	15	14	11	0	27	25	0	9	28	87
hsa-miR-5196-3p	39	43	64	42	49	41	68	98	66	107	126	24	125	83	143	66	59	213
hsa-miR-1302	19	7	16	21	19	10	33	19	14	21	24	2	80	17	19	12	34	66
hsa-miR-3655	16	26	33	24	11	26	19	22	15	25	26	11	68	31	16	17	27	178
hsa-miR-7161-5p	13	8	31	17	8	13	10	27	9	12	22	9	47	33	13	19	21	90
hsa-miR-3178	60	59	49	53	39	63	58	78	58	145	65	29	156	66	131	46	110	291
hsa-miR-4653-3p	26	25	28	22	23	17	23	43	25	28	33	9	59	33	21	30	39	167
hsa-miR-3935	19	24	20	20	23	29	23	34	37	61	25	11	47	55	55	49	25	103
hsa-miR-5703	33	47	37	27	41	26	44	27	19	34	37	45	84	22	20	13	50	333
hsa-miR-6767-3p	13	23	28	22	19	7	21	34	33	16	50	13	65	26	31	23	31	101
hsa-miR-3938	39	32	31	51	20	63	51	25	31	33	34	12	51	48	17	28	85	354
hsa-miR-4435	40	65	126	30	40	95	47	114	38	187	157	16	109	275	284	43	62	205
hsa-miR-325	40	42	32	27	36	47	59	29	54	100	50	13	30	46	41	52	87	297
hsa-miR-4291	25	20	21	12	32	27	35	50	40	105	42	5	95	28	40	82	30	63
hsa-miR-3188	18	22	19	29	18	14	14	19	12	16	31	11	50	23	15	17	36	155
hsa-miR-3126-5p	30	35	16	29	21	32	25	37	19	37	31	21	45	23	18	19	51	246
hsa-miR-128-1-5p	22	37	53	31	38	23	26	62	52	66	64	11	66	42	75	48	44	228
hsa-miR-4434	16	17	20	17	23	8	20	27	15	33	36	5	65	25	23	18	27	91
hsa-miR-4760-3p	13	16	12	25	7	11	38	27	19	15	30	4	43	18	16	13	42	75
hsa-miR-138-2-3p	60	53	44	50	39	45	42	106	66	85	97	46	66	89	81	108	76	297
hsa-miR-6782-5p	32	16	24	13	27	11	18	29	21	29	37	18	64	27	33	27	22	130
hsa-miR-7975	23	25	39	30	10	27	35	28	25	33	22	19	54	62	34	23	36	170
hsa-miR-6723-5p	21	27	13	29	21	17	22	32	20	29	34	11	67	30	33	34	45	106
hsa-miR-4645-5p	5	17	7	0	15	19	18	28	16	25	27	4	44	14	20	17	17	43
hsa-miR-3157-5p	18	12	9	17	27	17	26	53	55	44	29	15	21	33	39	43	28	82
hsa-miR-4518	46	48	44	44	25	48	54	53	39	42	34	46	55	44	31	41	65	391
hsa-miR-622	43	38	46	31	36	45	36	31	48	36	39	23	97	45	50	35	60	300
hsa-miR-7843-5p	22	25	23	19	28	37	38	51	13	19	42	16	101	26	31	27	36	157
hsa-miR-188-5p	25	25	40	31	71	26	28	91	107	27	67	8	222	31	61	124	42	55
hsa-miR-6721-5p	23	29	14	11	22	7	23	19	18	20	23	15	12	18	10	14	31	175
hsa-miR-6839-3p	14	16	19	14	31	17	28	44	21	18	51	21	66	33	31	31	27	84
hsa-miR-4460	11	18	25	25	27	17	26	29	15	26	28	14	95	24	38	31	33	80
hsa-miR-2110	51	30	48	43	39	53	43	89	85	55	82	16	205	74	78	53	83	153
hsa-miR-1224-3p	17	18	35	15	30	15	19	40	34	28	37	37	58	42	59	28	27	104
hsa-miR-548v	41	34	19	26	37	27	32	28	14	34	28	21	38	44	27	23	58	260
hsa-miR-1193	31	30	17	24	19	25	19	11	6	20	12	24	37	21	10	4	36	249
hsa-miR-212-5p	19	16	21	26	30	23	15	57	30	30	40	7	41	46	53	51	33	106
hsa-miR-4444	27	17	27	25	26	22	36	27	23	24	20	20	76	24	12	18	56	166
hsa-miR-518a-3p	43	31	30	61	17	68	55	23	35	43	33	42	66	42	14	26	61	402
hsa-miR-1288-5p	17	16	18	0	19	18	20	31	13	20	52	14	23	20	18	25	27	102
hsa-miR-6753-3p	9	8	11	0	20	4	12	31	11	11	19	8	22	9	23	21	14	38
hsa-miR-8085	28	22	14	14	25	31	32	27	21	19	39	19	68	21	28	27	41	142
hsa-miR-6740-5p	25	27	13	37	29	28	31	36	22	29	48	17	71	21	38	42	51	165
hsa-miR-5586-5p	47	59	36	35	39	68	67	25	38	49	43	20	23	42	21	14	105	488
hsa-miR-1225-3p	13	20	7	0	13	13	0	5	0	8	13	15	20	13	9	11	14	94
hsa-miR-548i	20	21	17	11	17	21	26	17	28	17	25	4	70	10	10	12	28	131
hsa-miR-6736-5p	13	0	0	0	24	11	10	26	9	0	21	6	29	0	19	14	11	44
hsa-miR-515-3p	30	26	20	24	12	23	35	26	29	44	199	11	69	33	15	22	43	147
hsa-miR-1913	15	21	22	12	15	16	19	28	16	23	17	12	80	20	30	13	19	84
hsa-miR-6856-5p	32	49	23	27	34	42	39	28	19	24	38	93	102	36	22	30	59	255
hsa-miR-6500-3p	30	18	24	40	24	25	17	19	67	24	40	25	41	19	13	19	126	174
hsa-miR-4282	37	28	30	23	24	24	31	12	21	34	18	17	41	28	14	13	53	255
hsa-miR-6769a-5p	62	46	48	57	43	67	39	105	57	51	61	15	138	74	68	66	117	323
hsa-miR-302a-5p	28	21	23	14	26	22	28	22	16	28	88	18	50	39	10	9	27	191
hsa-miR-5680	42	50	29	33	51	47	27	43	32	32	49	28	166	31	37	27	61	291
hsa-miR-524-5p	12	11	9	14	19	9	20	14	18	10	18	8	23	14	15	10	18	100
hsa-miR-619-5p	27	32	47	16	65	26	39	108	75	64	120	11	25	117	101	88	64	123
hsa-miR-3122	39	31	20	23	39	27	28	120	17	20	70	28	100	26	19	29	44	217
hsa-miR-6806-5p	16	16	18	0	15	28	19	16	16	17	22	11	36	19	6	16	31	118
hsa-miR-5093	19	16	11	14	29	18	20	41	15	24	30	8	46	24	38	23	25	104
hsa-miR-450b-3p	18	17	13	21	14	24	16	31	20	20	33	6	66	18	18	18	36	104
hsa-miR-147a	19	21	22	28	23	22	27	28	29	22	33	15	77	28	15	29	36	143
hsa-miR-6740-3p	15	13	11	22	19	18	17	46	13	13	38	20	76	18	25	11	27	81
hsa-miR-4683	36	27	22	31	23	29	26	22	21	35	32	13	79	34	21	24	55	195
hsa-miR-4433a-3p	0	10	5	0	7	13	0	10	17	15	19	3	13	15	26	12	0	19
hsa-miR-374c-5p	7	12	18	0	16	10	25	18	19	27	21	6	17	8	33	20	23	52
hsa-miR-1180-3p	67	67	73	55	56	74	63	76	76	37	105	36	174	139	114	86	128	311
hsa-miR-4711-3p	16	29	21	34	27	18	15	24	18	24	20	17	34	28	23	21	33	213
hsa-miR-18a-3p	25	18	81	34	45	30	34	67	104	37	62	6	59	146	55	71	129	105
hsa-miR-4445-3p	15	26	21	0	27	17	23	23	17	25	28	8	60	29	26	17	31	94
hsa-miR-551a	66	51	32	57	44	61	71	65	104	80	48	36	55	67	61	59	120	392
hsa-miR-222-3p	1103	641	1391	1447	1565	2269	1493	2172	5193	1839	2949	64	125	3288	6827	7622	2093	445
hsa-miR-6131	18	14	15	19	14	17	17	25	12	24	15	22	37	13	22	18	34	111
hsa-miR-1252-5p	40	24	30	68	50	30	75	79	33	57	82	24	191	50	50	52	69	174
hsa-miR-4760-5p	26	18	28	22	34	20	21	19	31	39	29	18	67	27	17	24	52	171
hsa-miR-3194-5p	15	22	29	14	27	15	24	54	28	30	43	12	49	50	72	45	26	53
hsa-miR-448	9	11	7	11	16	18	12	19	12	20	18	0	18	10	0	14	13	119
hsa-miR-4720-3p	17	13	11	23	12	13	30	6	12	17	8	0	28	14	0	12	36	125
hsa-miR-4276	11	11	10	0	15	6	19	25	12	8	11	3	13	18	10	14	21	52
hsa-miR-3617-3p	83	96	64	79	65	111	88	57	44	107	51	33	77	94	35	50	141	805
hsa-miR-450b-5p	64	53	103	31	152	110	64	101	522	74	177	13	86	121	292	405	221	113
hsa-miR-345-3p	23	17	17	27	47	24	34	61	45	48	59	23	97	38	54	57	35	93
hsa-miR-3170	32	20	21	36	31	32	27	50	28	49	43	6	48	40	38	30	57	202
hsa-miR-6739-5p	28	30	43	40	56	34	37	85	61	60	78	143	134	49	82	59	67	166
hsa-miR-1258	13	15	12	22	19	14	18	16	16	25	29	8	42	19	16	11	22	119
hsa-miR-4779	12	9	11	13	17	16	12	30	30	18	44	5	42	17	14	15	32	68
hsa-miR-1273h-5p	16	14	15	0	23	20	17	41	14	15	42	9	51	16	29	27	26	63
hsa-miR-6832-5p	32	42	29	34	45	41	35	43	39	39	55	44	47	33	45	27	64	321
hsa-miR-545-3p	11	12	18	21	27	24	47	84	58	30	83	2	22	30	75	91	25	29
hsa-miR-4687-3p	23	20	22	29	13	16	21	37	16	20	19	14	56	23	27	33	27	130
hsa-miR-4648	12	10	14	0	11	17	0	14	4	10	18	6	35	5	12	10	18	74
hsa-miR-6804-5p	9	10	3	0	22	3	10	11	12	13	19	6	19	15	11	9	16	43
hsa-miR-4307	29	20	29	23	49	26	40	53	33	32	68	61	94	29	39	49	40	172
hsa-miR-3677-3p	11	15	11	0	21	9	0	7	5	17	21	0	38	9	0	6	20	88
hsa-miR-4751	23	40	46	21	24	30	19	34	31	35	51	21	72	45	66	25	33	201
hsa-miR-135a-5p	59	56	91	33	281	239	54	370	1003	371	380	13	41	121	1260	155	163	83
hsa-miR-885-5p	61	69	36	47	42	64	89	23	203	38	56	23	62	37	36	25	97	509
hsa-miR-31-5p	11521	9850	5851	2214	7034	7318	22715	11592	10207	9779	6971	111	1145	55014	35658	4666	7639	1013
hsa-miR-6077	32	28	20	0	27	18	22	35	17	54	52	13	70	31	33	27	27	112
hsa-miR-8070	23	24	17	24	20	15	23	15	16	26	15	15	59	16	8	15	50	147
hsa-miR-6742-5p	21	26	16	17	22	16	25	36	9	17	20	26	58	16	20	23	29	137
hsa-miR-6790-5p	25	28	43	35	31	49	25	58	39	69	69	15	72	68	115	47	41	163
hsa-miR-548aw	13	10	21	14	31	17	21	35	36	21	43	6	46	67	45	31	13	52
hsa-miR-3684	31	26	30	20	22	25	27	15	18	37	27	9	57	29	34	32	40	177
hsa-miR-613	25	47	28	28	35	42	40	29	22	40	43	37	95	29	24	35	58	250
hsa-miR-3135a	17	22	10	12	20	18	13	34	14	26	51	1	59	27	26	42	20	63
hsa-miR-943	25	30	10	26	25	34	20	23	19	30	44	19	71	19	30	23	29	187
hsa-miR-5087	15	30	9	17	20	21	15	28	13	27	30	8	53	14	17	29	34	121
hsa-miR-4632-5p	39	59	18	24	206	41	111	186	39	36	322	28	284	112	73	125	69	263
hsa-miR-3921	12	34	9	0	12	25	15	13	12	16	24	0	25	26	0	6	26	137
hsa-miR-9500	13	20	26	0	13	10	23	22	16	21	17	6	46	31	32	16	15	56
hsa-miR-3615	119	91	53	98	121	79	108	221	353	130	148	43	315	171	125	153	182	394
hsa-miR-670-3p	16	16	21	25	20	23	27	35	45	33	36	5	65	27	20	20	39	118
hsa-miR-555	42	53	36	45	49	47	54	55	31	44	57	28	59	75	18	163	56	278
hsa-miR-4451	19	14	15	39	14	29	22	20	26	21	42	18	34	21	16	25	38	176
hsa-miR-8074	22	24	16	33	25	34	27	12	21	36	19	9	24	21	15	16	38	253
hsa-miR-6847-5p	5	16	7	0	29	11	0	31	15	25	32	3	46	15	17	21	14	49
hsa-miR-662	73	268	290	58	60	125	83	188	64	189	215	105	71	733	533	66	191	488
hsa-miR-652-5p	18	17	21	35	51	21	28	58	114	39	79	7	111	60	46	70	62	39
hsa-miR-6850-5p	31	48	40	30	28	34	28	61	53	40	29	26	90	55	119	56	48	134
hsa-miR-513b-5p	9	15	5	24	0	0	0	16	13	14	9	5	14	8	14	8	19	63
hsa-miR-4274	17	31	16	14	27	17	23	39	15	18	32	47	86	20	20	18	18	128
hsa-miR-4766-3p	34	20	21	30	32	25	45	36	22	23	37	14	111	30	35	68	39	102
hsa-miR-6718-5p	20	15	10	19	17	20	20	36	11	28	30	7	37	23	21	13	29	117
hsa-miR-7155-3p	9	10	5	14	20	14	0	28	12	15	22	10	25	15	24	19	20	68
hsa-miR-873-5p	53	50	34	74	70	48	32	70	119	57	427	14	62	69	291	43	76	240
hsa-miR-3154	23	20	15	26	28	33	19	32	27	18	30	15	73	18	29	28	24	172
hsa-miR-548at-3p	13	17	9	23	11	13	35	7	9	13	16	0	35	19	0	16	24	110
hsa-miR-3130-5p	87	102	50	94	59	68	98	40	56	67	43	187	86	66	40	38	149	712
hsa-miR-4649-3p	4	3	10	0	12	6	0	18	0	0	15	9	24	0	11	8	10	30
hsa-miR-632	10	9	14	12	25	11	0	25	17	27	26	6	50	15	17	27	13	70
hsa-miR-4469	66	154	110	65	45	69	74	45	64	78	31	40	65	168	94	36	99	744
hsa-miR-6776-3p	33	43	28	24	26	25	37	29	14	20	28	17	59	31	18	22	49	245
hsa-miR-3146	35	55	34	65	51	33	71	41	37	58	48	25	91	32	69	33	79	342
hsa-miR-412-3p	22	47	35	10	35	29	22	42	18	41	67	17	80	57	96	22	37	129
hsa-miR-6507-3p	31	41	80	45	99	39	98	243	74	90	172	63	150	77	233	148	61	123
hsa-miR-6786-3p	24	36	20	27	18	18	22	30	15	26	33	17	50	26	26	14	44	178
hsa-miR-3688-5p	10	14	11	0	15	5	22	25	11	15	23	0	44	27	0	13	11	35
hsa-miR-541-5p	12	26	18	41	23	15	18	31	13	26	38	19	87	37	27	25	15	128
hsa-miR-4676-5p	13	20	12	36	19	35	23	19	16	19	97	9	55	38	25	19	40	142
hsa-miR-4251	28	39	59	24	34	31	40	77	26	82	67	73	90	58	117	40	52	151
hsa-miR-3155a	16	13	11	17	20	14	17	19	10	22	29	6	35	14	17	7	23	119
hsa-miR-4463	17	49	42	19	36	17	21	32	19	19	44	37	55	77	51	22	23	197
hsa-miR-4327	29	29	19	27	38	33	21	40	48	34	44	19	83	39	43	36	28	184
hsa-miR-3619-5p	14	12	17	15	13	18	18	29	17	17	15	14	27	22	8	15	18	120
hsa-miR-548al	21	23	18	18	19	24	34	11	17	22	22	6	81	25	17	20	37	110
hsa-miR-129-2-3p	12	11	17	0	24	6	14	20	23	14	22	5	41	24	14	7	11	68
hsa-miR-208a-5p	10	11	4	19	26	9	17	17	8	13	18	10	33	18	12	13	27	83
hsa-miR-6797-3p	12	8	18	19	16	12	0	23	14	25	30	14	56	24	19	18	15	68
hsa-miR-4279	20	30	14	22	20	33	15	26	20	21	20	18	71	23	29	19	32	153
hsa-miR-548an	113	54	85	125	65	104	145	71	75	40	106	8	200	163	367	363	127	64
hsa-miR-6865-3p	18	28	19	27	56	17	19	124	14	17	82	55	64	98	21	35	41	129
hsa-miR-3668	22	21	26	23	21	18	40	29	17	25	36	11	100	23	17	22	37	109
hsa-miR-4728-5p	5	4	26	0	17	5	13	30	9	17	12	8	29	19	16	12	20	38
hsa-miR-6887-3p	43	38	23	33	39	35	44	56	34	21	38	29	125	31	36	32	41	231
hsa-miR-6744-3p	10	14	12	0	13	11	12	30	13	14	18	4	45	7	21	18	8	42
hsa-miR-7162-5p	17	19	11	20	24	15	26	40	25	25	28	16	46	23	29	35	25	91
hsa-miR-4311	39	42	34	33	31	31	33	48	24	34	49	17	70	34	35	30	55	269
hsa-miR-6893-5p	5	16	21	13	24	16	13	18	14	12	19	12	15	28	14	24	16	126
hsa-miR-572	21	32	21	19	37	23	23	45	17	25	32	15	65	40	38	27	45	144
hsa-miR-6771-5p	22	32	16	34	36	25	67	61	32	41	42	14	59	55	68	76	56	73
hsa-miR-6782-3p	10	43	53	22	18	22	17	48	29	69	52	11	22	72	170	19	35	76
hsa-miR-3658	27	38	35	33	18	29	31	27	26	31	40	12	72	38	22	26	48	216
hsa-miR-3960	83	59	72	141	65	68	60	78	50	96	59	15	650	77	156	53	60	148
hsa-miR-3939	44	43	39	44	36	27	38	45	21	56	39	37	60	51	32	38	68	297
hsa-miR-513a-5p	11	17	12	35	21	15	15	10	11	13	7	7	29	22	16	19	18	156
hsa-miR-8064	12	24	18	21	25	14	20	24	10	26	50	10	40	36	16	16	35	124
hsa-miR-6837-5p	17	19	13	15	18	12	10	28	17	15	22	10	45	22	17	19	26	91
hsa-miR-410-5p	23	32	24	28	16	36	31	38	38	31	27	24	70	38	20	34	43	167
hsa-miR-378i	23	24	25	21	41	25	20	84	100	51	48	14	28	44	115	43	36	106
hsa-miR-3622a-5p	10	18	25	11	34	8	11	40	21	21	43	5	52	43	47	28	25	53
hsa-miR-3064-5p	29	37	43	48	39	35	41	41	49	46	65	13	50	90	28	25	72	275
hsa-miR-616-3p	35	41	26	32	32	28	77	39	29	42	42	29	54	36	23	24	67	249
hsa-miR-1307-3p	327	194	539	328	360	179	420	647	777	173	408	55	1419	503	251	586	665	1074
hsa-miR-3928-3p	51	102	58	71	102	38	91	179	74	73	48	36	169	182	88	110	139	297
hsa-miR-769-3p	69	61	67	61	65	70	54	87	87	65	68	31	166	67	66	86	114	418
hsa-miR-6876-3p	10	22	23	14	39	19	21	52	29	28	58	15	104	20	30	36	20	86
hsa-miR-6507-5p	21	31	21	37	27	24	24	50	24	30	31	17	49	15	20	30	47	214
hsa-miR-425-5p	1509	927	1830	1794	2469	2238	3500	4041	9280	850	5037	212	185	4387	2396	7327	9534	1230
hsa-miR-3691-5p	20	36	27	30	28	18	33	21	23	26	23	9	36	26	28	15	49	216
hsa-miR-6509-3p	18	30	27	39	41	48	27	58	68	54	79	12	40	51	140	38	36	167
hsa-miR-4801	24	20	15	18	23	20	38	39	27	38	33	12	46	43	34	27	40	89
hsa-miR-526b-5p	18	7	12	0	0	0	17	14	63	15	18	0	15	10	0	19	21	21
hsa-miR-4497	26	31	88	18	25	13	35	37	34	94	28	8	157	89	40	28	25	128
hsa-miR-3196	19	25	37	38	24	24	31	47	18	34	39	10	142	43	53	22	32	96
hsa-miR-3621	9	14	24	23	27	18	10	24	21	33	27	20	68	36	24	27	23	89
hsa-miR-7856-5p	28	24	26	33	44	66	37	68	37	39	37	10	103	32	52	38	38	250
hsa-miR-4730	22	20	26	29	25	37	25	45	31	39	41	17	91	79	32	31	39	97
hsa-miR-6810-5p	10	14	19	20	19	12	16	23	18	35	19	11	27	28	23	23	21	96
hsa-miR-4419b	30	19	29	23	34	28	31	68	27	26	57	22	129	32	39	46	29	103
hsa-miR-3617-5p	13	35	25	24	21	17	61	58	17	43	63	9	49	27	63	23	48	103
hsa-miR-150-3p	13	11	12	18	33	14	14	43	30	22	30	13	32	26	26	33	37	80
hsa-miR-4306	0	10	7	0	12	9	10	20	9	10	16	0	36	10	0	11	0	31
hsa-miR-4718	21	32	22	24	23	27	46	12	22	27	42	14	43	25	16	24	48	189
hsa-miR-4798-3p	19	28	13	27	26	24	20	11	12	25	15	13	38	22	9	10	55	183
hsa-miR-509-3-5p	0	0	0	16	0	0	0	7	0	0	0	0	18	0	0	3	0	16
hsa-miR-3917	18	36	15	11	25	23	14	20	17	16	11	22	33	17	12	10	31	193
hsa-miR-8065	34	34	39	31	34	40	72	34	26	42	45	17	71	29	19	25	86	260
hsa-miR-211-3p	8	23	30	15	26	17	26	35	21	35	37	8	40	29	43	22	21	120
hsa-miR-3136-3p	27	18	12	23	24	19	20	27	17	25	14	11	51	30	10	14	38	141
hsa-miR-4717-5p	3	13	10	26	25	8	11	20	10	15	30	9	32	16	19	19	25	85
hsa-miR-516a-3p	7	12	16	0	17	7	0	10	9	10	14	9	25	11	17	14	12	57
hsa-miR-4671-5p	30	38	29	29	22	16	30	20	18	34	21	17	43	29	9	15	68	214
hsa-miR-3659	23	19	10	19	18	13	28	19	12	25	27	0	33	20	0	20	31	131
hsa-miR-6757-5p	22	47	27	45	36	44	33	17	18	17	30	27	49	34	21	19	63	323
hsa-miR-4757-3p	21	22	26	37	30	26	38	54	22	25	83	11	71	31	28	41	49	153
hsa-miR-4781-5p	80	96	57	68	44	89	84	21	28	72	40	49	57	57	33	38	124	690
hsa-miR-504-3p	10	13	8	0	17	15	13	24	11	10	14	5	28	17	18	15	23	44
hsa-miR-6833-5p	50	137	134	30	61	56	48	110	53	115	74	22	125	113	339	50	68	382
hsa-miR-767-3p	15	17	9	21	18	23	20	25	16	26	26	8	19	41	30	25	37	85
hsa-miR-3651	33	43	52	26	33	29	40	62	36	30	58	7	39	64	52	46	53	243
hsa-miR-520h	37	26	23	22	28	35	27	26	36	30	28	21	11	40	21	24	66	231
hsa-miR-424-3p	43	12	35	22	32	17	33	27	99	11	35	10	35	42	48	132	49	64
hsa-miR-6133	26	12	19	20	22	22	13	49	23	46	30	15	51	31	39	26	20	111
hsa-miR-1206	16	17	19	28	18	10	16	23	15	21	39	5	61	24	15	24	35	89
hsa-miR-1537-3p	12	13	8	16	12	10	28	27	30	13	20	6	27	27	13	31	20	45
hsa-miR-3186-5p	12	10	5	14	13	14	0	13	8	11	25	0	30	15	0	11	29	71
hsa-miR-6500-5p	28	22	24	27	16	13	45	32	20	23	22	12	52	38	24	32	41	111
hsa-miR-4750-5p	76	76	56	88	38	60	45	57	61	71	43	71	245	65	57	44	79	413
hsa-miR-603	8	12	13	12	13	14	20	13	13	10	20	5	57	9	18	8	20	53
hsa-miR-1200	50	61	33	47	75	55	68	120	132	194	102	39	94	81	102	84	69	305
hsa-miR-7110-5p	16	26	50	28	42	49	41	51	36	49	80	16	58	54	84	34	32	221
hsa-miR-5091	38	45	44	77	51	36	43	55	44	75	56	27	88	46	32	44	70	386
hsa-miR-4677-5p	84	32	35	35	46	46	40	54	48	64	55	16	108	42	29	52	211	194
hsa-miR-3147	22	36	19	18	33	25	28	28	25	32	26	26	37	20	36	21	41	195
hsa-miR-3908	20	22	24	25	14	28	30	28	11	27	20	4	36	24	12	15	38	179
hsa-miR-3660	17	13	14	24	25	12	20	27	13	28	30	12	46	19	18	20	26	111
hsa-miR-1295b-3p	7	13	20	0	16	21	12	12	8	12	21	15	21	18	9	14	28	86
hsa-miR-6508-5p	12	15	8	0	15	3	11	18	13	5	20	2	28	11	14	6	13	49
hsa-miR-568	22	32	21	20	27	34	29	29	14	28	34	4	60	36	16	28	39	177
hsa-miR-155-3p	13	13	14	0	17	14	19	19	14	23	18	4	10	12	11	10	25	94
hsa-miR-4326	21	17	10	16	58	35	23	74	59	25	69	21	49	68	63	69	17	92
hsa-miR-7113-5p	20	26	25	39	45	24	24	56	20	25	57	16	22	70	27	79	28	182
hsa-miR-519c-3p	11	11	14	0	12	13	41	9	37	15	22	0	31	18	0	23	16	51
hsa-miR-4436b-5p	6	15	6	0	22	12	0	18	10	9	14	9	25	12	20	8	11	63
hsa-miR-6738-5p	34	39	37	31	30	59	41	46	30	87	39	23	38	69	37	53	41	286
hsa-miR-5693	6	13	23	15	31	20	49	51	14	31	49	11	44	23	22	36	28	93
hsa-miR-4800-3p	47	35	60	50	55	45	39	83	65	86	59	17	138	73	128	75	48	203
hsa-miR-8052	101	102	53	94	44	95	74	31	36	54	37	67	57	57	22	37	152	788
hsa-miR-3650	6	6	13	12	24	8	19	40	13	13	33	5	26	6	29	10	15	71
hsa-miR-6835-3p	22	7	10	17	22	13	12	28	17	20	25	13	44	12	15	17	26	93
hsa-miR-4456	66	97	127	83	86	84	99	143	55	75	160	96	57	99	130	103	151	695
hsa-miR-4725-3p	28	60	159	31	39	30	20	60	22	34	120	20	57	250	77	80	87	238
hsa-miR-106b-3p	227	185	609	301	688	321	651	1584	3045	289	2185	130	151	875	855	927	1249	1242
hsa-miR-6875-3p	13	19	10	23	15	8	22	23	16	5	15	16	38	12	19	19	14	98
hsa-miR-1304-5p	64	45	49	46	49	44	74	75	73	79	87	40	47	106	122	75	66	259
hsa-miR-6749-5p	54	83	31	41	51	49	37	26	19	44	36	50	81	22	19	13	83	484
hsa-miR-4502	78	51	90	58	135	96	140	179	211	242	175	28	418	134	150	258	74	120
hsa-miR-6894-3p	25	17	19	0	14	25	13	38	36	67	33	13	47	17	37	24	14	88
hsa-miR-4772-3p	65	60	39	67	63	77	92	70	51	63	43	49	45	66	54	78	97	502
hsa-miR-5047	88	63	36	70	30	36	88	25	45	57	23	22	82	49	16	27	128	431
hsa-miR-557	17	37	31	20	24	27	33	46	34	62	36	27	74	51	40	28	39	122
hsa-miR-4530	20	42	74	20	30	22	18	85	23	61	66	19	84	105	92	37	40	114
hsa-miR-576-3p	113	78	76	81	105	106	99	122	131	84	187	45	238	114	92	117	161	546
hsa-miR-6755-5p	13	18	28	20	26	11	26	39	51	40	74	14	24	40	32	21	28	118
hsa-miR-3115	34	37	26	20	14	34	33	13	25	32	23	21	42	19	17	24	56	216
hsa-miR-1306-3p	24	31	44	28	25	36	27	21	38	32	27	47	59	40	19	21	55	232
hsa-miR-551b-5p	16	27	44	46	16	21	32	26	14	23	45	11	59	43	36	28	54	165
hsa-miR-4716-3p	32	39	27	38	27	41	33	35	17	46	18	22	41	37	29	27	61	267
hsa-miR-374b-3p	63	31	52	41	92	46	73	117	239	100	159	12	32	135	246	182	61	80
hsa-miR-181b-3p	24	24	17	27	39	24	30	48	32	34	45	12	44	57	43	47	43	117
hsa-miR-4765	20	26	18	27	16	30	30	16	10	16	14	19	50	18	10	24	48	160
hsa-miR-3612	28	28	28	36	44	31	37	33	43	64	62	38	92	24	67	23	59	176
hsa-miR-7158-5p	21	15	10	16	19	11	18	17	19	24	41	12	56	11	20	15	23	83
hsa-miR-561-3p	31	38	59	23	41	38	47	70	49	64	131	39	79	63	70	51	52	205
hsa-miR-3685	42	63	38	55	42	59	66	49	43	55	39	30	28	36	41	38	94	439
hsa-miR-4724-5p	32	40	23	37	37	23	32	39	30	58	34	19	79	36	55	30	37	197
hsa-miR-5190	25	20	23	30	24	24	24	42	26	35	41	11	49	30	15	22	40	174
hsa-miR-4753-5p	23	20	28	19	38	26	31	44	29	33	46	34	109	33	40	34	24	108
hsa-miR-4733-3p	43	78	50	53	43	57	72	31	35	77	36	15	31	66	33	35	136	431
hsa-miR-1284	17	23	16	13	30	21	41	35	44	22	59	9	49	24	33	40	35	90
hsa-miR-4780	23	36	19	21	37	46	24	23	29	37	30	41	37	23	28	33	61	229
hsa-miR-6733-5p	36	18	35	28	46	25	23	67	35	48	70	16	59	52	61	31	36	185
hsa-miR-4494	11	12	14	20	26	11	16	16	14	20	14	16	35	15	18	11	26	107
hsa-miR-1256	13	19	10	23	14	19	57	18	14	26	39	10	33	24	16	17	19	112
hsa-miR-5707	24	24	27	35	23	24	31	17	25	27	17	22	56	16	8	6	40	228
hsa-miR-301b-5p	26	25	31	46	29	16	36	31	16	38	28	15	39	32	31	23	42	223
hsa-miR-1912	11	10	14	21	22	1	10	17	20	12	14	13	23	16	17	14	21	87
hsa-miR-4782-3p	12	11	13	12	20	19	17	14	10	14	23	9	39	12	15	10	16	104
hsa-miR-500b-5p	27	14	14	15	24	29	24	34	69	37	27	1	10	40	37	114	45	31
hsa-miR-1273e	42	59	36	55	60	62	53	67	58	56	65	52	79	58	47	60	94	369
hsa-miR-548t-5p	42	33	31	36	48	45	71	39	35	18	45	31	32	36	30	39	70	322
hsa-miR-8056	31	50	28	29	25	41	37	26	11	27	41	24	72	22	56	17	37	255
hsa-miR-6769b-3p	5	11	17	0	34	9	14	36	18	17	33	7	29	13	19	24	21	65
hsa-miR-499a-3p	14	18	10	0	17	17	18	25	13	18	25	14	27	7	18	15	20	84
hsa-miR-4742-5p	18	17	11	17	13	12	20	21	17	19	23	6	51	20	17	22	15	73
hsa-miR-4651	11	17	7	19	19	11	15	22	14	19	15	6	53	20	17	16	18	65
hsa-miR-4271	26	25	29	22	30	44	23	74	26	36	88	24	126	48	46	33	37	106
hsa-miR-3131	37	29	23	89	21	42	32	34	19	28	41	49	91	37	33	35	50	296
hsa-miR-4787-3p	23	22	19	40	31	30	15	37	30	37	42	28	93	20	42	26	29	161
hsa-miR-770-5p	69	86	66	83	41	62	70	43	47	77	40	49	34	82	86	34	123	556
hsa-miR-433-5p	15	23	21	12	22	24	31	43	20	36	19	7	32	25	19	14	44	129
hsa-miR-4500	11	18	22	0	25	37	18	36	25	67	59	1	19	35	57	36	38	69
hsa-miR-6766-5p	58	66	47	69	29	50	36	38	27	58	99	34	70	101	27	31	95	393
hsa-miR-298	22	41	27	28	24	24	32	33	21	31	37	17	74	50	28	22	56	143
hsa-miR-6730-5p	37	49	32	37	36	32	38	38	29	31	38	25	91	47	36	24	57	246
hsa-miR-4722-3p	11	13	5	0	14	6	0	11	0	10	19	0	26	7	0	12	11	54
hsa-miR-4260	9	13	18	17	15	27	10	15	11	14	23	5	23	15	18	16	30	120
hsa-miR-6823-5p	88	97	56	91	73	79	82	25	41	60	38	89	70	71	35	53	102	754
hsa-miR-4799-3p	15	21	19	29	20	21	51	6	17	31	16	0	16	27	0	14	47	176
hsa-miR-6728-5p	66	55	43	45	42	50	59	47	24	42	38	55	95	42	21	22	110	384
hsa-miR-567	60	50	48	62	53	45	69	48	41	51	66	30	101	43	34	46	75	413
hsa-miR-6781-3p	15	13	12	23	26	20	20	29	32	22	34	14	88	11	24	21	26	74
hsa-miR-5583-5p	13	12	10	0	15	13	11	12	15	10	24	1	26	10	12	11	14	68
hsa-miR-1252-3p	9	26	58	20	32	11	23	51	23	19	61	33	158	30	27	26	21	87
hsa-miR-877-3p	23	19	22	31	33	41	27	60	37	30	67	47	142	33	44	42	37	80
hsa-miR-4655-5p	53	51	30	103	41	39	53	49	32	40	96	77	115	76	48	22	56	392
hsa-miR-376b-5p	20	16	15	16	25	18	29	29	29	24	96	7	35	17	45	11	27	111
hsa-miR-1293	87	104	101	185	35	79	120	57	40	65	41	75	229	122	45	68	128	729
hsa-miR-1294	54	58	24	67	47	45	71	40	30	51	53	61	53	55	27	21	58	445
hsa-miR-4268	39	40	24	54	38	37	49	40	21	32	40	29	117	34	25	54	61	227
hsa-miR-525-5p	20	14	9	0	27	16	16	11	17	10	19	16	28	11	10	15	24	104
hsa-miR-518b	37	30	26	26	20	29	46	20	80	24	26	21	62	27	11	26	76	173
hsa-miR-4713-3p	20	33	22	16	36	24	23	49	19	25	41	22	68	29	28	24	39	149
hsa-miR-4520-2-3p	10	5	10	14	0	0	0	10	0	9	0	0	9	19	0	0	14	45
hsa-miR-548g-3p	12	0	0	11	27	11	24	31	29	14	24	2	24	18	19	16	21	38
hsa-miR-4666b	31	20	20	20	34	37	24	45	17	34	33	7	44	33	14	32	37	201
hsa-miR-4529-5p	27	24	28	27	37	19	32	47	25	30	32	33	69	19	20	30	53	170
hsa-miR-597-5p	19	33	34	41	38	33	42	57	61	49	49	16	63	36	62	58	38	184
hsa-miR-93-3p	79	67	79	83	195	85	124	371	450	58	360	26	57	167	176	195	263	451
hsa-miR-503-5p	264	143	277	92	309	123	173	240	477	87	401	83	47	362	255	1145	411	469
hsa-miR-4299	11	12	15	14	15	13	0	22	10	11	40	7	15	19	13	17	22	92
hsa-miR-3654	21	25	13	13	19	38	23	30	21	23	27	9	44	20	14	17	29	163
hsa-miR-4796-5p	13	19	13	14	18	12	20	27	14	26	30	7	37	25	19	15	25	77
hsa-miR-3677-5p	10	13	11	11	23	8	16	22	9	15	30	9	27	13	14	17	27	71
hsa-miR-1298-5p	99	110	67	123	61	122	96	23	41	91	47	32	72	62	27	49	194	890
hsa-miR-656-3p	19	16	18	14	17	37	19	31	13	26	36	10	58	21	28	15	32	115
hsa-miR-4443	28	20	20	30	27	41	22	73	28	47	41	18	89	40	36	33	32	139
hsa-miR-579-3p	24	33	32	42	27	31	39	55	59	28	48	13	62	45	37	67	51	158
hsa-miR-553	47	52	33	46	34	49	52	37	26	50	48	17	87	29	19	37	80	328
hsa-miR-4535	17	16	6	13	45	12	0	31	11	18	34	17	41	15	26	31	20	109
hsa-miR-4305	33	43	39	48	36	50	70	28	34	29	23	51	37	34	12	24	63	382
hsa-miR-4514	16	15	15	17	20	19	29	30	13	17	21	18	28	23	20	18	27	110
hsa-miR-5698	16	14	21	20	23	13	14	25	11	15	34	7	52	11	16	25	14	119
hsa-miR-1257	40	47	56	55	36	50	75	38	44	30	79	8	58	58	116	121	79	197
hsa-miR-623	16	15	15	17	22	23	11	25	17	17	23	10	56	43	19	14	26	81
hsa-miR-624-3p	54	47	44	58	47	33	63	83	68	57	90	9	73	72	68	78	73	262
hsa-miR-4504	16	14	21	19	21	13	26	52	49	45	68	6	36	26	40	29	11	88
hsa-miR-4488	31	24	29	65	47	22	22	43	29	43	36	64	192	36	69	42	42	101
hsa-miR-615-5p	16	24	34	21	28	24	22	60	17	18	27	60	88	42	27	38	34	96
hsa-miR-4429	29	39	56	34	73	46	58	144	73	56	105	17	81	84	88	99	51	209
hsa-miR-1287-3p	101	119	67	117	75	119	96	25	44	84	34	41	100	59	32	37	166	927
hsa-miR-3140-3p	24	14	23	21	36	21	21	36	23	26	42	9	99	25	23	31	28	101
hsa-miR-7854-3p	40	28	25	24	64	35	27	60	52	182	35	24	146	29	62	65	42	133
hsa-miR-3907	141	180	160	122	123	181	123	278	160	253	302	31	482	358	388	210	164	398
hsa-miR-128-2-5p	24	26	20	20	13	24	24	30	18	31	25	6	29	34	20	18	32	147
hsa-miR-515-5p	52	37	42	29	28	24	141	35	240	42	56	19	59	53	51	68	123	113
hsa-miR-2861	10	7	15	16	25	11	0	19	12	14	19	12	84	7	20	18	13	43
hsa-miR-6809-3p	26	20	23	28	44	23	44	65	23	25	55	67	95	29	36	32	50	119
hsa-miR-6805-5p	30	26	11	47	32	38	31	25	13	26	20	45	43	36	16	15	44	251
hsa-miR-2681-3p	36	21	21	32	23	22	30	26	30	28	64	16	62	33	24	22	46	154
hsa-miR-4317	10	18	39	28	40	25	22	55	73	33	51	26	27	48	45	51	49	132
hsa-miR-6784-3p	12	18	13	23	22	13	12	37	35	25	51	7	41	28	22	24	19	88
hsa-miR-2682-5p	36	50	25	38	92	73	61	197	99	98	56	8	152	84	155	105	68	126
hsa-miR-617	28	37	25	39	23	41	50	134	18	43	20	19	53	36	12	21	67	235
hsa-miR-6841-3p	12	13	4	18	12	2	0	18	14	15	14	5	30	9	17	8	19	51
hsa-miR-1324	8	8	29	0	16	26	19	33	18	22	53	8	38	21	26	23	19	64
hsa-miR-8078	15	9	10	10	17	6	0	23	10	17	22	5	26	9	12	26	16	58
hsa-miR-3924	15	17	12	0	14	9	13	14	10	15	35	8	20	9	17	28	15	58
hsa-miR-5194	14	8	15	12	28	21	11	30	11	29	41	28	45	11	21	25	24	89
hsa-miR-6803-5p	11	15	17	32	26	18	19	26	25	25	49	14	100	15	17	18	21	90
hsa-miR-3136-5p	21	16	20	13	30	19	33	36	25	25	52	10	40	26	20	31	35	109
hsa-miR-365a-5p	31	42	22	25	40	11	34	26	20	22	34	24	32	46	20	23	51	203
hsa-miR-4708-3p	20	21	36	33	17	20	16	49	16	39	37	12	70	38	55	19	35	105
hsa-miR-6837-3p	21	19	22	17	26	16	17	19	19	19	33	11	27	24	25	27	33	129
hsa-miR-4491	9	11	11	13	41	10	12	18	17	15	16	8	27	12	11	18	10	130
hsa-miR-520e	11	9	11	0	17	5	10	25	23	10	19	5	31	9	15	21	15	25
hsa-miR-1286	31	22	32	37	29	24	25	31	33	104	27	27	99	42	71	36	29	106
hsa-miR-518c-3p	17	19	23	19	20	14	32	48	104	96	36	6	29	31	51	53	36	45
hsa-miR-5584-3p	25	29	22	25	37	17	37	30	17	19	39	27	67	25	26	26	23	172
hsa-miR-8053	41	43	31	41	19	34	87	32	27	45	26	32	71	17	21	24	62	262
hsa-miR-6819-3p	14	22	14	20	14	18	12	19	14	21	23	10	22	13	14	42	33	99
hsa-miR-4650-3p	11	11	14	15	17	18	22	17	14	19	17	3	28	19	15	28	20	78
hsa-miR-2278	21	19	9	22	26	16	21	31	31	18	26	4	25	23	22	24	31	122
hsa-miR-1910-3p	11	10	34	0	23	14	12	33	16	23	30	12	46	29	22	23	17	64
hsa-miR-3156-5p	25	15	15	11	14	18	22	23	0	15	26	6	35	21	14	24	27	93
hsa-miR-6769a-3p	8	11	21	18	30	11	15	43	24	16	45	12	37	24	30	40	20	65
hsa-miR-1323	26	13	16	14	17	13	33	17	74	13	23	3	39	19	11	20	75	52
hsa-let-7a-2-3p	85	68	44	54	36	65	66	32	27	64	49	26	48	58	37	31	96	498
hsa-miR-1224-5p	52	90	133	36	59	43	58	112	32	25	82	54	84	153	79	21	90	474
hsa-miR-4474-5p	26	22	12	25	15	28	29	23	26	34	21	6	44	16	15	12	33	159
hsa-miR-3978	21	24	17	22	30	31	18	27	18	25	29	15	49	30	18	24	49	146
hsa-miR-6811-5p	48	35	22	32	35	52	49	25	27	38	18	29	34	48	21	38	107	240
hsa-miR-4493	16	27	29	11	33	13	19	39	25	23	42	20	66	37	21	31	28	98
hsa-miR-7704	56	54	43	70	90	76	48	102	77	98	72	46	282	60	63	57	83	302
hsa-miR-6086	19	18	9	11	31	14	13	32	13	23	34	16	51	32	15	17	21	86
hsa-miR-4529-3p	9	13	17	12	7	16	12	3	0	13	8	11	19	15	7	10	20	90
hsa-miR-3925-3p	24	20	20	13	25	12	21	31	20	14	48	6	50	22	18	34	21	103
hsa-miR-4503	11	10	12	24	17	12	23	29	19	28	40	5	32	31	21	18	23	62
hsa-miR-6132	27	15	13	22	19	19	15	22	13	25	28	12	38	16	23	26	28	119
hsa-miR-944	97	142	304	227	126	99	293	117	401	144	157	45	73	572	174	585	219	539
hsa-miR-5192	14	7	14	14	31	13	12	22	11	15	28	14	39	9	16	10	22	106
hsa-miR-153-5p	12	6	18	0	21	13	0	30	12	23	32	4	30	16	27	26	13	40
hsa-miR-4310	7	11	12	18	22	12	0	14	10	9	16	10	31	10	16	9	32	80
hsa-miR-4793-3p	74	112	98	93	94	80	111	122	73	100	114	54	176	118	254	88	98	462
hsa-miR-891a-5p	25	25	20	28	35	26	27	74	33	21	53	48	51	14	68	33	44	135
hsa-miR-4308	15	14	26	18	27	24	12	48	15	16	37	17	97	24	27	26	35	60
hsa-miR-2276-3p	58	52	49	55	42	69	53	101	52	194	66	18	32	51	150	45	100	327
hsa-miR-4639-3p	6	12	6	13	21	13	16	24	16	10	25	11	42	9	23	8	19	53
hsa-miR-3663-5p	36	45	43	60	75	57	45	134	99	163	105	46	144	84	81	133	76	167
hsa-miR-7159-3p	39	57	33	50	39	45	53	29	22	62	20	6	19	29	13	18	92	399
hsa-miR-6716-5p	31	34	18	26	24	23	36	24	16	28	24	12	51	28	19	17	38	185
hsa-miR-511-3p	33	24	30	18	33	18	26	34	26	29	51	10	46	58	34	65	23	112
hsa-miR-664b-5p	24	18	12	34	42	21	17	45	27	22	40	5	98	33	36	28	34	98
hsa-miR-134-3p	38	27	41	27	30	25	27	48	15	53	22	15	64	52	45	71	36	139
hsa-miR-544a	48	36	31	32	54	42	41	56	24	65	38	19	66	38	57	40	74	251
hsa-miR-6801-3p	51	112	47	71	54	73	68	68	54	65	29	37	29	43	110	40	86	575
hsa-miR-3690	12	14	11	47	22	10	20	28	12	29	21	11	28	21	24	21	30	127
hsa-miR-4736	15	19	18	23	19	16	18	15	14	17	14	12	12	18	19	16	25	148
hsa-miR-4777-3p	18	11	13	14	23	19	24	18	23	21	28	5	44	20	13	26	28	81
hsa-miR-6747-5p	19	25	19	20	30	29	18	43	17	21	41	18	82	29	27	23	25	121
hsa-miR-125a-3p	60	62	61	91	97	93	59	97	142	70	145	27	79	82	70	65	142	565
hsa-miR-3606-3p	15	11	17	18	22	11	18	22	14	25	32	8	59	29	10	21	29	55
hsa-miR-6758-3p	13	17	22	18	32	11	25	42	22	25	49	17	75	23	28	29	19	70
hsa-miR-1254	7	30	18	21	27	24	32	28	24	27	32	12	76	18	25	24	36	95
hsa-miR-4462	22	18	22	15	29	15	15	31	9	14	36	12	55	12	16	25	19	134
hsa-miR-6810-3p	19	19	8	17	17	29	19	19	20	10	18	15	49	17	19	25	27	98
hsa-miR-1277-5p	378	517	353	330	1070	293	1030	1343	1894	607	1722	23	16	1306	1310	3245	419	44
hsa-miR-6793-5p	34	39	31	42	57	42	43	47	24	50	33	36	108	33	33	29	57	268
hsa-miR-5696	30	38	60	25	52	42	61	69	40	39	63	8	23	63	70	54	88	234
hsa-miR-2909	38	32	26	42	38	32	28	36	20	49	17	53	45	32	12	17	67	275
hsa-miR-503-3p	44	40	22	32	29	35	47	24	20	31	40	39	58	35	25	35	64	218
hsa-miR-7159-5p	22	11	17	25	17	6	0	21	12	15	10	8	17	19	17	14	26	118
hsa-miR-3611	20	15	31	28	58	31	32	87	64	47	96	14	105	48	53	66	41	81
hsa-miR-3912-5p	13	12	14	32	20	14	19	32	18	28	31	4	23	13	19	17	34	120
hsa-miR-3201	30	9	14	46	25	22	31	44	28	32	62	32	76	47	44	34	33	80
hsa-miR-4519	7	15	8	0	43	20	19	43	43	11	29	8	41	13	40	27	15	64
hsa-miR-4680-3p	19	17	21	31	30	15	27	53	22	57	28	7	67	28	22	25	29	115
hsa-miR-514b-3p	32	22	17	23	25	54	23	41	19	16	17	17	57	25	16	21	21	232
hsa-miR-6815-5p	18	25	11	24	27	17	12	58	27	22	28	7	75	20	35	24	35	73
hsa-miR-23a-5p	104	77	74	101	68	100	91	42	53	78	44	48	87	74	57	34	153	720
hsa-miR-3199	27	15	22	24	32	23	32	50	61	29	48	18	54	29	28	38	58	100
hsa-miR-612	11	17	15	20	34	26	29	41	21	18	47	12	42	20	20	25	24	133
hsa-miR-3129-3p	20	16	21	19	21	20	17	29	20	31	35	9	45	33	31	12	44	86
hsa-miR-663a	71	96	114	203	182	102	137	368	122	239	228	117	795	175	209	214	77	176
hsa-miR-3118	35	34	60	33	46	45	64	84	41	239	63	12	80	80	94	67	61	160
hsa-miR-6716-3p	58	80	49	51	62	46	73	88	38	76	74	24	118	87	99	73	69	295
hsa-miR-939-5p	9	19	11	17	36	14	17	24	15	29	37	18	50	34	35	22	15	71
hsa-miR-1228-5p	7	14	29	0	20	8	13	25	20	25	24	3	40	34	27	15	13	38
hsa-miR-4999-5p	8	8	13	0	18	17	15	37	39	14	29	2	20	15	20	18	13	51
hsa-miR-6861-3p	22	21	12	17	23	26	13	38	15	22	30	31	67	11	18	16	24	123
hsa-miR-516a-5p	62	29	39	14	40	23	157	51	89	23	74	20	139	39	33	73	110	49
hsa-miR-3605-3p	60	69	45	51	64	76	86	61	114	66	82	37	80	72	62	47	86	434
hsa-miR-1246	90	94	111	108	197	79	171	414	166	244	204	311	298	136	414	113	110	381
hsa-miR-3915	29	28	29	43	22	37	35	34	33	48	45	25	137	35	28	38	48	116
hsa-miR-6801-5p	21	30	21	34	20	26	19	30	21	18	38	8	50	31	23	22	45	154
hsa-miR-517-5p	10	18	13	0	6	26	13	8	9	15	19	0	18	20	0	10	25	83
hsa-miR-4316	18	28	12	27	14	11	22	14	8	20	21	24	26	21	6	15	39	128
hsa-miR-4261	17	10	12	0	21	6	0	26	8	11	26	4	35	11	12	12	15	56
hsa-miR-6886-3p	46	59	23	52	37	49	51	40	24	33	34	42	70	30	37	34	58	339
hsa-miR-6777-5p	23	26	19	33	23	25	17	13	17	31	25	15	36	21	20	19	45	177
hsa-miR-6751-5p	20	23	40	23	24	19	22	30	23	23	37	23	59	35	19	29	30	146
hsa-let-7c-3p	718	637	419	811	456	686	597	235	334	789	230	306	184	468	233	239	1072	5752
hsa-miR-6769b-5p	0	14	15	18	24	12	11	47	9	11	23	2	55	13	20	13	0	76
hsa-miR-4692	11	10	14	15	14	4	16	20	14	0	22	7	20	0	12	12	20	81
hsa-miR-6075	23	35	11	21	66	19	22	56	27	32	29	8	112	23	37	41	43	117
hsa-miR-7112-3p	11	10	8	13	25	2	12	39	27	15	27	7	34	15	13	33	11	41
hsa-miR-3127-3p	30	30	20	25	25	32	20	31	21	31	47	43	57	39	21	27	46	155
hsa-miR-5689	21	20	20	18	29	17	31	33	15	31	28	5	22	29	23	25	44	123
hsa-miR-556-5p	14	10	19	14	16	13	21	27	13	18	32	1	60	21	20	23	17	42
hsa-miR-1255b-5p	26	20	38	26	41	21	51	48	28	26	64	24	89	46	33	26	44	128
hsa-miR-2115-5p	17	21	17	28	33	25	26	40	32	23	34	18	49	26	40	23	41	121
hsa-miR-548ag	18	15	13	15	32	10	19	25	14	27	25	8	33	28	11	31	35	81
hsa-miR-4789-3p	29	28	25	15	29	27	26	54	14	25	16	5	36	22	11	20	52	184
hsa-miR-1266-5p	26	49	33	35	42	43	45	75	44	54	58	23	57	35	35	40	40	277
hsa-miR-649	25	32	33	43	47	32	45	59	28	34	55	15	53	49	39	31	51	227
hsa-miR-7151-3p	7	6	16	16	11	10	0	24	14	14	12	85	25	18	21	11	10	55
hsa-miR-4668-5p	58	68	59	47	66	66	70	129	74	68	161	251	308	82	76	74	92	140
hsa-miR-3144-3p	124	150	187	111	101	171	152	270	173	311	226	61	373	304	443	117	192	361
hsa-miR-5009-5p	69	81	58	103	52	44	81	50	57	69	71	46	90	71	40	50	122	490
hsa-miR-640	16	8	12	16	50	6	15	48	13	34	41	11	52	16	21	54	17	69
hsa-miR-6514-5p	20	17	22	24	21	21	22	44	12	23	50	7	69	23	22	16	39	96
hsa-miR-2681-5p	19	19	21	17	15	34	18	26	20	16	25	10	77	34	22	30	20	82
hsa-miR-548u	31	27	39	26	74	20	40	139	159	60	105	2	62	34	150	73	54	87
hsa-miR-593-5p	93	52	37	64	57	57	61	65	91	219	67	42	241	45	81	78	77	241
hsa-miR-4714-5p	16	15	9	12	9	15	15	22	10	23	18	6	26	20	16	14	24	61
hsa-miR-4678	18	35	20	21	15	18	26	35	26	39	28	5	45	25	19	11	46	123
hsa-miR-598-5p	51	53	37	54	38	41	69	41	40	40	73	28	85	32	35	25	71	332
hsa-miR-6752-5p	12	15	16	24	20	25	15	17	10	17	29	6	48	15	22	9	21	122
hsa-miR-4693-5p	56	65	48	68	46	53	81	63	30	70	32	49	48	38	20	25	97	483
hsa-miR-6734-5p	63	119	60	100	100	67	73	146	62	70	65	118	71	97	141	62	118	588
hsa-miR-6872-5p	7	11	12	0	14	8	15	14	7	9	18	9	13	16	17	14	13	37
hsa-miR-7154-3p	12	18	8	12	23	14	10	15	14	15	18	2	39	12	12	14	18	89
hsa-miR-3652	27	33	29	12	22	18	24	28	22	25	25	28	50	20	15	15	41	157
hsa-miR-1277-3p	38	39	32	30	83	25	65	140	138	87	141	8	28	72	143	185	30	64
hsa-miR-6750-3p	21	20	23	15	22	34	23	50	32	83	29	17	30	33	72	26	33	91
hsa-miR-3619-3p	19	21	30	31	35	36	25	45	28	39	48	30	42	40	37	41	60	143
hsa-miR-3117-3p	21	14	23	23	74	36	26	53	40	57	50	6	135	52	59	30	53	74
hsa-miR-4747-3p	17	66	150	20	59	25	32	143	28	139	135	24	145	147	161	40	65	153
hsa-miR-339-3p	134	90	127	175	266	256	153	623	525	220	440	59	281	305	491	532	253	348
hsa-miR-3940-5p	13	10	17	0	21	4	11	17	10	6	8	4	32	12	10	14	18	51
hsa-miR-130a-5p	90	94	59	74	49	62	71	38	48	81	40	81	33	64	34	36	166	569
hsa-miR-450a-5p	36	21	44	30	40	54	38	44	147	38	58	11	60	41	56	97	75	145
hsa-miR-552-3p	10	15	21	25	41	29	29	30	27	79	36	6	75	38	33	35	48	68
hsa-miR-6735-5p	33	22	40	25	29	30	42	51	45	59	38	26	62	67	38	59	44	107
hsa-miR-4427	19	11	14	51	25	22	21	28	5	15	29	7	27	16	21	19	32	184
hsa-miR-377-5p	38	52	34	36	41	37	37	47	37	126	32	8	72	66	60	35	63	205
hsa-miR-5690	12	39	28	50	33	30	26	37	34	29	44	13	42	93	28	27	41	173
hsa-miR-6783-5p	35	51	34	43	26	53	47	84	25	63	54	27	83	52	37	27	55	255
hsa-miR-6791-5p	34	102	96	33	42	23	89	68	60	78	42	30	59	133	65	70	64	303
hsa-miR-4684-5p	12	17	6	12	8	13	13	21	10	11	21	6	22	15	17	8	19	62
hsa-miR-4732-3p	15	18	33	18	14	19	29	31	17	24	45	12	45	31	32	22	17	99
hsa-miR-4731-3p	42	60	42	37	67	55	56	61	44	46	51	52	27	27	27	37	82	437
hsa-miR-7107-3p	48	45	46	61	40	34	55	48	41	47	71	78	154	47	33	54	77	211
hsa-miR-372-3p	15	11	13	20	26	14	22	31	19	18	46	9	34	11	29	18	35	81
hsa-miR-889-5p	76	109	62	90	74	76	82	18	25	69	22	72	46	50	23	49	135	720
hsa-miR-6787-3p	11	18	10	10	14	17	0	34	20	16	14	9	39	15	24	14	15	61
hsa-miR-4288	92	96	54	100	40	57	66	48	39	72	33	60	39	45	13	24	116	684
hsa-miR-3909	10	13	9	21	6	23	15	23	11	16	34	5	40	18	19	21	17	57
hsa-miR-6877-3p	14	13	13	19	22	12	13	24	16	12	23	13	44	19	22	21	16	73
hsa-miR-6817-5p	23	18	20	19	32	13	30	36	15	30	36	8	78	20	16	32	23	93
hsa-miR-548au-5p/548c-5p/548o-5p/548am-5p	48	28	37	34	71	33	75	119	201	32	143	1	32	93	83	235	37	46
hsa-miR-4423-5p	23	31	23	30	43	30	32	34	30	38	50	32	59	47	28	30	46	167
hsa-miR-4671-3p	29	19	20	22	9	18	28	29	12	31	25	8	32	22	20	21	45	105
hsa-miR-7705	39	55	95	43	98	44	82	222	53	43	192	17	29	92	48	176	166	272
hsa-miR-1267	27	14	11	31	14	21	28	28	30	18	22	8	45	25	19	19	44	95
hsa-miR-217	41	26	15	16	36	32	30	33	29	22	70	7	116	25	44	36	23	103
hsa-miR-578	52	70	109	66	44	51	55	69	42	83	45	15	53	94	44	42	108	478
hsa-miR-4445-5p	14	8	10	13	18	16	19	16	8	14	27	4	38	25	10	4	25	63
hsa-miR-449b-5p	42	47	66	47	87	85	36	86	83	65	33	14	52	41	85	30	91	482
hsa-miR-379-3p	9	10	2	0	13	23	14	10	19	18	25	6	23	8	23	16	11	38
hsa-miR-3139	21	18	23	19	23	35	19	26	14	22	38	4	40	19	24	18	38	151
hsa-miR-5584-5p	62	64	43	56	45	33	45	39	35	49	51	72	76	38	29	36	74	379
hsa-miR-4440	53	96	43	55	45	67	53	30	24	63	49	54	94	41	30	48	106	429
hsa-miR-4640-5p	13	17	10	14	20	10	19	21	16	17	24	15	32	13	10	21	15	84
hsa-miR-4517	27	15	18	31	33	20	33	36	34	25	26	21	41	22	20	20	30	167
hsa-miR-3119	20	23	27	20	34	21	36	75	10	24	42	9	42	17	15	20	32	176
hsa-miR-150-5p	3696	2742	4336	6757	14906	3803	2154	41861	14160	7799	5681	72	106	6172	16824	31715	19638	1024
hsa-miR-187-5p	212	164	168	177	82	146	210	44	62	167	87	39	86	404	54	61	266	1105
hsa-miR-3189-3p	48	38	34	42	31	54	32	29	18	80	29	25	119	59	43	43	74	176
hsa-miR-6795-3p	25	31	65	25	38	20	24	56	33	84	34	21	76	64	111	34	27	112
hsa-miR-5692a	64	64	44	89	46	63	61	29	27	50	66	34	79	73	37	25	113	442
hsa-miR-6789-3p	11	29	20	19	19	18	18	45	28	47	42	7	53	28	54	32	23	51
hsa-miR-4259	44	22	22	41	36	29	32	36	24	28	34	21	28	37	39	31	53	215
hsa-miR-7151-5p	17	10	20	13	27	17	35	16	11	19	27	2	43	19	20	13	26	95
hsa-miR-543	17	0	0	26	20	28	22	22	18	14	35	10	58	23	26	16	20	46
hsa-miR-4744	14	18	28	30	30	24	23	27	18	43	40	8	55	38	24	21	38	123
hsa-miR-3662	42	58	53	47	58	48	66	56	42	55	43	26	84	50	40	37	110	314
hsa-miR-4999-3p	27	30	21	32	32	31	29	32	20	23	29	13	15	21	11	16	54	242
hsa-miR-5572	37	60	29	47	26	31	29	21	11	38	34	59	32	30	22	11	57	325
hsa-miR-4275	36	39	62	33	24	11	70	23	21	42	27	14	71	20	19	18	60	237
hsa-miR-766-5p	25	29	21	60	32	26	26	46	17	28	70	16	97	24	23	24	40	192
hsa-miR-6768-3p	15	46	16	17	18	13	20	29	13	15	17	15	58	39	24	19	23	96
hsa-miR-6831-5p	31	38	45	38	48	23	50	96	83	128	54	21	77	57	149	62	36	81
hsa-miR-4520-3p	21	17	11	24	16	24	23	26	10	14	31	14	43	19	25	21	23	103
hsa-miR-1266-3p	7	12	14	14	18	21	15	22	10	14	22	9	38	12	14	20	16	78
hsa-miR-496	35	38	13	35	22	58	30	21	17	28	67	32	64	26	25	22	51	228
hsa-miR-1976	28	27	21	19	41	24	32	45	50	31	50	20	57	43	22	34	40	135
hsa-miR-147b	29	25	47	55	157	22	51	228	237	54	132	10	126	99	103	218	95	52
hsa-miR-7853-5p	33	31	25	34	33	34	26	31	20	34	40	14	57	40	27	26	60	183
hsa-miR-3610	12	14	44	24	23	15	15	24	10	21	57	11	91	27	46	24	26	59
hsa-miR-642a-5p	24	33	27	35	52	25	24	94	38	31	45	13	68	38	49	74	33	143
hsa-miR-3974	202	196	146	223	106	234	201	46	91	173	65	78	62	160	42	76	437	1508
hsa-miR-5704	8	23	25	22	10	22	27	17	10	19	23	13	40	16	11	9	21	130
hsa-miR-576-5p	70	75	88	102	129	90	147	167	265	114	286	42	110	192	235	220	163	223
hsa-miR-6807-5p	69	59	61	81	49	63	73	45	80	84	51	47	132	132	62	70	96	296
hsa-miR-6886-5p	9	7	15	15	18	16	12	17	16	12	36	7	30	23	24	17	17	54
hsa-miR-4707-5p	28	49	66	61	57	43	50	89	49	102	74	25	149	87	63	68	74	186
hsa-miR-4501	335	294	185	316	131	324	300	72	76	278	84	383	143	189	42	96	592	2206
hsa-miR-4495	132	101	91	106	80	244	117	44	51	143	219	134	65	363	34	45	316	731
hsa-miR-1202	17	21	12	27	29	10	16	30	24	25	32	14	50	23	30	21	25	90
hsa-miR-512-3p	14	23	14	11	21	18	11	24	55	30	30	7	27	17	14	19	34	97
hsa-miR-1179	33	30	27	27	33	36	30	35	23	39	50	5	132	19	20	41	52	119
hsa-miR-1291	77	94	77	111	141	98	76	210	130	124	222	47	220	102	329	186	96	298
hsa-miR-4433b-3p	13	42	26	14	20	23	19	30	14	30	33	6	25	40	58	27	20	114
hsa-miR-7158-3p	27	22	12	27	13	22	36	20	10	23	16	9	29	19	17	10	43	135
hsa-miR-6503-5p	37	34	33	34	53	38	51	46	28	43	58	17	70	35	30	35	45	256
hsa-miR-548d-3p	21	21	16	20	36	13	27	41	22	22	46	6	65	31	25	26	32	82
hsa-miR-8059	45	30	20	47	119	89	46	53	41	47	63	26	157	22	42	102	45	351
hsa-miR-3161	37	30	33	27	47	31	41	63	26	47	54	20	51	36	35	39	58	202
hsa-miR-6855-5p	28	27	24	18	23	30	30	56	20	42	54	23	50	31	23	19	35	150
hsa-miR-657	43	36	29	37	32	30	36	36	30	26	37	34	52	30	24	19	49	251
hsa-miR-224-3p	20	15	10	31	0	0	20	18	12	19	34	6	25	15	24	17	17	58
hsa-miR-4686	75	70	68	73	47	69	48	27	39	79	46	33	81	66	25	33	139	481
hsa-miR-936	74	72	66	77	55	97	82	44	43	103	68	45	117	68	58	45	140	477
hsa-miR-4804-3p	18	22	14	21	28	32	23	20	24	25	31	18	40	21	16	22	29	149
hsa-miR-4475	14	15	14	17	15	22	10	17	12	23	21	9	46	12	11	20	29	81
hsa-miR-362-3p	68	59	55	69	88	94	92	160	154	90	124	16	55	106	154	250	128	195
hsa-miR-4787-5p	16	33	26	40	59	43	42	105	20	31	44	17	199	28	56	29	37	96
hsa-miR-3145-5p	30	27	25	27	61	28	35	37	37	50	51	18	95	32	39	32	69	139
hsa-miR-216a-3p	13	14	14	15	28	15	0	37	21	28	21	8	34	18	12	27	26	86
hsa-miR-433-3p	22	26	18	32	17	28	18	22	15	18	28	25	58	33	32	21	29	120
hsa-miR-5000-3p	16	37	24	40	24	13	33	61	25	31	39	6	53	33	73	21	38	97
hsa-miR-146a-3p	51	31	19	29	80	82	42	144	1311	72	710	27	87	60	161	86	78	125
hsa-miR-8083	27	31	32	39	23	35	31	24	18	27	24	21	39	28	13	21	64	217
hsa-miR-320a	1429	486	878	1673	2289	1788	1095	5108	6021	518	4194	343	8497	1486	1530	2319	2242	1375
hsa-miR-3678-3p	17	17	12	17	22	10	16	12	4	13	11	0	35	11	0	9	27	112
hsa-miR-6087	51	76	130	64	120	108	71	116	51	106	100	105	381	131	108	79	106	316
hsa-miR-491-5p	91	89	67	125	69	164	103	55	116	96	84	67	89	101	111	112	147	675
hsa-miR-8075	46	62	42	73	41	54	55	39	35	50	50	67	159	59	40	36	94	261
hsa-miR-4507	34	34	29	43	26	32	37	15	23	26	18	72	34	15	9	10	53	283
hsa-miR-487b-5p	21	23	70	31	32	24	27	49	44	71	33	19	58	50	78	37	26	161
hsa-miR-4663	19	15	11	20	17	19	15	22	16	18	29	4	44	21	15	14	32	80
hsa-miR-221-5p	186	137	235	259	322	441	277	322	916	210	520	35	43	496	932	909	468	374
hsa-miR-3121-5p	38	45	35	43	31	47	37	19	24	28	32	13	34	29	20	18	63	323
hsa-miR-524-3p	15	18	15	21	25	15	15	10	14	13	11	29	21	12	6	13	20	150
hsa-miR-6512-5p	33	16	28	32	29	27	24	30	21	50	52	11	121	42	35	28	20	90
hsa-miR-3134	11	13	18	15	14	12	19	27	16	27	43	4	42	23	17	23	19	45
hsa-miR-4665-5p	18	52	64	33	31	25	29	60	9	20	66	11	87	73	55	34	29	176
hsa-miR-2355-5p	66	63	57	61	55	79	101	43	59	67	41	29	79	98	54	50	94	400
hsa-miR-6773-5p	18	19	11	15	9	16	15	21	7	19	35	10	28	27	18	14	15	77
hsa-miR-4662a-5p	53	41	32	57	23	39	54	40	54	135	59	12	69	45	83	90	70	141
hsa-miR-5700	14	9	23	21	15	10	32	11	20	24	19	0	44	20	0	15	38	70
hsa-miR-490-5p	12	20	22	16	32	22	17	36	19	20	28	14	61	28	42	35	25	61
hsa-miR-3656	31	39	32	96	29	23	38	47	32	69	70	22	111	61	139	42	30	125
hsa-miR-6779-5p	39	19	28	12	40	22	19	49	27	56	21	27	71	40	33	35	18	128
hsa-miR-4723-5p	18	23	66	43	24	25	22	54	12	64	44	11	28	43	46	21	38	228
hsa-miR-3160-3p	13	7	25	18	25	12	14	36	12	15	26	11	62	28	18	24	24	47
hsa-miR-935	60	37	29	62	39	54	42	37	34	47	99	32	153	34	41	38	58	246
hsa-miR-4527	29	21	17	25	18	31	35	29	22	34	35	8	46	20	15	22	52	131
hsa-miR-939-3p	30	7	15	18	12	25	20	33	24	27	32	20	47	30	15	27	20	78
hsa-miR-4667-5p	29	17	29	22	20	36	19	28	13	32	38	34	88	24	33	27	27	111
hsa-miR-188-3p	20	14	22	12	29	18	20	46	24	22	32	7	51	27	31	44	28	52
hsa-miR-922	42	71	176	54	48	44	115	130	60	132	78	11	54	155	136	137	126	273
hsa-miR-548ay-3p	36	53	47	41	44	41	62	75	41	35	75	18	70	80	62	32	74	212
hsa-miR-1183	15	22	14	47	21	18	24	28	22	19	27	10	36	25	28	26	20	142
hsa-miR-196b-3p	38	52	24	61	22	48	37	30	31	39	39	36	38	28	41	28	51	309
hsa-miR-3616-3p	54	45	27	30	50	42	36	52	22	30	30	15	45	46	37	58	65	250
hsa-miR-608	28	38	26	42	29	38	32	33	19	26	39	26	111	35	28	24	48	160
hsa-miR-519d-5p	18	19	13	14	19	22	33	13	17	16	20	28	50	19	18	15	22	88
hsa-miR-4520-5p	13	24	9	18	24	25	20	17	13	18	19	4	28	41	10	4	33	112
hsa-miR-124-3p	28	26	21	45	16	34	37	14	18	28	25	10	49	56	37	59	36	106
hsa-miR-3165	51	59	32	69	33	41	48	37	24	69	31	27	37	36	13	44	81	364
hsa-miR-6073	27	27	25	38	32	24	41	67	66	39	39	10	63	27	38	35	39	147
hsa-miR-589-5p	64	80	112	83	111	93	79	220	126	90	168	82	77	134	169	163	114	438
hsa-miR-3193	14	25	24	74	28	30	26	39	20	27	28	18	75	30	26	24	47	191
hsa-miR-4755-5p	37	17	17	24	33	16	17	39	60	41	34	17	69	21	43	25	23	109
hsa-miR-23c	34	47	77	31	58	44	56	164	100	131	261	10	24	142	185	74	70	91
hsa-miR-506-5p	23	18	31	26	20	28	27	23	27	33	27	15	38	27	19	22	60	128
hsa-miR-4746-3p	24	32	33	16	31	33	20	39	36	53	27	22	78	39	49	28	32	114
hsa-miR-5708	14	12	11	14	16	20	16	21	27	31	19	5	32	13	18	23	22	67
hsa-miR-1245b-3p	25	36	34	33	23	30	41	21	23	38	37	20	38	44	14	18	72	178
hsa-miR-6834-5p	53	53	31	60	49	38	44	24	35	55	31	64	52	23	20	28	75	372
hsa-miR-550a-5p	9	20	44	24	20	25	41	65	38	24	43	3	31	51	34	54	22	93
hsa-miR-330-3p	21	16	32	30	29	24	31	67	54	15	53	11	34	52	58	52	50	59
hsa-miR-212-3p	20	22	26	32	57	28	26	48	31	25	53	11	86	49	42	74	30	90
hsa-miR-5004-3p	108	154	60	117	57	120	124	61	46	81	44	86	56	64	27	48	194	844
hsa-miR-892c-3p	19	18	24	31	43	34	21	86	43	36	53	16	70	29	72	41	44	82
hsa-miR-7852-3p	15	19	13	21	12	17	27	16	14	21	24	0	20	20	0	18	35	101
hsa-miR-6792-5p	21	32	22	16	21	11	14	211	20	14	36	10	39	25	27	22	20	113
hsa-miR-584-3p	50	45	43	33	71	42	37	133	38	61	57	36	69	72	42	69	79	237
hsa-miR-5706	34	36	27	35	35	19	36	27	25	25	51	8	78	24	23	27	46	174
hsa-miR-548j-3p	0	0	0	36	0	0	22	19	11	3	19	0	21	15	0	6	0	30
hsa-miR-4642	34	102	43	27	35	28	26	76	75	145	50	16	53	152	128	45	44	116
hsa-miR-4522	16	24	10	17	12	35	20	21	18	23	21	18	39	41	11	12	47	78
hsa-miR-3926	12	6	10	14	14	11	12	23	10	11	26	5	39	15	15	20	11	34
hsa-miR-1185-2-3p	19	9	13	16	14	23	11	22	17	13	28	10	22	17	26	19	24	80
hsa-miR-203b-3p	46	63	136	103	48	37	143	71	124	67	48	7	52	130	59	504	41	79
hsa-miR-627-5p	45	40	63	65	98	59	54	153	145	70	169	35	142	138	147	137	59	116
hsa-miR-4446-5p	46	39	24	31	44	29	38	27	21	23	44	31	73	29	31	28	60	204
hsa-miR-766-3p	28	27	41	48	54	41	24	61	27	24	32	11	78	89	40	114	70	85
hsa-miR-1270	41	39	18	48	44	33	53	45	27	32	68	11	118	38	29	40	34	185
hsa-miR-6130	44	26	14	23	84	22	33	25	17	15	37	13	67	22	25	22	59	229
hsa-miR-92a-2-5p	18	13	19	10	22	23	15	21	8	15	34	20	42	20	20	16	23	88
hsa-miR-181d-3p	36	33	22	38	33	26	40	24	19	26	22	53	39	23	24	23	37	228
hsa-miR-3126-3p	47	48	38	26	32	50	46	19	19	35	32	22	53	43	21	17	78	267
hsa-miR-3200-3p	40	29	46	33	41	48	44	61	26	31	67	17	92	44	34	63	51	187
hsa-miR-424-5p	761	397	569	359	1887	454	780	1543	4337	555	1807	44	70	1001	2022	4922	614	166
hsa-miR-337-3p	35	31	24	44	37	38	34	43	33	36	83	22	96	36	75	33	36	139
hsa-miR-193b-3p	61	74	79	136	71	88	68	102	34	212	150	37	131	395	84	110	136	154
hsa-miR-6754-5p	291	291	195	313	178	304	306	84	112	344	103	177	128	257	70	127	545	1992
hsa-miR-3123	27	30	28	26	54	19	45	62	33	45	51	7	38	53	42	75	46	111
hsa-miR-525-3p	14	12	8	0	5	18	15	11	12	7	0	0	22	10	0	10	14	57
hsa-miR-3689d	13	12	15	15	9	48	23	23	13	19	27	4	36	12	18	53	26	77
hsa-miR-372-5p	17	15	12	25	18	19	19	30	8	29	21	5	34	20	17	13	33	93
hsa-miR-142-5p	13578	8737	10472	11274	54340	5896	33364	97211	46972	10988	43405	368	354	33258	34472	111324	25874	1305
hsa-miR-874-3p	179	139	200	218	165	182	112	280	205	196	169	111	964	233	442	233	128	145
hsa-miR-210-5p	37	37	29	47	14	42	37	19	28	30	35	10	39	53	15	24	80	197
hsa-miR-573	19	20	27	29	26	30	66	30	18	31	27	5	51	21	21	26	29	151
hsa-miR-511-5p	41	18	23	39	48	30	23	62	41	34	57	7	36	66	81	125	20	66
hsa-miR-6738-3p	12	23	17	13	22	10	13	26	15	27	20	1	30	20	40	13	12	77
hsa-miR-122-5p	34	23	23	26	42	42	38	43	44	25	42	10	41	23	24	25	62	201
hsa-miR-4309	22	34	21	26	43	33	38	35	32	22	32	29	43	33	36	30	49	163
hsa-miR-4709-3p	12	11	22	13	21	10	17	31	14	14	49	8	36	24	24	12	16	64
hsa-miR-675-3p	49	65	15	0	32	15	25	34	34	10	64	11	33	20	189	30	25	51
hsa-miR-8062	35	24	28	22	26	33	37	36	15	44	38	7	33	42	18	11	57	171
hsa-miR-580-5p	38	36	37	33	28	31	48	40	27	56	46	6	93	34	31	21	65	157
hsa-miR-5007-3p	276	286	209	365	138	262	338	63	138	311	88	157	89	161	77	121	586	2000
hsa-miR-8086	23	26	18	15	22	17	18	21	20	14	16	23	23	13	13	13	38	139
hsa-miR-4637	30	12	12	13	14	27	20	47	19	23	10	0	48	9	0	12	26	118
hsa-miR-34c-3p	42	36	49	41	121	101	40	183	404	55	164	68	44	69	103	170	128	255
hsa-miR-634	22	25	24	20	17	28	15	21	31	18	23	17	52	17	20	20	28	131
hsa-miR-636	37	115	134	72	548	168	228	2166	190	153	691	56	364	167	779	391	91	324
hsa-miR-7855-5p	39	38	35	39	28	46	58	24	26	35	42	26	72	33	31	31	64	212
hsa-miR-513a-3p	28	19	25	17	116	18	41	144	35	58	111	2	71	115	90	36	60	67
hsa-miR-6836-3p	7	9	16	24	18	17	18	16	8	11	21	14	70	11	18	18	12	50
hsa-miR-4509	15	15	18	38	15	18	16	19	16	20	30	9	80	21	10	18	35	70
hsa-miR-6729-3p	42	55	65	39	46	47	69	82	102	227	45	17	68	63	206	41	51	149
hsa-miR-3591-5p	20	11	1	0	9	16	11	9	11	13	19	0	33	12	0	5	13	49
hsa-miR-6722-5p	16	26	31	25	22	20	52	81	20	23	21	8	61	22	45	30	16	101
hsa-miR-7848-3p	16	14	21	14	22	24	15	24	12	16	19	6	43	18	19	15	28	95
hsa-miR-3605-5p	16	20	11	26	17	21	19	34	30	25	40	6	88	11	21	15	36	47
hsa-miR-129-1-3p	17	10	24	0	24	8	16	32	19	16	38	5	32	27	14	25	18	47
hsa-miR-924	16	25	22	29	23	20	22	35	22	27	33	13	38	35	22	28	37	105
hsa-miR-548ay-5p	8	8	10	0	25	3	18	23	25	11	32	3	9	18	16	23	21	19
hsa-miR-3653-5p	73	93	71	109	117	71	116	139	89	143	87	55	206	62	111	115	135	419
hsa-miR-6715b-5p	91	130	63	101	65	83	94	23	39	87	30	63	57	55	32	28	143	731
hsa-miR-1263	12	19	15	18	18	22	12	13	17	10	13	0	17	20	0	22	35	110
hsa-miR-204-3p	30	21	23	21	28	32	19	44	21	17	31	15	58	21	21	18	40	146
hsa-miR-6851-3p	16	18	11	22	22	14	19	16	10	17	24	23	24	18	11	11	24	114
hsa-miR-6765-5p	15	10	27	12	26	13	18	34	16	25	28	5	39	28	42	18	9	66
hsa-miR-6503-3p	34	24	18	23	36	19	17	69	35	26	59	12	49	43	41	51	26	92
hsa-miR-18b-5p	49	80	49	43	76	61	68	43	97	37	52	49	35	34	30	29	92	482
hsa-miR-6846-3p	32	73	23	26	42	33	41	47	16	21	45	71	44	38	30	32	36	269
hsa-miR-8087	103	118	73	78	61	132	109	43	54	85	46	45	139	86	25	55	177	625
hsa-miR-24-1-5p	46	49	50	56	42	49	52	31	24	61	48	19	57	37	37	35	89	317
hsa-miR-320b	92	32	84	148	196	148	76	484	764	54	369	64	550	101	165	180	155	220
hsa-miR-378h	47	31	25	42	40	28	33	89	40	44	42	10	36	56	59	40	42	184
hsa-miR-1261	11	15	24	16	17	11	26	21	15	29	31	7	28	25	13	28	20	70
hsa-miR-1468-5p	28	30	17	39	59	36	44	59	117	42	55	16	53	57	58	36	60	145
hsa-miR-8088	18	21	8	79	15	21	13	27	15	17	22	14	47	18	23	19	31	179
hsa-miR-5197-3p	51	45	40	57	39	68	73	36	21	52	38	16	66	36	24	36	113	312
hsa-miR-6754-3p	28	27	35	41	43	53	31	74	62	24	45	19	67	45	59	54	59	160
hsa-miR-4778-5p	56	63	35	58	42	61	76	50	44	53	53	88	111	51	28	38	96	292
hsa-miR-4700-3p	25	20	18	16	24	32	13	28	28	20	38	27	36	18	31	24	20	135
hsa-miR-3914	35	45	30	36	50	29	39	34	25	45	41	24	101	38	25	20	64	192
hsa-miR-1301-3p	48	28	62	39	65	47	40	106	192	22	117	11	75	58	84	73	107	168
hsa-miR-6088	23	27	17	22	31	46	22	22	12	19	18	22	63	16	32	21	36	156
hsa-miR-4485-5p	10	0	0	51	0	0	11	11	10	12	13	6	12	11	12	8	16	60
hsa-miR-609	30	19	17	12	28	30	29	39	29	37	35	14	58	28	20	25	27	107
hsa-miR-3127-5p	63	53	44	54	53	60	56	54	54	39	58	39	122	54	47	66	64	284
hsa-miR-6800-3p	33	15	24	18	15	29	21	37	34	33	25	10	48	23	89	18	16	67
hsa-miR-4773	19	18	13	23	26	14	23	37	16	25	29	11	68	17	22	20	29	64
hsa-miR-1273g-5p	29	21	22	26	19	14	28	33	15	25	30	6	42	19	28	23	37	106
hsa-miR-3665	9	14	17	23	27	20	26	34	21	27	24	26	86	17	35	25	12	39
hsa-miR-22-3p	5275	3950	1721	3458	5375	8484	4905	9348	10129	3840	12158	464	8964	11182	16016	14614	3790	393
hsa-miR-5787	30	27	38	58	17	24	31	41	52	49	25	13	76	44	116	35	38	68
hsa-miR-8063	19	19	20	35	27	21	27	26	20	26	23	12	52	22	20	30	25	125
hsa-miR-4771	20	26	25	40	27	19	36	16	17	23	30	16	32	32	14	18	52	157
hsa-miR-302b-3p	9	5	11	14	19	10	0	17	11	10	20	0	26	11	0	7	16	72
hsa-miR-6742-3p	31	33	27	51	29	29	28	44	49	51	39	14	69	37	104	36	51	91
hsa-miR-5196-5p	131	243	40	102	57	75	173	113	129	64	145	26	93	302	217	124	131	390
hsa-miR-6722-3p	22	27	23	26	32	18	36	35	20	13	33	5	35	47	49	23	28	105
hsa-miR-7157-3p	41	24	31	53	29	44	42	20	16	37	29	19	47	19	12	17	70	265
hsa-miR-5003-3p	19	25	28	19	44	22	28	43	54	31	48	13	54	34	48	42	37	89
hsa-miR-660-3p	47	43	26	46	16	55	41	38	41	24	41	14	27	26	38	68	90	202
hsa-miR-3649	67	55	40	61	27	60	74	17	31	48	26	12	29	34	19	27	103	388
hsa-miR-676-5p	25	33	26	31	21	29	37	31	25	37	38	21	85	27	18	23	53	113
hsa-miR-5003-5p	33	45	26	23	30	38	24	32	16	32	48	28	72	31	29	22	42	181
hsa-miR-6128	30	39	27	37	26	39	37	31	37	41	28	24	22	35	19	16	87	203
hsa-miR-6831-3p	23	14	11	20	27	18	22	26	22	31	40	4	70	32	14	18	25	59
hsa-miR-7851-3p	64	61	40	52	72	48	100	63	40	50	60	36	91	58	48	47	94	312
hsa-miR-484	182	125	168	134	148	246	301	227	455	147	282	32	99	437	276	310	417	395
hsa-miR-4666a-3p	13	18	21	21	15	23	21	20	15	18	20	0	48	24	0	13	37	92
hsa-miR-3689b-3p	40	49	27	60	35	50	42	14	23	34	34	15	58	27	11	25	61	321
hsa-miR-4719	44	52	37	47	31	48	54	27	34	44	29	9	31	47	18	17	95	291
hsa-miR-8068	33	38	34	33	26	26	44	24	21	39	22	20	58	34	21	18	70	165
hsa-miR-502-3p	80	43	36	71	92	139	64	139	200	46	140	18	60	156	165	262	137	108
hsa-miR-4747-5p	18	8	14	14	13	14	12	27	12	12	35	11	40	13	28	22	11	42
hsa-miR-1243	19	22	27	65	24	29	49	18	19	36	39	5	89	20	12	24	42	171
hsa-miR-6884-5p	89	83	54	80	59	82	74	27	39	72	46	100	112	60	35	39	114	500
hsa-miR-3646	38	35	15	30	30	35	37	29	23	29	38	13	41	28	18	27	63	175
hsa-miR-4538	12	17	14	21	122	22	46	177	31	19	57	11	60	23	41	61	21	194
hsa-miR-485-5p	30	13	13	27	19	66	18	33	19	17	35	12	126	22	49	18	28	80
hsa-miR-148a-5p	1342	1171	835	1422	597	1584	1181	257	620	1248	346	924	164	708	359	527	1991	9613
hsa-miR-185-5p	1270	745	806	1192	2015	1079	4937	4492	4010	487	6362	170	1954	2634	2957	4688	1043	384
hsa-miR-4738-5p	59	52	42	53	43	55	62	32	31	70	41	43	101	38	33	25	86	301
hsa-miR-7973	39	34	31	32	17	42	32	22	14	31	24	68	20	22	6	23	46	257
hsa-miR-330-5p	56	39	73	56	108	57	78	174	118	79	109	23	81	133	114	205	84	129
hsa-miR-6858-5p	16	19	45	23	30	8	11	42	0	6	32	14	27	44	27	34	43	95
hsa-miR-1264	8	16	11	32	15	11	24	14	20	18	23	0	25	19	0	15	41	78
hsa-miR-4711-5p	15	11	17	29	24	8	11	34	10	19	26	8	39	36	21	24	21	58
hsa-miR-8066	34	49	27	53	59	32	33	74	44	52	82	24	86	35	42	50	55	218
hsa-miR-548ao-3p	20	22	26	45	20	17	23	56	20	21	25	4	51	37	20	52	37	90
hsa-miR-641	41	41	34	36	33	34	50	40	45	41	62	12	45	44	39	42	69	180
hsa-miR-3181	11	19	23	23	37	13	18	47	20	24	32	19	80	17	19	30	20	75
hsa-miR-6888-3p	9	20	12	16	9	24	22	11	18	21	13	5	47	10	11	4	24	76
hsa-miR-1245a	13	12	23	13	6	23	25	12	8	17	16	0	19	17	0	10	32	94
hsa-miR-4312	41	48	35	44	73	39	41	74	29	44	79	21	73	46	41	35	76	264
hsa-miR-363-5p	114	143	111	126	81	138	118	43	52	93	62	135	98	75	32	43	208	906
hsa-miR-454-5p	24	24	47	27	55	34	55	55	57	60	64	9	38	74	63	53	69	106
hsa-miR-323b-5p	346	185	314	417	1080	258	357	1786	1311	249	1068	55	2105	499	584	1015	265	496
hsa-miR-4685-5p	27	25	16	23	32	31	24	35	23	34	20	33	50	18	26	18	44	138
hsa-miR-516b-3p	23	30	36	35	37	45	39	40	28	48	29	16	50	27	17	24	58	217
hsa-miR-4733-5p	13	23	14	16	20	21	23	18	8	30	22	13	30	13	8	22	41	90
hsa-miR-6506-5p	13	12	23	25	15	18	19	11	16	20	33	14	50	16	16	14	35	71
hsa-miR-8081	15	18	21	38	23	22	28	22	13	27	25	11	44	15	16	29	31	126
hsa-miR-32-5p	284	295	392	315	1512	442	994	2335	3319	629	2226	70	34	851	1781	2395	809	288
hsa-miR-6746-5p	27	66	176	24	56	42	37	135	38	90	118	40	102	231	140	61	58	151
hsa-miR-518f-3p	31	26	35	27	24	36	48	25	86	19	45	15	41	43	13	32	79	132
hsa-miR-6894-5p	27	21	15	32	39	44	28	26	41	34	23	17	90	21	32	23	43	129
hsa-miR-4789-5p	25	18	16	31	16	11	23	20	18	17	16	10	38	7	11	8	40	118
hsa-miR-4713-5p	248	236	154	244	101	225	176	53	102	221	63	182	82	149	50	85	394	1532
hsa-miR-558	25	17	13	19	22	18	32	35	11	18	32	9	29	29	19	18	39	82
hsa-miR-4698	43	45	56	49	65	25	47	94	40	77	73	23	115	74	97	70	54	126
hsa-miR-1914-5p	102	118	103	96	67	89	128	95	123	230	64	38	80	198	337	133	116	225
hsa-miR-501-3p	107	74	64	85	70	127	100	97	117	84	100	149	80	106	174	99	213	326
hsa-miR-3162-5p	24	13	21	18	31	15	24	33	17	22	32	12	46	16	20	19	21	109
hsa-miR-618	48	57	36	98	59	54	66	45	29	74	61	39	51	66	21	39	100	389
hsa-miR-891b	16	18	21	12	27	16	19	28	21	33	20	13	32	24	20	28	23	81
hsa-miR-4524a-3p	13	11	18	21	12	22	11	24	11	16	18	2	25	15	18	16	24	85
hsa-miR-4729	59	58	38	40	132	49	88	328	31	42	144	19	111	88	57	149	56	248
hsa-miR-635	37	30	29	35	38	49	45	28	25	34	34	10	56	39	20	13	82	201
hsa-miR-3620-3p	35	50	64	38	52	40	37	99	62	166	45	26	89	64	165	42	41	125
hsa-miR-4263	31	29	29	26	33	43	47	66	49	73	17	7	17	34	150	37	46	76
hsa-miR-216b-3p	59	81	43	68	49	69	68	24	31	47	27	32	44	63	33	28	125	402
hsa-miR-551b-3p	30	22	24	42	69	87	21	70	264	64	968	13	30	48	207	76	42	113
hsa-miR-522-3p	9	10	10	20	15	13	16	14	13	30	67	0	22	12	0	10	27	74
hsa-miR-3692-3p	61	40	85	73	229	68	66	182	75	108	230	6	51	90	115	540	96	155
hsa-miR-6775-3p	11	12	7	15	30	10	13	20	16	6	21	16	23	10	23	17	18	69
hsa-miR-19b-2-5p	11	15	12	16	17	14	14	25	17	12	15	8	36	15	13	12	19	65
hsa-miR-3671	9	17	12	14	32	17	16	55	41	33	36	3	26	15	49	31	32	37
hsa-miR-326	76	39	45	141	125	86	65	181	198	115	194	29	203	85	124	203	108	240
hsa-miR-579-5p	23	18	22	16	17	21	22	28	23	15	25	14	41	21	18	19	33	88
hsa-miR-4441	5	10	7	52	20	6	11	35	26	28	28	6	36	20	33	40	11	48
hsa-miR-4424	16	19	20	25	11	17	14	31	23	28	41	7	39	17	18	28	15	86
hsa-miR-4763-3p	21	25	39	19	29	23	18	53	38	35	39	9	52	43	64	20	37	77
hsa-miR-7114-5p	14	10	16	17	21	12	0	26	12	14	22	11	60	11	28	13	15	42
hsa-miR-1290	113	113	81	116	52	90	116	41	33	80	56	71	74	65	37	41	176	667
hsa-miR-3913-3p	30	25	19	27	43	39	47	57	42	43	57	29	49	37	30	27	61	139
hsa-miR-3064-3p	39	20	15	0	14	23	50	21	14	15	31	4	26	21	19	24	25	93
hsa-miR-1827	9	12	2	15	19	14	10	17	18	10	26	8	28	13	12	9	14	57
hsa-miR-1288-3p	18	8	13	18	29	15	21	37	24	26	37	13	52	8	32	19	15	63
hsa-miR-4515	88	31	43	71	58	32	40	67	196	156	38	21	171	39	109	74	35	176
hsa-miR-4313	20	27	14	24	19	19	23	21	9	14	21	19	19	16	19	20	25	131
hsa-miR-19a-5p	115	78	216	144	318	103	157	495	149	212	498	8	197	353	258	805	91	117
hsa-miR-6771-3p	40	48	88	47	92	51	64	167	83	125	116	15	92	92	138	120	54	188
hsa-miR-4650-5p	36	31	41	44	63	57	46	69	57	62	71	36	76	29	97	41	56	209
hsa-miR-3663-3p	40	92	89	59	73	175	87	106	52	84	138	51	116	191	190	83	83	323
hsa-miR-1285-3p	24	33	26	36	67	26	41	117	51	54	89	11	26	70	63	78	66	92
hsa-miR-323a-3p	81	30	15	56	26	181	38	28	70	32	104	6	388	18	165	33	45	75
hsa-miR-4720-5p	28	25	15	15	10	21	41	8	18	24	17	0	20	13	0	16	44	119
hsa-miR-1470	23	29	23	19	14	27	20	45	18	23	15	5	52	36	44	25	14	80
hsa-miR-626	179	224	168	194	82	189	200	72	64	170	45	123	76	114	30	58	284	1362
hsa-miR-6083	17	19	91	29	15	18	18	51	30	65	28	8	26	67	86	49	57	66
hsa-miR-4457	55	70	48	70	44	49	57	26	28	59	34	26	52	43	24	23	111	371
hsa-miR-4452	35	46	32	24	22	37	20	30	20	36	47	21	35	26	20	28	81	174
hsa-miR-3664-3p	27	14	16	12	28	15	25	34	15	24	29	4	28	16	21	28	31	84
hsa-miR-4484	131	148	183	218	369	181	103	452	108	497	244	117	812	375	287	424	184	201
hsa-miR-7844-5p	21	20	19	29	30	26	25	47	97	80	50	6	38	16	94	26	12	83
hsa-miR-6766-3p	16	18	25	14	22	22	18	31	22	50	23	13	57	20	26	23	27	64
hsa-miR-548w	26	24	21	34	19	48	24	29	13	23	35	14	41	15	15	19	55	174
hsa-miR-769-5p	374	278	703	752	894	628	417	1617	1719	487	1090	108	1978	704	1034	1066	665	1280
hsa-miR-510-3p	7411	12614	14562	11985	15522	15420	21108	30031	5197	68337	25825	383	3814	45408	44838	33271	8580	7670
hsa-miR-1468-3p	19	17	20	15	28	15	32	33	15	30	49	4	69	21	13	17	29	62
hsa-miR-6841-5p	19	27	38	29	17	24	23	21	18	27	35	11	57	25	23	16	48	116
hsa-miR-2276-5p	23	17	20	24	24	32	35	24	16	27	19	11	25	23	12	14	32	153
hsa-miR-3153	109	220	832	150	789	206	228	1436	200	492	1101	41	238	1151	664	1329	544	340
hsa-miR-1245b-5p	22	25	10	28	11	30	27	52	9	32	15	9	36	18	11	11	40	117
hsa-miR-4723-3p	13	15	20	20	22	16	20	27	17	33	34	14	39	21	41	17	18	60
hsa-miR-3672	36	45	32	46	24	28	62	35	31	42	29	17	26	34	17	23	68	222
hsa-miR-4426	7	19	10	30	10	16	13	13	14	10	11	0	47	7	0	8	31	77
hsa-miR-3197	29	47	65	17	35	30	33	62	24	20	48	18	79	63	33	55	48	134
hsa-miR-193b-5p	52	27	22	122	53	45	55	69	48	50	82	15	188	125	57	37	75	111
hsa-miR-4670-5p	33	26	33	29	27	35	37	44	37	42	68	6	60	50	62	32	35	99
hsa-miR-29b-1-5p	39	29	21	70	56	24	47	104	90	60	62	8	36	60	105	123	44	73
hsa-miR-8057	14	20	12	24	16	17	14	13	14	23	25	4	27	18	13	16	42	74
hsa-miR-506-3p	7	8	15	22	16	9	0	18	16	14	19	1	18	20	19	22	17	46
hsa-miR-4498	11	10	8	11	18	19	0	13	0	15	19	12	29	6	16	11	16	64
hsa-miR-450a-1-3p	24	22	20	43	41	29	28	30	57	28	41	4	38	27	36	82	41	106
hsa-miR-4287	72	59	42	75	36	67	56	16	24	72	29	86	62	44	5	21	116	399
hsa-miR-559	8	2	11	0	20	10	15	17	6	12	21	0	29	11	0	8	21	25
hsa-miR-1255a	18	12	26	34	29	21	50	49	23	25	149	9	66	44	44	30	26	48
hsa-miR-4764-3p	27	36	42	50	34	33	45	34	26	49	37	18	51	41	15	23	68	211
hsa-miR-4295	31	19	26	18	28	15	19	60	28	48	51	12	63	21	30	28	35	75
hsa-miR-4272	23	18	12	23	30	31	29	28	21	19	28	2	24	27	13	45	50	93
hsa-miR-6513-5p	33	30	31	31	32	36	43	18	22	25	29	31	40	35	19	20	48	193
hsa-miR-6825-3p	68	48	57	78	71	69	78	99	62	60	103	16	247	115	103	91	54	109
hsa-miR-367-3p	10	16	17	14	12	24	19	14	14	14	18	3	11	15	11	13	37	84
hsa-miR-302d-5p	16	18	30	19	41	31	33	41	32	136	33	5	15	46	27	55	39	103
hsa-miR-7849-3p	37	31	49	41	57	32	65	58	35	37	75	18	98	54	34	60	68	140
hsa-miR-3128	28	31	21	43	36	20	44	48	32	35	90	21	48	35	27	41	47	131
hsa-miR-367-5p	19	12	17	0	15	17	11	6	14	16	24	0	22	15	0	13	26	71
hsa-miR-548c-3p	37	35	28	24	21	27	54	23	16	44	41	5	35	31	21	19	62	148
hsa-miR-8067	18	16	14	30	18	39	33	26	22	30	14	4	34	22	20	26	47	99
hsa-miR-633	18	5	12	19	33	8	31	28	24	21	27	4	32	32	13	21	28	48
hsa-miR-224-5p	4461	2500	6344	7021	1393	2086	9391	2651	15465	940	8925	117	123	10276	8348	19240	2524	3066
hsa-miR-630	18	24	28	24	29	29	29	17	12	30	19	8	32	22	19	32	33	140
hsa-miR-1298-3p	19	23	15	22	42	19	20	72	16	27	46	10	39	17	25	32	34	109
hsa-miR-374b-5p	548	481	704	622	1116	926	1093	1571	1992	4947	1889	40	50	1915	2426	2317	819	511
hsa-miR-624-5p	33	33	32	40	48	40	82	64	37	41	71	12	39	63	63	60	57	131
hsa-miR-2116-3p	33	31	41	53	36	37	57	45	30	29	39	21	64	44	40	45	55	174
hsa-miR-4301	179	105	115	183	144	151	154	120	302	198	185	98	153	95	71	81	309	893
hsa-miR-4270	13	13	28	20	17	18	22	50	14	36	58	10	33	21	52	20	26	47
hsa-miR-3529-5p	10	19	24	35	12	20	19	20	15	20	17	8	38	20	12	21	34	94
hsa-miR-4297	9	27	17	11	27	16	0	36	23	29	22	5	38	13	27	20	16	81
hsa-miR-4694-5p	16	27	19	22	45	28	31	46	36	28	54	8	49	22	38	38	46	93
hsa-miR-580-3p	43	46	36	46	45	53	68	46	32	50	51	15	73	54	33	38	77	215
hsa-miR-6818-3p	77	62	63	59	46	89	85	41	39	55	39	66	55	39	33	35	113	446
hsa-miR-4284	55	61	43	51	103	58	68	66	103	96	52	9	79	72	130	36	67	291
hsa-miR-4732-5p	868	606	685	1138	903	1040	894	2759	1821	1267	886	52	2484	1291	2894	1490	971	401
hsa-miR-2116-5p	59	43	38	54	23	58	41	38	34	50	67	22	43	66	25	41	86	239
hsa-miR-659-5p	62	66	66	100	57	59	72	52	44	55	63	30	155	57	38	54	118	323
hsa-miR-5588-5p	30	34	31	44	42	32	57	41	25	50	45	20	53	47	35	37	49	166
hsa-miR-1236-5p	32	34	29	41	35	18	23	43	23	41	64	23	57	36	46	15	39	150
hsa-miR-561-5p	34	31	15	40	70	17	42	79	23	27	90	8	45	92	48	26	43	121
hsa-miR-4693-3p	66	76	114	127	124	76	106	202	97	310	146	12	93	314	141	185	117	205
hsa-miR-3192-5p	35	31	34	34	45	40	34	75	69	111	56	6	55	38	127	46	49	81
hsa-miR-1297	5	11	16	16	19	10	11	25	33	21	32	2	30	14	23	15	15	42
hsa-miR-29a-5p	87	70	64	106	259	155	125	262	402	157	188	15	141	208	342	350	87	209
hsa-miR-3152-3p	31	33	36	50	37	41	33	49	38	49	40	9	40	45	56	40	69	161
hsa-miR-4262	139	163	116	166	68	116	165	36	54	84	51	143	62	92	41	85	256	848
hsa-miR-4680-5p	45	55	47	53	50	68	81	38	27	56	34	33	57	36	21	23	98	338
hsa-miR-3618	51	37	33	27	32	50	51	36	35	52	69	12	44	33	20	21	43	253
hsa-miR-215-3p	28	16	26	23	24	28	31	39	18	34	29	12	71	31	13	27	36	83
hsa-miR-202-3p	30	24	35	15	30	21	25	44	21	36	39	4	61	38	36	26	29	89
hsa-miR-548b-5p	12	12	11	18	19	12	10	31	47	12	18	7	14	24	26	29	17	41
hsa-miR-1262	54	44	46	74	60	52	75	49	70	41	80	16	123	51	45	44	75	255
hsa-miR-4303	52	72	24	46	31	34	42	30	32	44	38	27	58	34	22	18	77	256
hsa-miR-671-3p	34	28	33	52	50	52	32	86	107	42	84	11	77	52	67	68	56	127
hsa-miR-380-3p	17	15	16	14	19	6	12	18	12	11	18	9	53	15	10	13	13	52
hsa-miR-423-3p	357	230	442	399	541	641	381	1012	1215	345	971	75	872	1014	856	665	690	582
hsa-miR-92a-3p	5645	3483	6206	9119	13771	7129	10397	19512	38477	3046	19688	7778	633	13440	16843	9872	21661	18845
hsa-miR-6758-5p	95	81	107	95	110	84	126	237	92	121	149	24	127	190	196	192	88	232
hsa-miR-4252	13	18	11	14	11	24	15	17	10	19	14	5	30	14	10	20	19	70
hsa-miR-2054	93	94	142	117	306	86	103	342	193	138	405	7	23	382	286	687	76	47
hsa-miR-192-3p	20	31	34	34	65	36	58	64	81	31	61	17	47	33	28	28	71	187
hsa-miR-17-3p	161	117	280	202	541	137	300	675	1139	97	792	24	63	712	286	702	581	231
hsa-miR-554	58	68	41	61	50	42	57	44	50	67	35	22	69	53	41	43	90	277
hsa-miR-549a	41	29	26	44	25	45	27	23	48	30	42	9	45	36	43	24	52	176
hsa-miR-4477a	17	20	15	26	16	10	24	20	15	25	18	8	37	14	21	16	18	80
hsa-miR-4704-5p	39	51	53	65	27	50	41	22	35	56	44	17	39	44	25	27	89	285
hsa-miR-718	232	195	176	269	167	222	202	203	186	171	224	72	381	285	414	96	269	807
hsa-miR-6869-5p	41	59	59	89	198	43	87	369	73	55	266	24	298	90	109	152	64	160
hsa-miR-4700-5p	21	33	60	37	126	25	61	117	67	39	129	15	97	53	69	64	34	222
hsa-miR-4470	33	31	51	35	58	38	39	39	36	40	40	8	48	73	103	39	47	129
hsa-miR-6798-3p	11	13	10	15	8	17	18	12	12	14	21	17	17	11	13	12	17	62
hsa-miR-329-5p	64	45	56	63	57	66	85	73	45	67	89	47	73	63	42	49	108	291
hsa-miR-6134	14	10	19	22	39	20	16	45	40	42	43	5	43	20	32	30	22	74
hsa-miR-616-5p	56	70	40	67	43	27	40	73	38	33	435	12	77	92	40	46	116	169
hsa-miR-3120-3p	32	27	25	64	47	46	26	48	50	67	59	14	13	30	79	41	57	209
hsa-miR-548h-5p	23	32	27	32	76	19	42	88	63	46	49	13	56	44	40	65	55	112
hsa-miR-1972	22	15	32	25	51	41	22	61	25	26	51	21	24	36	36	87	48	100
hsa-miR-138-1-3p	82	85	52	118	67	79	98	47	41	104	50	55	107	58	54	62	160	418
hsa-miR-342-3p	4202	2237	5450	6062	7552	4795	3427	17706	14388	3796	8110	267	171	10639	11268	17235	11383	3159
hsa-miR-4431	22	19	16	55	30	24	27	20	16	27	41	6	53	27	23	32	38	122
hsa-miR-3607-5p	15	16	28	25	27	28	37	44	34	33	25	14	58	20	38	32	24	75
hsa-miR-6807-3p	14	12	10	17	11	12	19	22	7	10	14	6	34	11	11	7	17	55
hsa-miR-4795-5p	6	13	11	14	12	20	19	10	9	16	11	0	10	17	0	18	30	60
hsa-miR-2053	19	18	43	18	26	19	31	27	13	28	38	3	28	42	35	12	37	100
hsa-miR-8058	24	20	24	40	19	20	28	24	9	25	29	6	33	20	12	20	43	133
hsa-miR-4521	28	25	62	50	46	29	42	90	30	17	76	8	33	70	45	70	61	147
hsa-miR-3922-5p	106	133	119	153	89	151	119	173	143	244	121	62	220	175	278	116	150	393
hsa-miR-6863	37	35	45	60	47	41	56	52	21	52	41	16	106	26	28	42	68	200
hsa-miR-5585-3p	16	43	45	17	44	38	35	74	33	53	56	10	27	62	83	59	48	81
hsa-miR-3910	39	48	34	44	34	39	37	49	35	36	23	27	49	38	19	30	86	200
hsa-miR-4668-3p	32	35	39	38	47	33	51	57	29	37	70	84	97	47	29	39	53	132
hsa-miR-186-3p	52	39	47	51	55	50	58	134	130	75	110	31	87	86	74	78	74	122
hsa-miR-3667-3p	86	85	37	98	55	64	83	67	38	71	52	34	97	61	42	83	126	343
hsa-miR-584-5p	122	113	128	177	79	100	308	82	1134	42	231	29	98	361	133	99	385	195
hsa-miR-3609	37	48	47	74	73	61	86	82	68	60	68	11	54	49	67	68	118	245
hsa-miR-942-5p	58	38	88	68	157	41	139	203	292	130	233	15	57	159	216	176	73	114
hsa-miR-4762-5p	30	32	51	31	27	26	32	49	24	31	59	11	65	71	46	39	38	89
hsa-miR-539-5p	14	22	22	29	21	20	18	36	13	21	37	10	51	19	18	19	44	75
hsa-miR-627-3p	24	30	43	51	27	33	36	52	45	36	42	10	40	27	40	45	57	158
hsa-miR-4797-3p	12	16	19	0	23	19	26	21	24	31	22	7	31	29	20	22	16	39
hsa-miR-451b	22	30	22	26	34	34	105	45	26	32	79	12	54	21	36	21	33	131
hsa-miR-1289	17	22	26	19	32	14	30	39	19	20	52	6	34	14	38	31	42	70
hsa-miR-577	16	16	13	0	26	21	25	41	70	18	111	1	23	15	32	23	39	30
hsa-miR-98-3p	56	34	51	55	54	55	56	95	77	82	144	11	29	88	111	107	75	127
hsa-miR-1273d	29	15	30	23	43	38	22	43	31	37	51	21	42	33	60	30	36	112
hsa-miR-3174	37	30	34	34	50	50	35	50	68	68	60	15	53	61	61	72	46	120
hsa-miR-6773-3p	13	11	13	34	14	26	21	22	17	18	37	17	25	19	19	20	28	84
hsa-miR-500a-5p	36	23	25	37	70	68	36	99	139	53	62	2	31	78	72	139	85	50
hsa-miR-3923	46	46	40	67	24	48	70	39	32	44	32	11	50	39	15	25	96	251
hsa-miR-2467-3p	27	19	22	23	32	33	34	49	29	33	51	12	53	24	51	46	27	73
hsa-miR-6085	23	31	26	13	12	30	25	32	32	28	19	8	48	24	52	19	37	57
hsa-miR-5695	116	133	127	150	75	118	169	60	64	149	79	29	71	96	51	64	207	772
hsa-miR-514b-5p	25	12	17	45	19	16	27	14	15	35	14	0	50	20	0	11	28	126
hsa-miR-24-2-5p	210	236	145	126	129	126	129	321	273	403	126	12	333	436	456	119	132	228
hsa-miR-1283	37	47	86	49	79	42	75	131	94	97	120	31	139	65	92	74	86	140
hsa-miR-5000-5p	21	23	32	26	29	22	24	27	25	32	53	10	60	29	21	23	40	95
hsa-miR-4281	25	36	67	46	134	77	50	229	21	29	172	21	80	140	60	191	114	89
hsa-miR-6763-3p	19	16	20	22	18	37	16	28	43	40	21	13	35	27	56	19	21	73
hsa-miR-4804-5p	24	29	22	43	21	41	26	18	20	32	29	16	49	18	12	23	50	163
hsa-miR-3166	15	29	17	26	17	16	30	11	10	23	21	7	21	23	15	23	38	90
hsa-miR-3144-5p	10	18	19	21	19	21	28	34	26	20	30	17	29	17	26	10	27	80
hsa-miR-1197	25	25	13	20	21	28	21	18	15	29	36	19	57	33	28	17	27	69
hsa-miR-6513-3p	20	32	21	24	29	25	40	39	28	28	34	10	24	19	25	22	35	139
hsa-miR-890	24	18	29	25	13	22	14	12	14	20	24	0	51	18	0	11	31	118
hsa-miR-378f	22	24	15	31	25	21	19	55	21	22	39	28	36	20	18	27	20	120
hsa-miR-5579-3p	14	25	21	22	11	17	30	12	18	16	15	6	24	23	10	12	49	74
hsa-miR-3116	34	18	19	19	35	36	39	25	20	26	34	11	40	22	24	13	32	150
hsa-miR-507	36	23	27	41	28	32	40	22	24	32	37	18	53	35	18	30	50	140
hsa-miR-218-2-3p	83	82	87	114	51	76	108	61	54	75	48	19	56	69	42	28	177	486
hsa-miR-208a-3p	45	36	16	19	14	24	20	17	22	18	45	8	67	16	15	12	41	117
hsa-miR-4640-3p	16	14	39	13	17	20	18	27	21	14	34	12	30	33	35	21	23	65
hsa-miR-509-5p	14	7	18	63	15	21	17	34	20	23	20	10	41	21	14	21	27	116
hsa-miR-523-3p	24	24	46	19	14	30	35	40	21	36	83	11	37	37	29	34	49	87
hsa-miR-4803	97	103	61	131	36	78	110	29	44	67	47	20	85	49	18	26	158	543
hsa-miR-1273c	157	422	556	145	160	171	273	353	191	274	316	121	698	587	533	227	264	488
hsa-miR-302d-3p	68	69	79	56	46	42	56	30	29	75	25	36	59	41	42	47	139	297
hsa-miR-4635	48	91	19	66	74	43	42	229	37	59	33	26	137	35	25	20	78	297
hsa-miR-941	139	134	261	165	236	99	184	271	487	88	194	111	234	207	185	171	284	714
hsa-miR-219b-3p	33	27	47	41	40	42	38	61	49	39	53	8	45	53	74	59	45	123
hsa-miR-371b-5p	26	34	35	33	26	23	34	14	15	22	20	9	47	34	19	25	54	128
hsa-miR-651-5p	64	99	115	102	270	136	212	387	653	157	230	31	37	157	530	244	109	285
hsa-miR-759	19	26	20	43	35	20	41	28	23	31	26	7	39	23	16	30	57	117
hsa-miR-30c-2-3p	57	55	28	54	189	172	25	295	912	27	152	19	177	59	222	44	291	167
hsa-miR-369-3p	137	89	65	155	157	225	84	250	263	586	344	13	75	223	677	299	58	100
hsa-miR-587	17	15	14	18	15	17	20	19	11	11	25	0	35	18	0	18	29	66
hsa-miR-4703-3p	34	38	24	32	14	34	32	8	19	39	25	7	57	33	10	15	42	147
hsa-miR-1265	27	39	25	45	28	43	45	32	17	33	32	26	52	17	20	16	54	198
hsa-miR-8076	30	16	21	25	20	26	50	29	19	24	26	8	49	21	21	16	40	91
hsa-miR-4472	46	47	38	39	46	48	38	60	36	27	56	21	69	84	38	50	65	149
hsa-miR-6874-3p	15	30	15	19	25	10	19	30	18	28	35	15	20	23	32	14	28	79
hsa-miR-198	20	26	17	14	23	14	21	22	12	19	32	21	31	11	13	24	31	86
hsa-miR-1306-5p	24	30	76	43	59	45	34	105	96	42	83	8	45	53	64	53	77	184
hsa-miR-605-5p	17	22	15	41	22	25	20	35	14	26	35	13	51	18	30	18	24	103
hsa-miR-505-5p	38	19	15	25	36	23	46	38	60	28	54	4	56	25	32	30	54	71
hsa-miR-5699-3p	56	58	88	76	201	119	72	292	229	187	290	35	88	144	172	300	134	189
hsa-let-7f-2-3p	93	101	86	123	256	104	116	302	217	171	262	17	35	88	161	202	123	699
hsa-miR-196a-3p	314	253	241	288	138	279	227	107	203	252	99	108	140	168	98	181	438	1563
hsa-miR-4325	59	65	55	63	48	55	79	26	36	66	28	58	21	46	21	21	128	353
hsa-miR-5088-3p	69	34	36	49	42	32	38	51	56	89	43	96	100	40	76	42	35	155
hsa-miR-548a-5p	14	11	9	18	30	21	32	28	31	10	33	5	29	20	17	28	23	59
hsa-miR-149-3p	130	102	117	116	76	125	140	158	96	89	160	120	96	264	254	103	190	231
hsa-miR-139-3p	68	45	33	79	37	90	46	64	31	68	63	33	110	47	94	39	57	253
hsa-miR-495-5p	24	15	6	33	25	56	31	20	15	33	31	5	53	28	43	14	32	101
hsa-miR-487a-3p	17	8	15	20	27	28	46	26	15	16	25	15	47	19	25	16	35	54
hsa-miR-1247-5p	88	57	67	152	40	146	31	50	31	75	123	51	289	46	154	44	39	365
hsa-miR-1226-3p	14	25	35	25	17	22	17	18	35	24	42	5	16	16	23	33	48	99
hsa-miR-500a-3p	157	94	72	135	182	194	160	332	394	107	261	113	47	189	319	401	228	235
hsa-miR-4659b-5p	24	16	13	0	9	15	30	21	15	18	12	0	12	20	0	5	33	61
hsa-miR-519e-5p	68	55	50	79	46	43	52	45	34	42	43	80	59	48	14	33	120	306
hsa-miR-302b-5p	60	79	114	70	90	81	75	203	36	63	334	42	70	122	60	144	131	313
hsa-miR-513b-3p	13	14	20	26	25	12	29	31	23	17	33	6	38	23	16	19	26	65
hsa-miR-3163	15	23	10	18	21	16	12	33	30	20	33	6	31	20	26	30	24	44
hsa-miR-6868-5p	17	15	48	55	29	35	18	75	24	33	50	8	36	27	33	29	30	183
hsa-miR-564	28	37	38	38	29	15	23	60	36	59	25	25	17	32	59	47	41	118
hsa-miR-5571-3p	101	128	120	79	139	96	135	256	193	251	105	25	182	203	277	224	132	107
hsa-miR-5688	20	15	14	20	29	17	14	19	8	20	24	14	59	19	22	21	13	61
hsa-miR-421	224	103	346	198	227	216	346	286	537	161	536	49	155	397	566	617	352	141
hsa-miR-8079	33	38	21	43	22	43	20	30	26	35	21	24	45	28	12	26	57	171
hsa-miR-1205	14	9	19	16	26	24	13	21	11	22	22	4	22	19	10	18	31	83
hsa-miR-1276	203	163	176	172	112	154	131	158	169	189	76	43	84	180	370	105	215	706
hsa-miR-6499-5p	23	13	9	15	17	24	15	18	24	13	17	3	30	17	19	13	21	71
hsa-miR-589-3p	27	40	94	41	56	54	38	83	41	34	90	12	57	77	117	52	55	170
hsa-miR-223-5p	121	71	74	82	161	46	313	219	176	41	269	6	34	273	159	247	86	139
hsa-miR-489-3p	38	21	13	26	31	32	19	30	43	37	41	3	26	35	46	53	56	56
hsa-miR-548ad-5p	15	19	27	20	81	40	47	105	91	30	63	6	15	29	32	73	43	149
hsa-miR-340-3p	36	16	36	36	41	40	39	79	79	71	69	5	32	45	95	55	41	78
hsa-miR-6511a-3p	18	11	22	21	9	15	13	21	21	13	35	7	39	19	26	12	21	45
hsa-miR-6814-3p	55	138	166	47	38	61	62	112	54	201	51	22	70	96	416	31	72	167
hsa-miR-548f-5p	28	23	26	22	34	29	33	46	45	22	55	5	33	38	25	46	55	76
hsa-miR-1227-5p	0	6	11	21	9	13	0	12	11	9	6	0	16	14	0	7	0	64
hsa-miR-591	60	32	35	39	17	59	53	27	22	40	33	27	33	32	16	26	93	207
hsa-miR-4482-3p	74	59	113	87	181	128	73	320	260	91	224	8	85	227	179	328	127	133
hsa-miR-6802-3p	23	27	23	35	42	25	17	48	40	32	40	15	54	23	57	39	23	97
hsa-miR-6126	8070	6431	7903	6189	5328	7097	6364	19412	13670	20248	9820	299	11227	13422	19959	8071	8104	7876
hsa-miR-302e	36	22	13	21	9	27	43	13	17	20	15	0	25	24	0	15	61	89
hsa-miR-378g	18	20	20	15	45	22	17	51	21	19	28	12	28	21	14	24	29	118
hsa-miR-22-5p	148	149	88	104	228	283	167	229	304	165	331	18	57	363	484	438	142	187
hsa-miR-548at-5p	13	21	16	79	24	17	24	18	25	15	24	11	47	16	20	23	31	147
hsa-miR-4638-3p	179	197	190	296	198	221	189	504	205	161	224	80	312	263	458	262	265	580
hsa-miR-422a	15	15	16	20	20	5	13	35	15	33	23	14	34	11	14	15	15	63
hsa-miR-6836-5p	14	10	18	16	39	21	11	57	23	23	17	7	61	17	38	26	8	47
hsa-miR-130b-5p	34	16	54	25	105	62	45	130	162	55	158	20	56	52	100	72	106	108
hsa-miR-1273f	26	141	129	35	61	52	64	109	51	114	92	9	67	194	305	56	58	61
hsa-miR-32-3p	19	18	23	28	63	18	36	61	83	36	87	1	15	37	66	72	42	50
hsa-miR-6838-5p	32	29	42	39	36	30	32	37	38	33	34	10	33	33	61	45	29	146
hsa-miR-374a-3p	246	232	227	405	850	219	435	1171	1429	494	1311	30	67	504	1437	1014	235	375
hsa-miR-940	12	16	24	21	72	23	31	66	10	14	56	25	93	22	38	45	18	64
hsa-miR-7162-3p	11	0	0	20	16	7	11	22	0	0	15	5	41	0	10	12	6	21
hsa-miR-548aq-3p	10	0	0	12	38	6	27	39	51	9	36	3	5	25	26	40	14	0
hsa-miR-21-3p	1724	603	3125	997	2186	941	2330	2652	1890	2184	2200	65	130	5042	4793	4806	1002	185
hsa-miR-548e-5p	29	37	32	51	57	33	78	70	62	64	69	9	53	67	71	69	54	84
hsa-miR-3149	19	18	30	23	24	26	20	47	47	36	54	5	14	25	33	38	59	64
hsa-miR-219a-2-3p	95	113	79	113	47	101	98	19	34	83	29	64	36	88	23	39	188	536
hsa-miR-4633-3p	94	107	108	161	122	124	75	188	126	155	83	20	243	199	301	236	94	115
hsa-miR-644a	28	90	192	32	106	36	56	434	85	187	970	8	26	118	365	76	91	127
hsa-miR-4704-3p	21	21	11	19	11	28	21	24	13	21	25	10	23	21	17	15	25	83
hsa-miR-331-5p	48	57	63	71	91	67	69	107	108	60	69	20	155	66	67	65	116	189
hsa-miR-365b-3p	947	774	1260	2240	903	1046	1202	1567	1558	4171	2487	48	54	5752	1983	2345	1535	211
hsa-miR-3614-3p	39	32	49	35	48	58	47	49	127	63	48	18	57	48	36	58	89	144
hsa-miR-590-5p	115	153	180	110	363	88	201	606	447	125	395	10	44	293	520	585	132	96
hsa-miR-4641	9	11	7	0	9	19	10	12	0	13	11	0	29	6	0	8	11	37
hsa-miR-499b-3p	29	68	8	22	36	19	31	71	63	29	79	6	36	31	52	26	40	116
hsa-miR-6516-3p	43	48	58	60	79	46	74	75	87	52	65	7	24	89	196	63	76	104
hsa-miR-3133	74	59	73	59	43	49	79	55	49	74	57	24	54	57	33	46	105	294
hsa-miR-487a-5p	30	70	65	28	32	74	36	72	21	72	36	12	94	46	142	25	55	131
hsa-miR-520d-3p	17	24	17	29	31	47	31	58	12	28	30	14	63	37	19	22	33	98
hsa-miR-8077	27	19	44	33	55	35	34	53	24	44	61	15	73	46	53	40	31	108
hsa-miR-3175	35	32	23	64	95	43	34	75	21	45	53	18	108	66	41	78	52	136
hsa-miR-6765-3p	360	425	472	466	353	424	390	943	470	516	416	38	670	960	1267	655	354	207
hsa-miR-4639-5p	32	41	36	67	32	36	49	32	27	40	36	15	66	38	19	23	82	173
hsa-miR-190a-3p	67	90	70	65	185	91	144	376	220	167	223	12	44	175	289	247	94	83
hsa-miR-4659a-3p	30	30	25	32	20	27	28	23	21	23	19	15	18	24	8	16	50	153
hsa-miR-1208	21	18	19	45	55	19	26	34	18	34	16	12	46	31	25	62	26	100
hsa-miR-6760-5p	75	38	64	36	26	45	32	66	65	52	49	8	89	70	138	62	42	64
hsa-miR-3912-3p	12	10	15	16	48	23	19	35	54	25	57	3	41	24	43	36	22	37
hsa-miR-4677-3p	37	41	45	41	76	30	50	77	78	45	93	29	49	56	61	58	90	128
hsa-miR-3653-3p	62	74	84	91	87	70	78	169	74	67	114	23	112	67	112	106	103	266
hsa-miR-197-3p	254	204	251	358	220	281	279	281	699	419	355	97	188	379	370	296	484	849
hsa-miR-625-5p	143	50	84	122	257	176	102	440	318	125	329	9	46	285	364	348	195	123
hsa-miR-7706	52	38	45	52	61	43	55	52	41	32	57	33	98	61	28	46	70	173
hsa-miR-1321	40	19	26	32	16	42	42	32	16	19	17	18	58	24	17	32	74	81
hsa-miR-193a-3p	22	23	46	30	49	35	17	57	32	34	47	11	50	64	41	41	40	99
hsa-miR-7109-5p	24	33	123	55	41	27	49	89	46	103	41	60	79	100	112	56	72	76
hsa-miR-548az-5p	23	23	17	31	16	56	35	29	22	26	24	25	21	34	29	14	39	134
hsa-let-7f-1-3p	43	34	56	44	110	41	66	218	112	138	163	7	50	81	177	113	41	73
hsa-miR-676-3p	35	33	38	40	25	56	54	35	55	47	52	14	53	36	45	24	94	118
hsa-miR-380-5p	12	17	11	14	20	7	13	10	10	14	22	3	28	12	12	8	15	57
hsa-miR-29c-5p	252	266	114	365	770	802	200	1413	576	406	758	30	302	263	1803	1111	240	467
hsa-miR-4762-3p	22	27	26	28	13	30	29	12	18	29	23	6	34	24	16	12	41	110
hsa-miR-425-3p	240	138	233	346	501	218	268	745	1007	224	776	45	408	359	411	747	513	282
hsa-miR-4255	53	53	48	78	49	53	73	22	24	64	34	18	34	41	15	22	94	336
hsa-miR-297	49	40	62	64	27	69	79	22	37	66	27	2	34	52	23	22	126	247
hsa-miR-629-3p	49	42	60	60	70	24	53	91	92	86	72	24	87	71	92	82	58	104
hsa-miR-548n	11	19	13	0	40	9	18	34	28	20	30	8	25	18	18	31	11	46
hsa-miR-590-3p	498	504	565	562	2146	432	1125	2500	3262	551	2046	31	39	1097	2605	2980	671	222
hsa-miR-6883-5p	46	35	46	64	32	61	36	50	19	40	30	6	59	31	29	49	58	233
hsa-miR-4489	16	20	19	26	8	28	25	7	12	14	38	15	24	20	3	8	23	111
hsa-miR-103a-2-5p	38	34	37	46	142	52	47	274	84	87	131	9	44	62	167	138	59	93
hsa-miR-19b-1-5p	25	12	28	37	76	21	31	72	96	21	106	7	30	64	64	65	38	60
hsa-miR-181b-2-3p	71	63	47	75	62	74	70	38	32	73	48	27	43	42	51	24	129	343
hsa-miR-4652-3p	34	33	40	45	28	44	48	53	202	33	49	26	48	27	27	24	66	169
hsa-miR-4430	34	39	28	46	63	55	29	53	37	38	37	25	79	36	33	32	55	192
hsa-miR-4423-3p	43	35	34	47	30	36	53	31	32	41	26	25	66	28	20	28	71	149
hsa-miR-6875-5p	18	10	25	28	30	14	20	21	16	19	27	14	50	10	26	18	22	75
hsa-miR-181b-5p	464	268	815	629	717	919	400	1465	1331	577	1026	119	119	1537	897	1039	1578	958
hsa-miR-499b-5p	17	22	20	16	16	16	26	16	18	14	19	11	27	23	11	13	25	73
hsa-miR-4654	34	25	15	73	41	31	38	39	19	31	25	10	40	24	24	23	45	196
[truncated: 518 more rows]
