# Supplementary material for: miR766-3p and miR124-3p Dictate Drug Resistance and Clinical Outcome in HNSCC
Source: Cancers (Basel). 2022 Oct 27;14(21):5273. doi: 10.3390/cancers14215273 (PMC9655574; doi:10.3390/cancers14215273)
Supplement: Supplementary file 1 [file cancers-14-05273-s001.zip › Supplementary Table S2.xlsx]

## Sheet: Supplementary Table S2
Supplementary Table S2 Gene Ontology analysis of miRNA target genes
GO term of miR124-3p terget genes	Count	%	PValue	Genes	List Total	Pop Hits	Pop Total	Fold Enrichment	Bonferroni	Benjamini	FDR
Phosphatidylinositol binding	7	4.60526	0.000156726	GGA2, SNX18, SH3PXD2A, PARD3, ITPR3, PIK3C2A, MTM1	141	108	18811	8.64703	0.0495153	0.0507792	0.050309
DNA repair	15	9.86842	0.000549453	ATF7IP, MAP3K2, ATMIN, MYRF, SHC1, RHOG, RFX3, NFATC1, SMAD5, RELA, SIX4, SP1, CREB3L2, , CREBRFTEAD1, TRIM45	137	716	19256	2.94458	0.424089	0.366004	0.366004
Negative regulation of RNA splicing	3	1.97368	0.000729092	PTBP1, PTBP2, PTBP3	137	6	19256	70.2774	0.519186	0.366004	0.366004
Sequence-specific DNA binding	13	8.55263	0.000930893	RARG, RFX3, NFATC1, SMAD5, BACH2, NR3C2, ELK3, SIX4, SP1, RFX4, HIVEP1, SNAI2, TEAD1	141	556	18811	3.11933	0.260477	0.150805	0.149408
Transcription factor complex	8	5.26316	0.00131582	ATF7IP, RARG, SIX4, RFX3, NFATC1, SMAD5, TEAD1, RELA	146	231	20472	4.85608	0.283318	0.10024	0.0966745
Clathrin-coated vesicle	5	3.28947	0.0014608	GGA2, DENND1B, SNX18, PIK3C2A, VAMP3	146	69	20472	10.1608	0.309164	0.10024	0.0966745
Cell migration	5	3.28947	0.00263342	ITGB1, B4GALT1, MYO10, RAPH1, MTM1	146	81	20472	8.6555	0.486823	0.10024	0.0966745
RNA polymerase II transcription factor activity	20	13.1579	0.00299752	RARG, ATMIN, MYRF, PRRX1, RFX3, NFATC1, SMAD5, RELA, BACH2, NR3C2, ELK3, SIX4, SP1, RFX4, CREB3L2, CREBRF, HIVEP1, SNAI2, TEAD1, CC2D1B	141	1279	18811	2.08618	0.621923	0.242799	0.240551
Sterol transporter activity	3	1.97368	0.00471967	OSBPL8, OSBPL3, OSBPL10	141	14	18811	28.5881	0.784068	0.261778	0.259354
Fatty acid beta-oxidation	4	2.63158	0.0047258	CPT1A, ACAA2, ECI2, ALDH1L2	137	48	19256	11.7129	0.9914	0.955055	0.955055
Positive regulation of transcription from RNA polymerase II promoter	18	11.8421	0.00475625	RARG, CRTC3, ATMIN, PRRX1, RFX3, NFATC1, BMP6, RELA, ELK3, SBNO2, SIX4, SP1, RFX4, CREB3L2, CREBRF, HIVEP1, TEAD1, HTATIP2	137	1201	19256	2.10657	0.99166	0.955055	0.955055
Phosphoprotein phosphatase activity	4	2.63158	0.00484773	CTDSP1, PTPN12, PTPN14, MTM1	141	46	18811	11.601	0.792886	0.261778	0.259354
Ruffle	5	3.28947	0.00579771	ITGB1, MYO10, PALLD, FRMD4B, MTM1	146	101	20472	6.94154	0.770325	0.133071	0.128337
Sterol transport	3	1.97368	0.00782663	OSBPL8, OSBPL3, OSBPL10	137	19	19256	22.1929	0.999625	1	1
Chromatin	16	10.5263	0.00806577	RARG, PRRX1, RFX3, NFATC1, SMAD5, RELA, BACH2, NR3C2, ELK3, SIX4, SP1, RFX4, CREB3L2, SNAI2, TEAD1, TRIM45	146	1057	20472	2.12252	0.871125	0.156972	0.151388
Protein tyrosine phosphatase activity	5	3.28947	0.00839838	EYA4, PTPN9, PTPN12, PTPN14, MTM1	141	107	18811	6.23418	0.934948	0.364117	0.360746
Transcriptional activator activity, RNA polymerase II transcription regulatory region sequence-specific binding	10	6.57895	0.00899056	ATMIN, PRRX1, SIX4, SP1, RFX4, CREB3L2, CREBRF, NFATC1, RELA, ELK3	141	473	18811	2.82054	0.946395	0.364117	0.360746
Regulation of transcription from RNA polymerase II promoter	22	14.4737	0.00934726	ATMIN, MYRF, PRRX1, RFX3, NFATC1, SMAD5, RELA, BACH2, TARBP1, NR3C2, ELK3, ZNF608, SIX4, SP1, CTDSP1, RFX4, CREB3L2, CREBRF, HIVEP1, TEAD1, CC2D1B, HTATIP2	137	1721	19256	1.79675	0.99992	1	1
GO term of miR766-3p terget genes	Count	%	PValue	Genes	List Total	Pop Hits	Pop Total	Fold Enrichment	Bonferroni	Benjamini	FDR
Regulation of transcription	8	53.3333	8.78304e-05	ZNF493, ZNF208, ZNF426, BBX, ZNF468, ZNF676, ZFP90, NR3C2	15	1721	19256	5.96738	0.00315704	0.00316189	0.00316189
DNA repair	6	40	0.000471039	ZNF493, ZNF208, ZNF426, ZNF468, ZNF676, ZFP90, NR3C2	15	985	19256	7.8197	0.0168183	0.00847869	0.00847869
RNA polymerase II core promoter	6	40	0.000898694	ZNF493, ZNF208, ZNF426, ZNF468, ZNF676, NR3C2	14	1207	18811	6.67925	0.0257369	0.0169597	0.0163749
RNA polymerase II transcription factor activity	6	40	0.00116963	ZNF426, BBX, ZNF468, ZNF676, ZFP90, NR3C2	14	1279	18811	6.30325	0.0333698	0.0169597	0.0163749
Nucleus	9	60	0.0255106	CRISP1, ZNF493, ZNF208, ZNF426, BBX, ZNF468, ZNF676, ZFP90, NR3C2	15	5930	20472	2.07137	0.475883	0.637764	0.637764
GO term of miR6787-5p terget genes	Count	%	PValue	Genes	List Total	Pop Hits	Pop Total	Fold Enrichment	Bonferroni	Benjamini	FDR
Integral component of membrane	5	71.4286	0.0454873	MIA2, TNFRSF8, ACSL3, SLC29A3, ABO	7	5406	20472	2.70493	0.740779	0.43971	0.43971
GO term of miR3168 terget genes	Count	%	PValue	Genes	List Total	Pop Hits	Pop Total	Fold Enrichment	Bonferroni	Benjamini	FDR
Cytosol	5	62.5	0.0475933	SGO1, DYNC1I2, ZEB2, FAM126B, BRWD1	7	5477	20472	2.66987	0.689731	1	1
Nucleoplasm	3	37.5	0.325988	SGO1, ZEB2, BRWD1	7	3939	20472	2.2274	0.999923	1	1
Protein binding	5	62.5	0.460713	SGO1, DYNC1I2, ZEB2, GIPC3, FAM126B	6	12539	18811	1.25017	0.999824	1	1
