# Supplementary material for: miR766-3p and miR124-3p Dictate Drug Resistance and Clinical Outcome in HNSCC
Source: Cancers (Basel). 2022 Oct 27;14(21):5273. doi: 10.3390/cancers14215273 (PMC9655574; doi:10.3390/cancers14215273)
Supplement: Supplementary file 1 [file cancers-14-05273-s001.zip › Supplementary Table S3.xlsx]

## Sheet: Supplementary Table S3
Supplementary Table S3 Clinical background of TCGA dataset
Sample ID	Mutation Count	Fraction Genome Altered	Diagnosis Age	MSI MANTIS Score	MSIsensor Score	Overall Survival Status	Sex	Ethnicity Category	Race Category	Tumor Type	American Joint Committee on Cancer Metastasis Stage Code	Disease Free Status	Disease-specific Survival status	Last Communication Contact from Initial Pathologic Diagnosis Date	Primary Lymph Node Presentation Assessment	Radiation Therapy	Chemo or Radiation therapy	Neoadjuvant Therapy Type Administered Prior To Resection Text	Overall survival (months)	Status	MIR-766/3P	MIR-124-3/124A
TCGA-4P-AA8J-01	111	0.1796	66	0.3184	0.04	0:LIVING	Male	Not Hispanic Or Latino	Black or African American	Head and Neck Squamous Cell Carcinoma	MX		0:ALIVE OR DEAD TUMOR FREE	102	Yes	No	No	No	3.35	0	0	0
TCGA-BA-4074-01	128	0.3538	69	0.2807	0.28	1:DECEASED	Male	Not Hispanic Or Latino	White	Head and Neck Squamous Cell Carcinoma	M0		1:DEAD WITH TUMOR		Yes	Yes	Yes	No	15.18	1	-1	0
TCGA-BA-4075-01	183		49				Male	Not Hispanic Or Latino	Black or African American									Yes	9.3	1	1
TCGA-BA-4076-01	293	0.3845	39	0.3007	1.17	1:DECEASED	Male	Not Hispanic Or Latino	White	Head and Neck Squamous Cell Carcinoma			1:DEAD WITH TUMOR		No	Yes	Yes	No	13.63	1	-1	0
TCGA-BA-4077-01	286		45				Female	Not Hispanic Or Latino	White									Yes	37.25	1	-1
TCGA-BA-4078-01	381	0.8913	83	0.2842	0.78	1:DECEASED	Male	Not Hispanic Or Latino	White	Head and Neck Squamous Cell Carcinoma			1:DEAD WITH TUMOR		Yes	Yes	Yes	No	9.07	1	-1	-1
TCGA-BA-5149-01	109	0.3454	47	0.2792	0.25	1:DECEASED	Male	Not Hispanic Or Latino	White	Head and Neck Squamous Cell Carcinoma			1:DEAD WITH TUMOR	248	Yes	Yes	Yes	No	26.48	1	1	1
TCGA-BA-5151-01	67	0.1237	72	0.2694	0.05	0:LIVING	Male	Not Hispanic Or Latino	White	Head and Neck Squamous Cell Carcinoma			0:ALIVE OR DEAD TUMOR FREE	722	Yes	Yes	Yes	No	23.72	0	0	1
TCGA-BA-5152-01	435	0.1818	56	0.3113	0	0:LIVING	Male	Not Hispanic Or Latino	White	Head and Neck Squamous Cell Carcinoma	M0		0:ALIVE OR DEAD TUMOR FREE	1288	Yes	Yes	Yes	No	42.31	0	0	-1
TCGA-BA-5153-01	36	0.1662	51	0.264	0.17	1:DECEASED	Male	Not Hispanic Or Latino	White	Head and Neck Squamous Cell Carcinoma		1:Recurred/Progressed	1:DEAD WITH TUMOR		No	Yes	Yes	No	57.88	1	0	0
TCGA-BA-5555-01	129	0.5479	54	0.2993	0.45	0:LIVING	Male	Not Hispanic Or Latino	Black or African American	Head and Neck Squamous Cell Carcinoma			0:ALIVE OR DEAD TUMOR FREE	520	Yes	No	No	No	17.08	0	0	0
TCGA-BA-5556-01	126	0.0485	58	0.2765	0	0:LIVING	Female	Not Hispanic Or Latino	White	Head and Neck Squamous Cell Carcinoma		0:DiseaseFree	0:ALIVE OR DEAD TUMOR FREE	725	Yes	No	No	No	23.82	0	0	1
TCGA-BA-5557-01	38	0.1165	41	0.2705	0.01	0:LIVING	Female	Hispanic Or Latino		Head and Neck Squamous Cell Carcinoma			0:ALIVE OR DEAD TUMOR FREE	623	Yes	Yes	Yes	No	20.47	0	0	0
TCGA-BA-5558-01	126	0.2506	65	0.2696	0	0:LIVING	Male	Not Hispanic Or Latino	White	Head and Neck Squamous Cell Carcinoma			0:ALIVE OR DEAD TUMOR FREE	1995	Yes	Yes	Yes	No	65.54	0	0	0
TCGA-BA-5559-01	65	0.2983	71	0.2882	0.39	1:DECEASED	Male	Not Hispanic Or Latino	White	Head and Neck Squamous Cell Carcinoma			1:DEAD WITH TUMOR	1747	Yes	No	No	No	68.43	1	0	0
TCGA-BA-6868-01	140	0.3255	53	0.3236	0.39	1:DECEASED	Male	Not Hispanic Or Latino	Black or African American	Head and Neck Squamous Cell Carcinoma			1:DEAD WITH TUMOR	190		Yes	Yes	No	15.51	1	-1	1
TCGA-BA-6869-01	427	0.1887	62	0.3294	0.15	0:LIVING	Male	Not Hispanic Or Latino	White	Head and Neck Squamous Cell Carcinoma		0:DiseaseFree	0:ALIVE OR DEAD TUMOR FREE	644	Yes	Yes	Yes	No	21.16	0	0	0
TCGA-BA-6870-01	83	0.3398	60	0.3137	0	1:DECEASED	Female	Not Hispanic Or Latino	Black or African American	Head and Neck Squamous Cell Carcinoma					No	Yes	Yes	No	14.82	1	0	1
TCGA-BA-6871-01	124	0.6156	75	0.3297	0.28	1:DECEASED	Male		White	Head and Neck Squamous Cell Carcinoma			1:DEAD WITH TUMOR	63		No	No	No	3.55	1	-2	-1
TCGA-BA-6872-01	159	0.374	47	0.3184	0.01	1:DECEASED	Male	Not Hispanic Or Latino	White	Head and Neck Squamous Cell Carcinoma			1:DEAD WITH TUMOR		Yes	Yes	Yes	No	12.61	1	1	1
TCGA-BA-6873-01	58	0.1428	28	0.3217	0	0:LIVING	Male	Hispanic Or Latino	White	Head and Neck Squamous Cell Carcinoma			0:ALIVE OR DEAD TUMOR FREE	122	Yes	No	No	No	4.01	0	0	0
TCGA-BA-7269-01	79	0.5872	61	0.3228	0.05	0:LIVING	Male	Not Hispanic Or Latino	White	Head and Neck Squamous Cell Carcinoma		0:DiseaseFree	0:ALIVE OR DEAD TUMOR FREE	1273	Yes	Yes	Yes	No	41.82	0	1	1
TCGA-BA-A4IF-01	90	0.2665	59	0.3301	0.02	0:LIVING	Male	Not Hispanic Or Latino	White	Head and Neck Squamous Cell Carcinoma	MX		0:ALIVE OR DEAD TUMOR FREE	895	No	Yes	Yes	No	29.4	0	0	1
TCGA-BA-A4IG-01	107	0.2929	77	0.3221	0	0:LIVING	Male	Not Hispanic Or Latino	White	Head and Neck Squamous Cell Carcinoma	MX		0:ALIVE OR DEAD TUMOR FREE	855	Yes	Yes	Yes	No	28.09	0	0	0
TCGA-BA-A4IH-01	44	0.2767	57	0.3194	0.04	0:LIVING	Male	Not Hispanic Or Latino	White	Head and Neck Squamous Cell Carcinoma, Basaloid Type	M0		0:ALIVE OR DEAD TUMOR FREE	622	Yes	Yes	Yes	No	20.43	0	-1	0
TCGA-BA-A4II-01	91	0.1109	46	0.3183	0	0:LIVING	Male	Not Hispanic Or Latino	White	Head and Neck Squamous Cell Carcinoma	M0	1:Recurred/Progressed	0:ALIVE OR DEAD TUMOR FREE	918	Yes	No	No	No	30.16	0	0	0
TCGA-BA-A6D8-01	107	0.316	59	0.3267	0.11	0:LIVING	Male		Black or African American	Head and Neck Squamous Cell Carcinoma	M0		0:ALIVE OR DEAD TUMOR FREE	850	Yes	Yes	Yes	No	27.92	0	-1	0
TCGA-BA-A6DA-01	617	0.2383	41	0.3213	0	0:LIVING	Female	Not Hispanic Or Latino	White	Head and Neck Squamous Cell Carcinoma	M0		0:ALIVE OR DEAD TUMOR FREE	351	Yes	Yes	Yes	No	11.53	0	0	0
TCGA-BA-A6DB-01	18	0.0246	24	0.2948	0.03	0:LIVING	Female	Not Hispanic Or Latino	White	Head and Neck Squamous Cell Carcinoma	M0	1:Recurred/Progressed	0:ALIVE OR DEAD TUMOR FREE	216	Yes	No	No	No	7.1	0	0	1
TCGA-BA-A6DD-01	53	0.0949	44	0.3272	0	1:DECEASED	Male	Not Hispanic Or Latino	Black or African American	Head and Neck Squamous Cell Carcinoma	M0		1:DEAD WITH TUMOR		Yes	Yes	Yes	No	5.68	1	0	0
TCGA-BA-A6DE-01	106	0.378	70	0.3379	0	0:LIVING	Female	Not Hispanic Or Latino	White	Head and Neck Squamous Cell Carcinoma	M0	0:DiseaseFree	0:ALIVE OR DEAD TUMOR FREE	440	Yes	No	No	No	14.45	0	-1	0
TCGA-BA-A6DF-01	142	0.029	80	0.3139	0.01	1:DECEASED	Female	Not Hispanic Or Latino	White	Head and Neck Squamous Cell Carcinoma	M0		0:ALIVE OR DEAD TUMOR FREE		Yes	Yes
TCGA-BA-A6DG-01	20	0.0038	49	0.2943	0.04	1:DECEASED	Male	Not Hispanic Or Latino	White	Head and Neck Squamous Cell Carcinoma	MX		1:DEAD WITH TUMOR		No	Yes	Yes	No	2.27	1	0	1
TCGA-BA-A6DI-01	93	0.1216	62	0.309	0	1:DECEASED	Male	Not Hispanic Or Latino	Black or African American	Head and Neck Squamous Cell Carcinoma	M0	1:Recurred/Progressed	1:DEAD WITH TUMOR		No	Yes	Yes	No	11.04	1	0	1
TCGA-BA-A6DJ-01	232	0.0785	62	0.3073	0.05	1:DECEASED	Male	Not Hispanic Or Latino	Asian	Head and Neck Squamous Cell Carcinoma	M0		1:DEAD WITH TUMOR	314	Yes	Yes	Yes	No	13.37	1	0	0
TCGA-BA-A6DL-01	80	0.244	59	0.3062	0.07	0:LIVING	Male	Not Hispanic Or Latino	White	Head and Neck Squamous Cell Carcinoma	M0	0:DiseaseFree	0:ALIVE OR DEAD TUMOR FREE	623	No	No	Yes	No	20.47	0	-1	1
TCGA-BA-A8YP-01	131	0.6997	50	0.3275	0.52	0:LIVING	Male	Not Hispanic Or Latino	Black or African American	Head and Neck Squamous Cell Carcinoma	M0		0:ALIVE OR DEAD TUMOR FREE	499	Yes	Yes	Yes	No	16.39	0	1	0
TCGA-BB-4217-01	27	0.0018	68	0.3262	0	0:LIVING	Male	Not Hispanic Or Latino	Black or African American	Head and Neck Squamous Cell Carcinoma	M0		0:ALIVE OR DEAD TUMOR FREE	187	Yes	Yes	Yes	No	6.14	0	0	0
TCGA-BB-4223-01	179	0.2909	48	0.2699	0	0:LIVING	Male	Not Hispanic Or Latino	White	Head and Neck Squamous Cell Carcinoma	M0		0:ALIVE OR DEAD TUMOR FREE	3221		Yes	Yes	No	105.81	0	1	0
TCGA-BB-4224-01	73	0.4213	52	0.2926	0.66	0:LIVING	Male	Not Hispanic Or Latino	White	Head and Neck Squamous Cell Carcinoma			0:ALIVE OR DEAD TUMOR FREE		Yes	Yes	Yes	No	9.13	0	0	-1
TCGA-BB-4225-01	57	0.3138	73	0.2837	0.27	0:LIVING	Male	Not Hispanic Or Latino	White	Head and Neck Squamous Cell Carcinoma			0:ALIVE OR DEAD TUMOR FREE	146		Yes	Yes	No	4.8	0	-2	1
TCGA-BB-4227-01	203	0.3874	66	0.3254	0.46	0:LIVING	Male	Not Hispanic Or Latino	White	Head and Neck Squamous Cell Carcinoma			0:ALIVE OR DEAD TUMOR FREE	134	Yes	No	No	No	4.4	0	-1	0
TCGA-BB-4228-01	36	0.1663	50	0.2787	0.2	0:LIVING	Male	Not Hispanic Or Latino	White	Head and Neck Squamous Cell Carcinoma		0:DiseaseFree	0:ALIVE OR DEAD TUMOR FREE	559		Yes	Yes	No	18.36	0	0	0
TCGA-BB-7861-01		0.2156	56			0:LIVING	Male	Not Hispanic Or Latino	White	Head and Neck Squamous Cell Carcinoma		0:DiseaseFree	0:ALIVE OR DEAD TUMOR FREE	682	Yes	Yes
TCGA-BB-7862-01		0.3282	67			0:LIVING	Male	Not Hispanic Or Latino	White	Head and Neck Squamous Cell Carcinoma			0:ALIVE OR DEAD TUMOR FREE	1117	Yes	Yes
TCGA-BB-7863-01		0.1056	43			0:LIVING	Female	Hispanic Or Latino	White	Head and Neck Squamous Cell Carcinoma		0:DiseaseFree	0:ALIVE OR DEAD TUMOR FREE	1025	Yes	No
TCGA-BB-7864-01		0.2114	61			0:LIVING	Male	Not Hispanic Or Latino	White	Head and Neck Squamous Cell Carcinoma			0:ALIVE OR DEAD TUMOR FREE	1527	Yes	Yes
TCGA-BB-7866-01		0.0861	40			0:LIVING	Male	Not Hispanic Or Latino	White	Head and Neck Squamous Cell Carcinoma		0:DiseaseFree	0:ALIVE OR DEAD TUMOR FREE	1368		Yes
TCGA-BB-7870-01	257	0.2445	58	0.3072	0.21	0:LIVING	Male	Not Hispanic Or Latino	White	Head and Neck Squamous Cell Carcinoma			0:ALIVE OR DEAD TUMOR FREE	2016	Yes	Yes	Yes	No	66.23	0	0	0
TCGA-BB-7871-01		0.367	64			0:LIVING	Female	Not Hispanic Or Latino	White	Head and Neck Squamous Cell Carcinoma			0:ALIVE OR DEAD TUMOR FREE	750	Yes	Yes
TCGA-BB-7872-01		0.241	63			0:LIVING	Male	Not Hispanic Or Latino	Asian	Head and Neck Squamous Cell Carcinoma			0:ALIVE OR DEAD TUMOR FREE	1168	Yes	Yes
TCGA-BB-8596-01	72	0.0938	69	0.3214	0.1	0:LIVING	Female	Not Hispanic Or Latino	White	Head and Neck Squamous Cell Carcinoma	MX		0:ALIVE OR DEAD TUMOR FREE	2161	No	Yes	Yes	No	70.99	0	1	0
TCGA-BB-8601-01	55	0.6811	84	0.3336	0.55	0:LIVING	Male	Not Hispanic Or Latino	Black or African American	Head and Neck Squamous Cell Carcinoma	MX		0:ALIVE OR DEAD TUMOR FREE	624	Yes	No	No	No	20.5	0	0	-1
TCGA-BB-A5HU-01	156	0.2682	47	0.3107	0	0:LIVING	Male	Not Hispanic Or Latino	White	Head and Neck Squamous Cell Carcinoma	M0		0:ALIVE OR DEAD TUMOR FREE	782	Yes	Yes	Yes	No	25.69	0	1	1
TCGA-BB-A5HY-01	187	0.5991	64	0.3103	0.4	1:DECEASED	Male	Not Hispanic Or Latino	White	Head and Neck Squamous Cell Carcinoma	M0		1:DEAD WITH TUMOR	308	Yes	Yes	Yes	No	10.55	1	-1	1
TCGA-BB-A5HZ-01	59	0.1401	65	0.3049	0	0:LIVING	Male	Not Hispanic Or Latino	White	Head and Neck Squamous Cell Carcinoma	M0		0:ALIVE OR DEAD TUMOR FREE	827	Yes	Yes	Yes	No	27.17	0	0	0
TCGA-BB-A6UM-01	56	0.1556	52	0.3169	0.03	0:LIVING	Male	Not Hispanic Or Latino	White	Head and Neck Squamous Cell Carcinoma	MX	0:DiseaseFree	0:ALIVE OR DEAD TUMOR FREE	393	No	Yes	Yes	No	12.91	0	1	0
TCGA-BB-A6UO-01	101	0.2414	61	0.3211	0.04	1:DECEASED	Female	Not Hispanic Or Latino	White	Head and Neck Squamous Cell Carcinoma	MX		1:DEAD WITH TUMOR		Yes	Yes	Yes	No	8.8	1	1	0
TCGA-C9-A47Z-01	90	0.1739	72	0.3244	0.06	1:DECEASED	Female	Not Hispanic Or Latino	Asian	Head and Neck Squamous Cell Carcinoma	M0	0:DiseaseFree	0:ALIVE OR DEAD TUMOR FREE	5	Yes	No	No	No	6.27	1	0	1
TCGA-C9-A480-01	41	0.1993	45	0.3098	0.17	0:LIVING	Female	Not Hispanic Or Latino	Asian	Head and Neck Squamous Cell Carcinoma	M0	0:DiseaseFree	0:ALIVE OR DEAD TUMOR FREE	386	No	Yes	Yes	No	12.68	0	0	0
TCGA-CN-4722-01		0.0009	61			0:LIVING	Female	Not Hispanic Or Latino	White	Head and Neck Squamous Cell Carcinoma		0:DiseaseFree	0:ALIVE OR DEAD TUMOR FREE	1483	Yes	No
TCGA-CN-4723-01	742	0.2561	67	0.2815	0.07	0:LIVING	Male	Not Hispanic Or Latino	White	Head and Neck Squamous Cell Carcinoma			0:ALIVE OR DEAD TUMOR FREE	1699	Yes	No	No	No	55.81	0	0	0
TCGA-CN-4725-01	49	0.459	60	0.2734	0.03	0:LIVING	Male	Not Hispanic Or Latino	White	Head and Neck Squamous Cell Carcinoma		0:DiseaseFree	0:ALIVE OR DEAD TUMOR FREE	1157	Yes	No	No	No	38.01	0	1	1
TCGA-CN-4726-01	54	0.211	68	0.2721	0.02	1:DECEASED	Male	Not Hispanic Or Latino	White	Head and Neck Squamous Cell Carcinoma			1:DEAD WITH TUMOR		Yes	No	No	No	4.66	1	0	0
TCGA-CN-4727-01	385	0.3556	56	0.2725	0.06	0:LIVING	Male	Not Hispanic Or Latino	White	Head and Neck Squamous Cell Carcinoma			0:ALIVE OR DEAD TUMOR FREE	1560	Yes	Yes	Yes	No	51.25	0	0	0
TCGA-CN-4728-01	113	0.0739	56	0.2755	0	0:LIVING	Male	Not Hispanic Or Latino	White	Head and Neck Squamous Cell Carcinoma			0:ALIVE OR DEAD TUMOR FREE	1724	Yes	Yes	Yes	No	56.64	0	1	1
TCGA-CN-4729-01	120	0.2879	73	0.2665	0.01	0:LIVING	Male	Not Hispanic Or Latino	White	Head and Neck Squamous Cell Carcinoma			0:ALIVE OR DEAD TUMOR FREE	392	Yes	No	No	No	12.88	0	0	-1
TCGA-CN-4730-01	143	0.353	62	0.2791	0.35	0:LIVING	Male	Not Hispanic Or Latino	White	Head and Neck Squamous Cell Carcinoma			0:ALIVE OR DEAD TUMOR FREE	817	Yes	No	No	No	26.84	0	0	1
TCGA-CN-4731-01	97	0.2947	63	0.29	0.35	1:DECEASED	Female	Not Hispanic Or Latino	White	Head and Neck Squamous Cell Carcinoma			1:DEAD WITH TUMOR	993	Yes	No	No	No	32.79	1	0	1
TCGA-CN-4733-01	22	0	61	0.3045	0	0:LIVING	Male	Not Hispanic Or Latino	White	Head and Neck Squamous Cell Carcinoma		0:DiseaseFree	0:ALIVE OR DEAD TUMOR FREE	1586	Yes	No	No	No	52.1	0	0	0
TCGA-CN-4734-01	130		70	0.2773	0.04	0:LIVING	Male	Not Hispanic Or Latino	White	Head and Neck Squamous Cell Carcinoma		0:DiseaseFree	0:ALIVE OR DEAD TUMOR FREE	1690	Yes	Yes
TCGA-CN-4735-01	122	0.2864	52	0.2789	0.27	0:LIVING	Male	Not Hispanic Or Latino	White	Head and Neck Squamous Cell Carcinoma			0:ALIVE OR DEAD TUMOR FREE	1737	Yes	Yes	Yes	No	57.06	0	-1	0
TCGA-CN-4736-01	90	0.196	70	0.3083	0.14	1:DECEASED	Female	Not Hispanic Or Latino	White	Head and Neck Squamous Cell Carcinoma		1:Recurred/Progressed	1:DEAD WITH TUMOR		No	No	No	No	12.98	1	1	1
TCGA-CN-4737-01	35	0.5123	19	0.2751	0.09	0:LIVING	Male	Not Hispanic Or Latino	White	Head and Neck Squamous Cell Carcinoma			0:ALIVE OR DEAD TUMOR FREE	625	Yes	Yes	Yes	No	20.53	0	1	1
TCGA-CN-4738-01	82	0.0323	53	0.2782	0	1:DECEASED	Male	Not Hispanic Or Latino	White	Head and Neck Squamous Cell Carcinoma	M0				Yes			No	14.32	1	1	1
TCGA-CN-4739-01	186	0.2445	71	0.2776	0.07	1:DECEASED	Male	Not Hispanic Or Latino	White	Head and Neck Squamous Cell Carcinoma	M0		1:DEAD WITH TUMOR	1330	Yes	Yes	Yes	No	45.8	1	0	1
TCGA-CN-4740-01	127	0.0905	79	0.2678	0.02	1:DECEASED	Female		White	Head and Neck Squamous Cell Carcinoma	M0		1:DEAD WITH TUMOR	811	Yes	Yes	Yes	No	27.56	1	0	1
TCGA-CN-4741-01	112	0.1216	75	0.2726	0.21	0:LIVING	Male	Not Hispanic Or Latino	White	Head and Neck Squamous Cell Carcinoma	M0		0:ALIVE OR DEAD TUMOR FREE	2239	Yes	Yes	Yes	No	73.55	0	0	1
TCGA-CN-4742-01	65	0.2166	48	0.2779	0.02	1:DECEASED	Female	Not Hispanic Or Latino	White	Head and Neck Squamous Cell Carcinoma	M0		1:DEAD WITH TUMOR		Yes	Yes	Yes	No	13.04	1	1	1
TCGA-CN-5355-01	95	0.2288	64	0.2777	0.01	0:LIVING	Male	Not Hispanic Or Latino	Black or African American	Head and Neck Squamous Cell Carcinoma			0:ALIVE OR DEAD TUMOR FREE	1278	Yes	No	No	No	41.98	0	0	0
TCGA-CN-5356-01	315	0.1952	56	0.2788	0.13	0:LIVING	Male	Not Hispanic Or Latino	White	Head and Neck Squamous Cell Carcinoma		0:DiseaseFree	0:ALIVE OR DEAD TUMOR FREE	1409	Yes	No	No	No	46.29	0	0	1
TCGA-CN-5358-01	35	0.0018	60	0.2704	0	1:DECEASED	Male	Not Hispanic Or Latino	White	Head and Neck Squamous Cell Carcinoma		1:Recurred/Progressed	0:ALIVE OR DEAD TUMOR FREE	173	Yes	No	No	No	8.57	1	0	0
TCGA-CN-5359-01	134	0.0897	59	0.2706	0.01	1:DECEASED	Male	Not Hispanic Or Latino	White	Head and Neck Squamous Cell Carcinoma	M0		1:DEAD WITH TUMOR		Yes	Yes	Yes	No	12.39	1	1	0
TCGA-CN-5360-01	463	0.5	68	0.278	0.01	0:LIVING	Male	Not Hispanic Or Latino	White	Head and Neck Squamous Cell Carcinoma	M0		0:ALIVE OR DEAD TUMOR FREE	2169	Yes	Yes	Yes	No	71.25	0	-1	-1
TCGA-CN-5361-01	94		80	0.274	0.04	1:DECEASED	Male	Not Hispanic Or Latino	White	Head and Neck Squamous Cell Carcinoma	M0		0:ALIVE OR DEAD TUMOR FREE	1681	Yes
TCGA-CN-5363-01	162	0.3273	48	0.2831	0.23	1:DECEASED	Male	Not Hispanic Or Latino	Black or African American	Head and Neck Squamous Cell Carcinoma	M0		1:DEAD WITH TUMOR		Yes			No	8.31	1	0	1
TCGA-CN-5364-01	129	0.1862	55	0.2661	0.03	1:DECEASED	Male	Not Hispanic Or Latino	White	Head and Neck Squamous Cell Carcinoma	M0		0:ALIVE OR DEAD TUMOR FREE		Yes	Yes	Yes	No	16.2	1	0	0
TCGA-CN-5365-01	70	0.1416	38	0.2779	0.87	1:DECEASED	Male	Not Hispanic Or Latino	White	Head and Neck Squamous Cell Carcinoma			1:DEAD WITH TUMOR		Yes			No	11.53	1	0	0
TCGA-CN-5366-01	91	0.2376	51	0.2686	0.02	1:DECEASED	Male	Not Hispanic Or Latino	White	Head and Neck Squamous Cell Carcinoma	M0		1:DEAD WITH TUMOR		Yes	Yes	Yes	No	11.83	1	0	1
TCGA-CN-5367-01	91	0.3108	60	0.2822	0.05	1:DECEASED	Female	Not Hispanic Or Latino	White	Head and Neck Squamous Cell Carcinoma	M0		0:ALIVE OR DEAD TUMOR FREE		Yes	Yes	Yes	No	11.56	1	1	0
TCGA-CN-5369-01	409	0.0005	90	0.4162	4.73	1:DECEASED	Female	Not Hispanic Or Latino	White	Head and Neck Squamous Cell Carcinoma	M0		0:ALIVE OR DEAD TUMOR FREE		Yes	No	No	No	12.48	1	0	0
TCGA-CN-5370-01	100	0.1292	78	0.2992	0	1:DECEASED	Male	Not Hispanic Or Latino	White	Head and Neck Squamous Cell Carcinoma	M0	1:Recurred/Progressed	1:DEAD WITH TUMOR		Yes			No	8.51	1	0	0
TCGA-CN-5373-01	128	0.1594	55	0.2706	0.37	0:LIVING	Female	Not Hispanic Or Latino	White	Head and Neck Squamous Cell Carcinoma		0:DiseaseFree	0:ALIVE OR DEAD TUMOR FREE	1584	Yes	Yes	Yes	No	52.04	0	0	0
TCGA-CN-5374-01	133	0.2205	56	0.2737	0.24	1:DECEASED	Female	Not Hispanic Or Latino	White	Head and Neck Squamous Cell Carcinoma	M0		0:ALIVE OR DEAD TUMOR FREE	290	Yes	Yes	Yes	No	56.9	1	0	1
TCGA-CN-6010-01	1665	0.3306	53	0.2966	0.06	0:LIVING	Male	Not Hispanic Or Latino	White	Head and Neck Squamous Cell Carcinoma			0:ALIVE OR DEAD TUMOR FREE	1523	Yes	Yes	Yes	No	50.03	0	1	0
TCGA-CN-6011-01	321	0.442	57	0.3253	0.07	0:LIVING	Male	Not Hispanic Or Latino	White	Head and Neck Squamous Cell Carcinoma			0:ALIVE OR DEAD TUMOR FREE	933	Yes	Yes	Yes	No	30.65	0	-1	1
TCGA-CN-6012-01	109	0.4471	66	0.3029	0.02	0:LIVING	Male	Not Hispanic Or Latino	White	Head and Neck Squamous Cell Carcinoma			0:ALIVE OR DEAD TUMOR FREE	1460	Yes	Yes	Yes	No	47.96	0	1	0
TCGA-CN-6013-01	173	0.2763	56	0.2962	0.05	1:DECEASED	Male	Not Hispanic Or Latino	White	Head and Neck Squamous Cell Carcinoma			1:DEAD WITH TUMOR	628	Yes	Yes	Yes	No	23.88	1	1	1
TCGA-CN-6016-01	105	0.1403	64	0.3077	0	0:LIVING	Male	Not Hispanic Or Latino	White	Head and Neck Squamous Cell Carcinoma			0:ALIVE OR DEAD TUMOR FREE	1443	Yes	Yes	Yes	No	47.4	0	0	0
TCGA-CN-6017-01	2	0.0001	55	0.28	0	1:DECEASED	Male	Not Hispanic Or Latino	White	Head and Neck Squamous Cell Carcinoma			0:ALIVE OR DEAD TUMOR FREE	629	Yes	Yes	Yes	No	28.02	1	0	0
TCGA-CN-6018-01	97	0.1026	85	0.289	0.05	1:DECEASED	Female	Not Hispanic Or Latino	White	Head and Neck Squamous Cell Carcinoma			0:ALIVE OR DEAD TUMOR FREE	45	Yes	No	No	No	19.05	1	0	1
TCGA-CN-6019-01	124	0.0392	61	0.2971	0	0:LIVING	Male	Not Hispanic Or Latino	White	Head and Neck Squamous Cell Carcinoma			0:ALIVE OR DEAD TUMOR FREE	1038	Yes	Yes	Yes	No	34.1	0	0	0
TCGA-CN-6020-01	126	0.1576	58	0.2949	0	1:DECEASED	Male	Not Hispanic Or Latino	Black or African American	Head and Neck Squamous Cell Carcinoma			0:ALIVE OR DEAD TUMOR FREE	98	Yes	Yes	Yes	No	6.73	1	0	0
TCGA-CN-6021-01	258	0.3948	63	0.2987	0	1:DECEASED	Female	Not Hispanic Or Latino	White	Head and Neck Squamous Cell Carcinoma			1:DEAD WITH TUMOR		No			No	9.07	1	0	0
TCGA-CN-6022-01	65	0.0999	49	0.296	0	1:DECEASED	Male	Not Hispanic Or Latino	White	Head and Neck Squamous Cell Carcinoma	M0		1:DEAD WITH TUMOR	202	Yes	No	No	No	9.23	1	0	1
TCGA-CN-6023-01	101	0.1986	73	0.3025	0.04	0:LIVING	Male	Not Hispanic Or Latino	White	Head and Neck Squamous Cell Carcinoma	M0		0:ALIVE OR DEAD TUMOR FREE	1584	Yes	Yes	Yes	No	52.04	0	1	1
TCGA-CN-6024-01	129	0.5433	66	0.3289	0.14	1:DECEASED	Male	Not Hispanic Or Latino	White	Head and Neck Squamous Cell Carcinoma	M0		1:DEAD WITH TUMOR	224	Yes			No	11.07	1	0	-1
TCGA-CN-6988-01	179	0.5143	47	0.3135	0.08	0:LIVING	Male	Not Hispanic Or Latino	White	Head and Neck Squamous Cell Carcinoma			0:ALIVE OR DEAD TUMOR FREE	318	Yes			No	10.45	0	1	1
TCGA-CN-6989-01	88	0.3249	64	0.306	0.01	1:DECEASED	Male	Not Hispanic Or Latino	White	Head and Neck Squamous Cell Carcinoma			1:DEAD WITH TUMOR	611	Yes	Yes	Yes	No	32.19	1	1	0
TCGA-CN-6992-01	316	0.4104	61	0.3076	0.2	0:LIVING	Male	Not Hispanic Or Latino	White	Head and Neck Squamous Cell Carcinoma			0:ALIVE OR DEAD TUMOR FREE	1066	Yes	Yes	Yes	No	35.02	0	-1	0
TCGA-CN-6994-01	107	0.3253	67	0.2999	0.02	0:LIVING	Male	Not Hispanic Or Latino	White	Head and Neck Squamous Cell Carcinoma			0:ALIVE OR DEAD TUMOR FREE	1183	Yes	No	No	No	38.86	0	0	1
TCGA-CN-6995-01	208	0.2863	78	0.3096	0.06	1:DECEASED	Male	Not Hispanic Or Latino	White	Head and Neck Squamous Cell Carcinoma			0:ALIVE OR DEAD TUMOR FREE		Yes	No	No	No	3.68	1	0	1
TCGA-CN-6996-01	49	0.1769	58	0.2983	0	1:DECEASED	Female	Not Hispanic Or Latino	White	Head and Neck Squamous Cell Carcinoma			1:DEAD WITH TUMOR	432	Yes	Yes	Yes	No	17.41	1	1	0
TCGA-CN-6997-01	197	0.7999	66	0.316	0.46	1:DECEASED	Male	Not Hispanic Or Latino	White	Head and Neck Squamous Cell Carcinoma			0:ALIVE OR DEAD TUMOR FREE	429	Yes	Yes	Yes	No	32.46	1	-1	0
TCGA-CN-6998-01	65	0.1345	53	0.2887	0.04	1:DECEASED	Male	Not Hispanic Or Latino	White	Head and Neck Squamous Cell Carcinoma			1:DEAD WITH TUMOR	46	Yes	Yes	Yes	No	11.73	1	0	0
TCGA-CN-A497-01	316	0.2546	63	0.3188	0.35	0:LIVING	Male	Not Hispanic Or Latino		Head and Neck Squamous Cell Carcinoma	MX		0:ALIVE OR DEAD TUMOR FREE	1065	Yes	No	No	No	34.99	0	0	0
TCGA-CN-A498-01	108	0.2341	61	0.3414	0.39	1:DECEASED	Female	Not Hispanic Or Latino	White	Head and Neck Squamous Cell Carcinoma	MX	1:Recurred/Progressed	1:DEAD WITH TUMOR	443	Yes	Yes	Yes	No	25.39	1	0	0
TCGA-CN-A499-01	37	0.1901	60	0.3385	0.13	0:LIVING	Female	Not Hispanic Or Latino	White	Head and Neck Squamous Cell Carcinoma	MX	0:DiseaseFree	0:ALIVE OR DEAD TUMOR FREE	717	Yes	No	No	No	23.55	0	0	0
TCGA-CN-A49A-01	104	0.4892	60	0.33	0	1:DECEASED	Male	Not Hispanic Or Latino	White	Head and Neck Squamous Cell Carcinoma	MX		1:DEAD WITH TUMOR	391	Yes	Yes	Yes	No	17.28	1	2	1
TCGA-CN-A49B-01	90	0.3023	71	0.3228	0.06	0:LIVING	Male	Not Hispanic Or Latino	White	Head and Neck Squamous Cell Carcinoma	MX	0:DiseaseFree	0:ALIVE OR DEAD TUMOR FREE	904	Yes	Yes	Yes	No	29.7	0	1	0
TCGA-CN-A49C-01	47	0.1279	67	0.3184	0	0:LIVING	Male	Not Hispanic Or Latino	White	Head and Neck Squamous Cell Carcinoma	MX		0:ALIVE OR DEAD TUMOR FREE	645	No	Yes	Yes	No	21.19	0	0	0
TCGA-CN-A63T-01	223	0.2206	60	0.3052	0.01	0:LIVING	Male	Not Hispanic Or Latino	White	Head and Neck Squamous Cell Carcinoma	MX		0:ALIVE OR DEAD TUMOR FREE	225	Yes	Yes	Yes	No	7.39	0	0	1
TCGA-CN-A63U-01	477	0.4811	50	0.3105	0.07	0:LIVING	Male	Not Hispanic Or Latino	White	Head and Neck Squamous Cell Carcinoma	MX		0:ALIVE OR DEAD TUMOR FREE	964	Yes	Yes	Yes	No	31.67	0	0	1
TCGA-CN-A63V-01	78	0.0008	59	0.3047	0	0:LIVING	Male	Not Hispanic Or Latino	White	Head and Neck Squamous Cell Carcinoma	MX		0:ALIVE OR DEAD TUMOR FREE	679	Yes	No	No	No	22.31	0	0	0
TCGA-CN-A63W-01	350	0.3791	48	0.3361	0.08	1:DECEASED	Female	Not Hispanic Or Latino	White	Head and Neck Squamous Cell Carcinoma	MX		0:ALIVE OR DEAD TUMOR FREE	348	Yes	Yes	Yes	No	12.39	1	0	1
TCGA-CN-A63Y-01	138	0.0629	46	0.3006	0	0:LIVING	Male	Not Hispanic Or Latino	White	Head and Neck Squamous Cell Carcinoma	MX	0:DiseaseFree	0:ALIVE OR DEAD TUMOR FREE	504	Yes	No
TCGA-CN-A640-01	57	0.0931	40	0.3004	0.03	1:DECEASED	Female	Not Hispanic Or Latino	White	Head and Neck Squamous Cell Carcinoma	MX		0:ALIVE OR DEAD TUMOR FREE		Yes	No
TCGA-CN-A641-01	184	0.2637	47	0.3096	0.02	0:LIVING	Male	Not Hispanic Or Latino	White	Head and Neck Squamous Cell Carcinoma	MX		0:ALIVE OR DEAD TUMOR FREE	367	Yes	Yes	Yes	No	12.06	0	0	0
TCGA-CN-A642-01	74	0.0824	57	0.3084	0.1	1:DECEASED	Male	Not Hispanic Or Latino	White	Head and Neck Squamous Cell Carcinoma	M0		1:DEAD WITH TUMOR		Yes	No	No	No	2.69	1	0	0
TCGA-CN-A6UY-01	31	0.185	57	0.3096	0	0:LIVING	Male	Not Hispanic Or Latino	White	Head and Neck Squamous Cell Carcinoma	MX		0:ALIVE OR DEAD TUMOR FREE	713	Yes	Yes	Yes	No	23.42	0	0	0
TCGA-CN-A6V1-01	227	0.0001	59	0.3151	0	0:LIVING	Male		White	Head and Neck Squamous Cell Carcinoma	MX		0:ALIVE OR DEAD TUMOR FREE	603	Yes	No	Yes	No	19.81	0	0	0
TCGA-CN-A6V3-01	205	0.2037	61	0.3109	0	0:LIVING	Male	Not Hispanic Or Latino	White	Head and Neck Squamous Cell Carcinoma	M0		0:ALIVE OR DEAD TUMOR FREE	742	Yes	Yes	Yes	No	24.38	0	0	1
TCGA-CN-A6V6-01	62	0.3171	59	0.3128	0.01	0:LIVING	Male	Not Hispanic Or Latino	White	Head and Neck Squamous Cell Carcinoma	MX		0:ALIVE OR DEAD TUMOR FREE	635	Yes	Yes	Yes	No	20.86	0	1	0
TCGA-CN-A6V7-01	42	0.2408	40	0.3294	0.04	0:LIVING	Male	Not Hispanic Or Latino	White	Head and Neck Squamous Cell Carcinoma	MX		0:ALIVE OR DEAD TUMOR FREE	594	Yes	Yes	Yes	No	19.51	0	-1	0
TCGA-CQ-5323-01	57	0.2439	82	0.3027	0	0:LIVING	Male	Not Hispanic Or Latino	White	Head and Neck Squamous Cell Carcinoma		0:DiseaseFree	0:ALIVE OR DEAD TUMOR FREE	1466	Yes	Yes	Yes	No	48.16	0	0	0
TCGA-CQ-5324-01	65	0.011	59	0.3009	0.02	0:LIVING	Male	Not Hispanic Or Latino	White	Head and Neck Squamous Cell Carcinoma			0:ALIVE OR DEAD TUMOR FREE	1593	Yes	No	No	No	52.33	0	0	0
TCGA-CQ-5325-01	52	0.005	65	0.2987	0	1:DECEASED	Male	Not Hispanic Or Latino	White	Head and Neck Squamous Cell Carcinoma		1:Recurred/Progressed	1:DEAD WITH TUMOR		Yes	No	No	No	21.48	1	0	0
TCGA-CQ-5326-01	184	0.1624	67	0.3087	0	1:DECEASED	Male	Not Hispanic Or Latino	White	Head and Neck Squamous Cell Carcinoma			1:DEAD WITH TUMOR		Yes	Yes	Yes	No	2.92	1	0	0
TCGA-CQ-5327-01	203	0.0138	61	0.2993	0.08	0:LIVING	Female	Not Hispanic Or Latino	Asian	Head and Neck Squamous Cell Carcinoma			0:ALIVE OR DEAD TUMOR FREE	1660	Yes	Yes	Yes	No	54.53	0	1	0
TCGA-CQ-5329-01	29	0.1229	46	0.2924	0.05	0:LIVING	Female	Not Hispanic Or Latino	White	Head and Neck Squamous Cell Carcinoma		0:DiseaseFree	0:ALIVE OR DEAD TUMOR FREE	2143	Yes	No	No	No	70.4	0	1	1
TCGA-CQ-5330-01	58	0.1885	69	0.3054	0	0:LIVING	Female	Not Hispanic Or Latino	White	Head and Neck Squamous Cell Carcinoma			0:ALIVE OR DEAD TUMOR FREE	1897	Yes	Yes	Yes	No	62.32	0	0	1
TCGA-CQ-5331-01	127	0.0265	73	0.3191	0.02	0:LIVING	Female	Not Hispanic Or Latino	White	Head and Neck Squamous Cell Carcinoma			0:ALIVE OR DEAD TUMOR FREE	1399	No	No	No	No	45.96	0	0	0
TCGA-CQ-5332-01	132	0.3611	87	0.3364	0.15	1:DECEASED	Male	Not Hispanic Or Latino	White	Head and Neck Squamous Cell Carcinoma				317	Yes			No	10.41	1	0	0
TCGA-CQ-5333-01	183	0.0004	74	0.3301	0.06	1:DECEASED	Male	Not Hispanic Or Latino	White	Head and Neck Squamous Cell Carcinoma		1:Recurred/Progressed	1:DEAD WITH TUMOR		Yes	No	No	No	11.2	1	0	0
TCGA-CQ-5334-01	168	0.0981	87	0.2946	0	1:DECEASED	Male	Not Hispanic Or Latino	White	Head and Neck Squamous Cell Carcinoma			1:DEAD WITH TUMOR		Yes	No	No	No	4.24	1	0	0
TCGA-CQ-6218-01	114	0.1608	52	0.3148	0	0:LIVING	Female	Not Hispanic Or Latino	White	Head and Neck Squamous Cell Carcinoma			0:ALIVE OR DEAD TUMOR FREE	1253	Yes	Yes	Yes	No	41.16	0	1	0
TCGA-CQ-6219-01	66		50	0.2906	0	1:DECEASED	Female	Not Hispanic Or Latino	White	Head and Neck Squamous Cell Carcinoma			1:DEAD WITH TUMOR		Yes	No
TCGA-CQ-6220-01	100	0.3463	69	0.3049	3.65	1:DECEASED	Male	Not Hispanic Or Latino	White	Head and Neck Squamous Cell Carcinoma		0:DiseaseFree			Yes	No	No	No	32.36	1	1	1
TCGA-CQ-6221-01	111		79				Male	Not Hispanic Or Latino	White									No	32.85	0	-1
TCGA-CQ-6222-01	61		63	0.3003	0	0:LIVING	Male	Not Hispanic Or Latino	White	Head and Neck Squamous Cell Carcinoma			0:ALIVE OR DEAD TUMOR FREE	2016	Yes	Yes
TCGA-CQ-6223-01	94	0.1507	69	0.2968	0	0:LIVING	Male	Not Hispanic Or Latino	White	Head and Neck Squamous Cell Carcinoma			0:ALIVE OR DEAD TUMOR FREE	1428	Yes	No	No	No	46.91	0	0	1
TCGA-CQ-6224-01	53	0.245	52	0.3096	0	0:LIVING	Male	Not Hispanic Or Latino	White	Head and Neck Squamous Cell Carcinoma			0:ALIVE OR DEAD TUMOR FREE	1721	Yes	Yes	Yes	No	56.54	0	0	1
TCGA-CQ-6225-01	136	0.6841	65	0.3174	0.29	1:DECEASED	Male	Not Hispanic Or Latino	White	Head and Neck Squamous Cell Carcinoma					Yes	No	No	Yes	13.24	1	0	1
TCGA-CQ-6227-01	50	0.1945	77	0.2983	0	1:DECEASED	Male	Not Hispanic Or Latino	White	Head and Neck Squamous Cell Carcinoma			1:DEAD WITH TUMOR		Yes	No	No	No	4.24	1	2	0
TCGA-CQ-6228-01	104	0.3456	71	0.3045	0.05	1:DECEASED	Female	Not Hispanic Or Latino	White	Head and Neck Squamous Cell Carcinoma					Yes	Yes	Yes	No	14.98	1	0	0
TCGA-CQ-6229-01	26	0.0253	61	0.3029	0	0:LIVING	Male	Not Hispanic Or Latino	White	Head and Neck Squamous Cell Carcinoma		0:DiseaseFree	0:ALIVE OR DEAD TUMOR FREE	1179	Yes	No	No	No	38.73	0	1	1
TCGA-CQ-7063-01	122	0.0656	59	0.3208	0	0:LIVING	Female	Not Hispanic Or Latino	White	Head and Neck Squamous Cell Carcinoma	M0	1:Recurred/Progressed	0:ALIVE OR DEAD TUMOR FREE	2133	No	No	No	No	70.07	0	0	0
TCGA-CQ-7064-01	89	0.1061	83	0.3255	0.01	0:LIVING	Female	Not Hispanic Or Latino	White	Head and Neck Squamous Cell Carcinoma	M0	0:DiseaseFree	0:ALIVE OR DEAD TUMOR FREE	1973	Yes	Yes
TCGA-CQ-7065-01	33	0.2876	40	0.3172	0.05	0:LIVING	Male	Not Hispanic Or Latino	Asian	Head and Neck Squamous Cell Carcinoma		1:Recurred/Progressed	0:ALIVE OR DEAD TUMOR FREE	1628	Yes	No	No	No	53.48	0	0	0
TCGA-CQ-7067-01		0.5318	75			0:LIVING	Female	Not Hispanic Or Latino	White	Head and Neck Squamous Cell Carcinoma		0:DiseaseFree	0:ALIVE OR DEAD TUMOR FREE	509	Yes	No
TCGA-CQ-7068-01	90	0.1123	80	0.3018	0	0:LIVING	Female	Not Hispanic Or Latino	White	Head and Neck Squamous Cell Carcinoma		0:DiseaseFree	0:ALIVE OR DEAD TUMOR FREE	1309	Yes	No	No	No	43	0	0	0
TCGA-CQ-7069-01	85	0.1652	77	0.3206	0	0:LIVING	Female	Not Hispanic Or Latino	White	Head and Neck Squamous Cell Carcinoma	M0	0:DiseaseFree	0:ALIVE OR DEAD TUMOR FREE	1274	Yes	No	No	No	41.85	0	0	1
TCGA-CQ-7071-01	421	0.001	76	0.3102	0.05	0:LIVING	Female	Not Hispanic Or Latino	White	Head and Neck Squamous Cell Carcinoma	M0		0:ALIVE OR DEAD TUMOR FREE	1311	Yes	Yes	Yes	No	43.07	0	0	0
TCGA-CQ-7072-01	116	0.4041	51	0.3006	0.04	0:LIVING	Male	Not Hispanic Or Latino	White	Head and Neck Squamous Cell Carcinoma	M0		0:ALIVE OR DEAD TUMOR FREE	2359	Yes	Yes	Yes	No	77.5	0	1	1
TCGA-CQ-A4C6-01	94	0.2501	63	0.3225	0	0:LIVING	Male	Not Hispanic Or Latino	Asian	Head and Neck Squamous Cell Carcinoma	M0	0:DiseaseFree	0:ALIVE OR DEAD TUMOR FREE	1353	Yes	No	No	No	44.45	0	0	1
TCGA-CQ-A4C7-01	55		88				Male	Not Hispanic Or Latino	White									No	11.6	1	1
TCGA-CQ-A4C9-01	84	0.339	56	0.312	0.02	0:LIVING	Male			Head and Neck Squamous Cell Carcinoma	M0	1:Recurred/Progressed	0:ALIVE OR DEAD TUMOR FREE	707	Yes	Yes	Yes	No	23.23	0	0	1
TCGA-CQ-A4CA-01		0.0453		0.3206	0.05	0:LIVING	Male			Head and Neck Squamous Cell Carcinoma	M0	0:DiseaseFree	0:ALIVE OR DEAD TUMOR FREE		Yes	No
TCGA-CQ-A4CB-01	90	0.2187	59	0.3232	0.09	0:LIVING	Male			Head and Neck Squamous Cell Carcinoma	M0	0:DiseaseFree	0:ALIVE OR DEAD TUMOR FREE	893	Yes	No	No	No	29.34	0	0	0
TCGA-CQ-A4CD-01	144	0.2614	69	0.3063	0	0:LIVING	Male	Not Hispanic Or Latino	White	Head and Neck Squamous Cell Carcinoma	M0		0:ALIVE OR DEAD TUMOR FREE	1022	Yes	Yes	Yes	No	33.57	0	0	0
TCGA-CQ-A4CE-01	60	0.0814	76	0.3213	0	0:LIVING	Female			Head and Neck Squamous Cell Carcinoma	M0	0:DiseaseFree	0:ALIVE OR DEAD TUMOR FREE	897	Yes	No	No	No	29.47	0	0	1
TCGA-CQ-A4CG-01	67	0.2261	78	0.3283	0.06	1:DECEASED	Female	Not Hispanic Or Latino	White	Head and Neck Squamous Cell Carcinoma	M0	1:Recurred/Progressed	1:DEAD WITH TUMOR	391	Yes	No	No	No	14.13	1	1	1
TCGA-CQ-A4CH-01	22	0.0008	58	0.3146	0	1:DECEASED	Male	Not Hispanic Or Latino	Asian	Head and Neck Squamous Cell Carcinoma	M0		1:DEAD WITH TUMOR	371	Yes	Yes	Yes	No	12.45	1	0	0
TCGA-CQ-A4CI-01	90	0.5465	73	0.3275	0.57	0:LIVING	Male	Not Hispanic Or Latino	White	Head and Neck Squamous Cell Carcinoma, Basaloid Type	M0	1:Recurred/Progressed	0:ALIVE OR DEAD TUMOR FREE	950	Yes	Yes	Yes	No	31.21	0	-1	0
TCGA-CR-5243-01	56	0.247	51	0.2844	0.25	0:LIVING	Male	Not Hispanic Or Latino	White	Head and Neck Squamous Cell Carcinoma			0:ALIVE OR DEAD TUMOR FREE	2562	No	Yes	Yes	No	84.17	0	0	-1
TCGA-CR-5247-01	67	0.5693	48	0.3198	0.23	0:LIVING	Male	Not Hispanic Or Latino	Black or African American	Head and Neck Squamous Cell Carcinoma		0:DiseaseFree	0:ALIVE OR DEAD TUMOR FREE	358		Yes	Yes	No	11.76	0	1	1
TCGA-CR-5248-01	323	0.2291	53	0.3436	0.49	0:LIVING	Male	Not Hispanic Or Latino	White	Head and Neck Squamous Cell Carcinoma			0:ALIVE OR DEAD TUMOR FREE	1663		Yes	Yes	No	54.63	0	-1	0
TCGA-CR-5249-01	24	0.0787	35	0.2662	0.01	0:LIVING	Female	Not Hispanic Or Latino	White	Head and Neck Squamous Cell Carcinoma	M0	0:DiseaseFree	0:ALIVE OR DEAD TUMOR FREE	1152	No	Yes	Yes	No	37.84	0	0	0
TCGA-CR-5250-01	32	0.0634	71	0.3195	0.03	0:LIVING	Male	Not Hispanic Or Latino	White	Head and Neck Squamous Cell Carcinoma		0:DiseaseFree	0:ALIVE OR DEAD TUMOR FREE	799		Yes	Yes	No	26.25	0	0	0
TCGA-CR-6467-01	34	0.451	59	0.3297	0.07	0:LIVING	Male	Not Hispanic Or Latino	White	Head and Neck Squamous Cell Carcinoma	M0		0:ALIVE OR DEAD TUMOR FREE	1777	Yes	Yes	Yes	No	58.38	0	1	1
TCGA-CR-6470-01	36	0.1775	38	0.3104	0	0:LIVING	Male	Not Hispanic Or Latino	White	Head and Neck Squamous Cell Carcinoma	M0		0:ALIVE OR DEAD TUMOR FREE	1521	Yes	Yes	Yes	No	49.97	0	0	0
TCGA-CR-6471-01	113	0.1235	58	0.3142	2.82	1:DECEASED	Male	Not Hispanic Or Latino	White	Head and Neck Squamous Cell Carcinoma	M0		1:DEAD WITH TUMOR		Yes	Yes	Yes	No	39.49	1	0	0
TCGA-CR-6472-01	422	0.3447	59	0.3049	0.12	0:LIVING	Male	Not Hispanic Or Latino	White	Head and Neck Squamous Cell Carcinoma			0:ALIVE OR DEAD TUMOR FREE	1050		Yes	Yes	No	34.49	0	-1	0
TCGA-CR-6473-01	87	0.3095	68	0.3234	2.2	0:LIVING	Male	Not Hispanic Or Latino	White	Head and Neck Squamous Cell Carcinoma			0:ALIVE OR DEAD TUMOR FREE	1125		Yes	Yes	No	36.96	0	0	-1
TCGA-CR-6474-01	90	0.287	51	0.3235	0.01	1:DECEASED	Male	Not Hispanic Or Latino	White	Head and Neck Squamous Cell Carcinoma	M0		1:DEAD WITH TUMOR		Yes	Yes	Yes	No	18.53	1	0	1
TCGA-CR-6477-01	73	0.2852	56	0.3171	0	0:LIVING	Female	Not Hispanic Or Latino	White	Head and Neck Squamous Cell Carcinoma			0:ALIVE OR DEAD TUMOR FREE	514				No	16.89	0	1	1
TCGA-CR-6478-01	92	0.1351	66	0.3305	0	1:DECEASED	Female	Not Hispanic Or Latino	White	Head and Neck Squamous Cell Carcinoma						Yes	Yes	No	6.01	1	0	0
TCGA-CR-6480-01	88	0.1315	53	0.3127	0	0:LIVING	Male	Not Hispanic Or Latino	White	Head and Neck Squamous Cell Carcinoma			0:ALIVE OR DEAD TUMOR FREE	362				No	11.89	0	0	0
TCGA-CR-6481-01	430	0.0501	47	0.3163	4.67	0:LIVING	Male	Not Hispanic Or Latino	White	Head and Neck Squamous Cell Carcinoma			0:ALIVE OR DEAD TUMOR FREE	311				No	10.22	0	0	0
TCGA-CR-6482-01	35	0.1223	62	0.3195	0.03	0:LIVING	Male	Not Hispanic Or Latino	Black or African American	Head and Neck Squamous Cell Carcinoma			0:ALIVE OR DEAD TUMOR FREE	345				No	11.33	0	0	0
TCGA-CR-6484-01	226	0.1514	67	0.3184	0.01	0:LIVING	Female	Not Hispanic Or Latino	Asian	Head and Neck Squamous Cell Carcinoma	M0		0:ALIVE OR DEAD TUMOR FREE	354	Yes	Yes	Yes	No	11.63	0	0	1
TCGA-CR-6487-01	119	0.2285	50	0.3158	0	0:LIVING	Male	Not Hispanic Or Latino	White	Head and Neck Squamous Cell Carcinoma	M0	0:DiseaseFree	0:ALIVE OR DEAD TUMOR FREE	234		No	No	No	7.69	0	1	0
TCGA-CR-6488-01	35	0.2558	68	0.3144	0	0:LIVING	Female	Not Hispanic Or Latino	White	Head and Neck Squamous Cell Carcinoma		0:DiseaseFree	0:ALIVE OR DEAD TUMOR FREE	379	Yes	No	No	No	12.45	0	0	1
TCGA-CR-6491-01	119	0.283	60	0.3177	0.06	0:LIVING	Male	Not Hispanic Or Latino	Black or African American	Head and Neck Squamous Cell Carcinoma	M0		0:ALIVE OR DEAD TUMOR FREE	693	Yes	Yes	Yes	No	22.77	0	0	0
TCGA-CR-6492-01	51	0.0001	78	0.3126	0	0:LIVING	Male	Not Hispanic Or Latino	White	Head and Neck Squamous Cell Carcinoma	M0		0:ALIVE OR DEAD TUMOR FREE	479	Yes	Yes	Yes	No	15.74	0	0	0
TCGA-CR-6493-01	34	0.2889	69	0.3309	0.24	1:DECEASED	Male	Not Hispanic Or Latino	Black or African American	Head and Neck Squamous Cell Carcinoma			1:DEAD WITH TUMOR		Yes			No	9.26	1	1	1
TCGA-CR-7364-01	419	0.2932	66	0.305	0	0:LIVING	Male	Not Hispanic Or Latino	White	Head and Neck Squamous Cell Carcinoma	M0	0:DiseaseFree	0:ALIVE OR DEAD TUMOR FREE	1435	Yes	No	No	No	47.14	0	0	1
TCGA-CR-7365-01	147	0.2677	60	0.3138	0.06	0:LIVING	Male	Not Hispanic Or Latino	White	Head and Neck Squamous Cell Carcinoma	M0		0:ALIVE OR DEAD TUMOR FREE	1191	Yes	Yes	Yes	No	39.13	0	0	1
TCGA-CR-7367-01	157	0.2035	52	0.3151	0.01	0:LIVING	Male	Not Hispanic Or Latino	White	Head and Neck Squamous Cell Carcinoma	M0		0:ALIVE OR DEAD TUMOR FREE	1440	Yes	Yes	Yes	No	47.31	0	0	1
TCGA-CR-7368-01	190	0.2544	54	0.3078	0	0:LIVING	Male	Not Hispanic Or Latino	White	Head and Neck Squamous Cell Carcinoma	M0		0:ALIVE OR DEAD TUMOR FREE	1245	Yes	Yes	Yes	No	40.9	0	0	0
TCGA-CR-7369-01	66	0.2924	59	0.3068	0	1:DECEASED	Male	Not Hispanic Or Latino	White	Head and Neck Squamous Cell Carcinoma	M0		0:ALIVE OR DEAD TUMOR FREE		Yes	No	No	No	35.81	1	0	0
TCGA-CR-7370-01	468	0.6178	72	0.3111	0.34	0:LIVING	Female	Not Hispanic Or Latino	White	Head and Neck Squamous Cell Carcinoma		0:DiseaseFree	0:ALIVE OR DEAD TUMOR FREE	105		Yes	Yes	No	3.45	0	-1	-1
TCGA-CR-7371-01	289	0.1991	45	0.2979	0	1:DECEASED	Female	Not Hispanic Or Latino	White	Head and Neck Squamous Cell Carcinoma	M0				Yes	No	No	No	3.09	1	-1	0
TCGA-CR-7372-01	44	0.1459	45	0.2996	0.01	0:LIVING	Male	Not Hispanic Or Latino	White	Head and Neck Squamous Cell Carcinoma	M0	0:DiseaseFree	0:ALIVE OR DEAD TUMOR FREE	759	Yes	No	No	No	24.93	0	0	1
TCGA-CR-7373-01	98	0.1516	66	0.3063	0.04	0:LIVING	Male	Not Hispanic Or Latino	White	Head and Neck Squamous Cell Carcinoma	M0		0:ALIVE OR DEAD TUMOR FREE	889	Yes	Yes	Yes	No	29.2	0	0	1
TCGA-CR-7374-01	315	0.479	67	0.308	0.19	0:LIVING	Female	Not Hispanic Or Latino	White	Head and Neck Squamous Cell Carcinoma			0:ALIVE OR DEAD TUMOR FREE	30	No	Yes	Yes	No	0.99	0	-1	0
TCGA-CR-7376-01	50	0.0129	83	0.2937	0	0:LIVING	Male	Not Hispanic Or Latino	White	Head and Neck Squamous Cell Carcinoma	M0	0:DiseaseFree	0:ALIVE OR DEAD TUMOR FREE	972	Yes	No	No	No	31.93	0	0	0
TCGA-CR-7377-01	103	0.0092	58	0.3096	0	1:DECEASED	Male	Not Hispanic Or Latino	White	Head and Neck Squamous Cell Carcinoma	M0				Yes	No	No	No	9.17	1	0	1
TCGA-CR-7379-01	120	0.1619	78	0.3019	0.03	0:LIVING	Female	Not Hispanic Or Latino	White	Head and Neck Squamous Cell Carcinoma	M0		0:ALIVE OR DEAD TUMOR FREE	1036	Yes	Yes	Yes	No	34.03	0	0	1
TCGA-CR-7380-01	85	0.2324	58	0.315	0.04	1:DECEASED	Male	Not Hispanic Or Latino	White	Head and Neck Squamous Cell Carcinoma			1:DEAD WITH TUMOR		Yes	Yes	Yes	No	19.91	1	1	1
TCGA-CR-7382-01	78	0.0377	49	0.2887	0	0:LIVING	Male	Not Hispanic Or Latino	White	Head and Neck Squamous Cell Carcinoma	M0		0:ALIVE OR DEAD TUMOR FREE	796	Yes	Yes	Yes	No	26.15	0	0	0
TCGA-CR-7383-01	104	0.3844	79	0.3368	0.04	1:DECEASED	Female	Not Hispanic Or Latino	White	Head and Neck Squamous Cell Carcinoma	M0	1:Recurred/Progressed	1:DEAD WITH TUMOR		Yes	No	No	No	17.12	1	2	1
TCGA-CR-7385-01	118	0.131	42	0.304	0	0:LIVING	Male	Not Hispanic Or Latino	White	Head and Neck Squamous Cell Carcinoma	M0		0:ALIVE OR DEAD TUMOR FREE	997	No	Yes	Yes	No	32.75	0	0	0
TCGA-CR-7386-01	158	0.0991	69	0.3001	0	0:LIVING	Male	Not Hispanic Or Latino	White	Head and Neck Squamous Cell Carcinoma	M0		0:ALIVE OR DEAD TUMOR FREE	1430	Yes	Yes	Yes	No	46.98	0	0	0
TCGA-CR-7388-01	702	0.1637	70	0.307	0	1:DECEASED	Female	Not Hispanic Or Latino	White	Head and Neck Squamous Cell Carcinoma			1:DEAD WITH TUMOR			Yes	Yes	No	27.04	1	-1	0
TCGA-CR-7389-01	109	0.1658	55	0.2962	0.04	0:LIVING	Male	Not Hispanic Or Latino	Black or African American	Head and Neck Squamous Cell Carcinoma		0:DiseaseFree	0:ALIVE OR DEAD TUMOR FREE	392	No	Yes	Yes	No	12.88	0	0	1
TCGA-CR-7390-01	143	0.3645	67	0.3068	0	0:LIVING	Male	Not Hispanic Or Latino	White	Head and Neck Squamous Cell Carcinoma	M0		0:ALIVE OR DEAD TUMOR FREE	907	Yes			No	49.54	0	2	0
TCGA-CR-7391-01	28	0.0001	36	0.2942	0	0:LIVING	Female	Not Hispanic Or Latino	White	Head and Neck Squamous Cell Carcinoma	M0	0:DiseaseFree	0:ALIVE OR DEAD TUMOR FREE	913	Yes	No	No	No	29.99	0	0	0
TCGA-CR-7392-01	23	0.0238	67	0.2984	0	0:LIVING	Female	Not Hispanic Or Latino	White	Head and Neck Squamous Cell Carcinoma	M0		0:ALIVE OR DEAD TUMOR FREE	1425	Yes	Yes	Yes	No	46.81	0	0	1
TCGA-CR-7393-01		0	26	0.2883	0	0:LIVING	Male	Not Hispanic Or Latino	White	Head and Neck Squamous Cell Carcinoma	M0	0:DiseaseFree	0:ALIVE OR DEAD TUMOR FREE	993	Yes	Yes	Yes	No	32.62	0	0	0
TCGA-CR-7394-01	140	0.0001	70	0.2992	0	0:LIVING	Male	Not Hispanic Or Latino	White	Head and Neck Squamous Cell Carcinoma	M0		0:ALIVE OR DEAD TUMOR FREE	1346	Yes	Yes	Yes	No	44.22	0	0	0
TCGA-CR-7395-01	143	0.0136	80	0.2926	0	0:LIVING	Female	Not Hispanic Or Latino	White	Head and Neck Squamous Cell Carcinoma	M0	0:DiseaseFree	0:ALIVE OR DEAD TUMOR FREE	930		No	No	No	30.55	0	0	0
TCGA-CR-7397-01	34	0.0552	44	0.3069	0	0:LIVING	Male	Not Hispanic Or Latino	White	Head and Neck Squamous Cell Carcinoma	M0		0:ALIVE OR DEAD TUMOR FREE	754	Yes	Yes	Yes	No	24.77	0	1	0
TCGA-CR-7398-01	345	0.4782	53	0.3021	0.3	0:LIVING	Female	Not Hispanic Or Latino	White	Head and Neck Squamous Cell Carcinoma		0:DiseaseFree	0:ALIVE OR DEAD TUMOR FREE	156	Yes	No	No	No	5.12	0	1	0
TCGA-CR-7399-01	287	0.5968	60	0.2919	0	0:LIVING	Female	Not Hispanic Or Latino	White	Head and Neck Squamous Cell Carcinoma	M0		0:ALIVE OR DEAD TUMOR FREE	181	Yes	Yes	Yes	No	5.95	0	1	1
TCGA-CR-7401-01	67	0.1246	64	0.2985	0	0:LIVING	Male	Not Hispanic Or Latino	White	Head and Neck Squamous Cell Carcinoma	M0	0:DiseaseFree	0:ALIVE OR DEAD TUMOR FREE	1077	Yes	No	No	No	35.38	0	0	1
TCGA-CR-7402-01	916	0.2517	68	0.3095	0.01	0:LIVING	Male	Not Hispanic Or Latino	White	Head and Neck Squamous Cell Carcinoma		0:DiseaseFree	0:ALIVE OR DEAD TUMOR FREE	911		Yes	Yes	No	29.93	0	0	-1
TCGA-CR-7404-01	108	0.1882	53	0.2996	0	0:LIVING	Male	Not Hispanic Or Latino	White	Head and Neck Squamous Cell Carcinoma			0:ALIVE OR DEAD TUMOR FREE	1472	No	Yes	Yes	No	48.36	0	0	0
TCGA-CV-5430-01	125	0.4336	61	0.3297	0.07	0:LIVING	Male	Hispanic Or Latino	White	Head and Neck Squamous Cell Carcinoma			0:ALIVE OR DEAD TUMOR FREE	4241	Yes	Yes	Yes	No	139.32	0	1	1
TCGA-CV-5431-01		0.4052	73			1:DECEASED	Male	Hispanic Or Latino	White	Head and Neck Squamous Cell Carcinoma			0:ALIVE OR DEAD TUMOR FREE	522	Yes	Yes
TCGA-CV-5432-01	240	0.4216	68	0.3539	0.23	0:LIVING	Male	Not Hispanic Or Latino	White	Head and Neck Squamous Cell Carcinoma			0:ALIVE OR DEAD TUMOR FREE	3930	Yes	No	No	No	129.11	0	0	1
TCGA-CV-5434-01	131	0.7048	60	0.3542	0.54	1:DECEASED	Male	Not Hispanic Or Latino	Black or African American	Head and Neck Squamous Cell Carcinoma			0:ALIVE OR DEAD TUMOR FREE	3295	Yes	Yes	Yes	No	108.87	1	1	-1
TCGA-CV-5435-01	102	0.3332	57	0.3175	0	1:DECEASED	Male	Not Hispanic Or Latino	White	Head and Neck Squamous Cell Carcinoma			1:DEAD WITH TUMOR	1438	Yes	Yes	Yes	No	76.18	1	1	1
TCGA-CV-5436-01	88	0.3463	65	0.3446	0.49	1:DECEASED	Male	Hispanic Or Latino		Head and Neck Squamous Cell Carcinoma			1:DEAD WITH TUMOR	548	Yes	No	No	No	19.19	1	0	1
TCGA-CV-5439-01	96	0.2599	62	0.2951	0.09	1:DECEASED	Male	Not Hispanic Or Latino	White	Head and Neck Squamous Cell Carcinoma			1:DEAD WITH TUMOR	546	Yes	Yes	Yes	No	17.94	1	1	0
TCGA-CV-5440-01	101	0.6986	52	0.3074	0.36	0:LIVING	Male	Not Hispanic Or Latino	White	Head and Neck Squamous Cell Carcinoma			0:ALIVE OR DEAD TUMOR FREE	3270	Yes	Yes	Yes	No	107.42	0	0	0
TCGA-CV-5441-01	336	0.2079	58	0.2872	0.26	0:LIVING	Male	Not Hispanic Or Latino	White	Head and Neck Squamous Cell Carcinoma			0:ALIVE OR DEAD TUMOR FREE	2886	Yes	Yes	Yes	No	94.81	0	0	0
TCGA-CV-5442-01	223	0.7226	76	0.2812	0.94	0:LIVING	Female	Not Hispanic Or Latino	White	Head and Neck Squamous Cell Carcinoma			0:ALIVE OR DEAD TUMOR FREE	2327	Yes	No	No	No	76.45	0	1	1
TCGA-CV-5443-01	49	0.0908	63	0.2782	0.02	0:LIVING	Male	Not Hispanic Or Latino	Black or African American	Head and Neck Squamous Cell Carcinoma			0:ALIVE OR DEAD TUMOR FREE	2784	Yes	No	No	No	91.46	0	0	0
TCGA-CV-5444-01	110	0.346	64	0.2749	0.05	0:LIVING	Male	Not Hispanic Or Latino	Black or African American	Head and Neck Squamous Cell Carcinoma			0:ALIVE OR DEAD TUMOR FREE	2437	Yes	No	No	No	80.06	0	1	1
TCGA-CV-5966-01	100	0.2279	63	0.3223	0	1:DECEASED	Female	Not Hispanic Or Latino	White	Head and Neck Squamous Cell Carcinoma			0:ALIVE OR DEAD TUMOR FREE		Yes	Yes	Yes	No	17.9	1	0	0
TCGA-CV-5970-01	166	0.2467	59	0.3293	0.05	1:DECEASED	Male	Hispanic Or Latino	White	Head and Neck Squamous Cell Carcinoma			1:DEAD WITH TUMOR	406	Yes			No	13.34	1	1	0
TCGA-CV-5971-01	15	0.0007	60	0.279	0	0:LIVING	Male	Not Hispanic Or Latino	White	Head and Neck Squamous Cell Carcinoma			0:ALIVE OR DEAD TUMOR FREE	701	Yes	No	No	No	23.03	0	0	0
TCGA-CV-5973-01	47	0.5004	62	0.2982	0.41	0:LIVING	Female	Not Hispanic Or Latino	White	Head and Neck Squamous Cell Carcinoma		0:DiseaseFree	0:ALIVE OR DEAD TUMOR FREE	2641	Yes	Yes	Yes	No	86.76	0	-1	0
TCGA-CV-5976-01	65	0.2357	50	0.2976	0.02	0:LIVING	Male	Not Hispanic Or Latino	White	Head and Neck Squamous Cell Carcinoma			0:ALIVE OR DEAD TUMOR FREE	1478	Yes			No	48.55	0	1	0
TCGA-CV-5977-01	68	0.3094	66	0.3056	0.11	0:LIVING	Male	Not Hispanic Or Latino	White	Head and Neck Squamous Cell Carcinoma			0:ALIVE OR DEAD TUMOR FREE	1840	Yes	Yes	Yes	No	60.45	0	1	1
TCGA-CV-5978-01	159	0.348	53	0.3073	0	1:DECEASED	Female	Not Hispanic Or Latino	Black or African American	Head and Neck Squamous Cell Carcinoma			1:DEAD WITH TUMOR	215	Yes			No	7.06	1	0	1
TCGA-CV-5979-01	30	0.2397	26	0.3002	0.02	0:LIVING	Male	Not Hispanic Or Latino	White	Head and Neck Squamous Cell Carcinoma			0:ALIVE OR DEAD TUMOR FREE	1315	Yes	Yes	Yes	No	43.2	0	0	0
TCGA-CV-6003-01	94	0.331	50	0.3377	0.13	0:LIVING	Female	Not Hispanic Or Latino	White	Head and Neck Squamous Cell Carcinoma			0:ALIVE OR DEAD TUMOR FREE	1665	Yes	No	No	No	54.7	0	0	-1
TCGA-CV-6433-01	46	0.2456	57	0.2858	0	0:LIVING	Male	Not Hispanic Or Latino	White	Head and Neck Squamous Cell Carcinoma		0:DiseaseFree	0:ALIVE OR DEAD TUMOR FREE	641	Yes	Yes	Yes	No	21.06	0	0	0
TCGA-CV-6436-01	67	0.0485	62	0.2945	0	0:LIVING	Male	Not Hispanic Or Latino	White	Head and Neck Squamous Cell Carcinoma			0:ALIVE OR DEAD TUMOR FREE	1899	Yes	No	No	No	62.39	0	0	0
TCGA-CV-6441-01	200	0.2755	60	0.3128	0.34	1:DECEASED	Male	Hispanic Or Latino	White	Head and Neck Squamous Cell Carcinoma			1:DEAD WITH TUMOR		Yes	No	No	No	9.59	1	-1	0
TCGA-CV-6933-01	145	0.4379	53	0.3085	0.04	1:DECEASED	Male	Not Hispanic Or Latino	White	Head and Neck Squamous Cell Carcinoma			0:ALIVE OR DEAD TUMOR FREE		Yes	Yes	Yes	No	90.05	1	1	1
TCGA-CV-6934-01	83	0.1792	66	0.3064	0	1:DECEASED	Female	Not Hispanic Or Latino	White	Head and Neck Squamous Cell Carcinoma			1:DEAD WITH TUMOR		Yes	No	No	No	2.14	1	0	0
TCGA-CV-6935-01	202	0.4128	67	0.3108	0.21	1:DECEASED	Male	Not Hispanic Or Latino	White	Head and Neck Squamous Cell Carcinoma			1:DEAD WITH TUMOR		Yes			No	9.69	1	-1	0
TCGA-CV-6936-01	267	0.3578	68	0.2992	0.02	1:DECEASED	Male	Not Hispanic Or Latino	White	Head and Neck Squamous Cell Carcinoma			1:DEAD WITH TUMOR		Yes	Yes	Yes	No	5.45	1	1	1
TCGA-CV-6937-01	146	0.3247	71	0.3088	0.04	1:DECEASED	Male	Not Hispanic Or Latino	White	Head and Neck Squamous Cell Carcinoma			0:ALIVE OR DEAD TUMOR FREE					No	20.5	1	0	1
TCGA-CV-6938-01	136	0.005	87	0.3048	0	1:DECEASED	Male	Not Hispanic Or Latino	White	Head and Neck Squamous Cell Carcinoma			0:ALIVE OR DEAD TUMOR FREE					No	4.73	1	0	0
TCGA-CV-6939-01	38	0.0938	60	0.2999	0.01	1:DECEASED	Male		White	Head and Neck Squamous Cell Carcinoma			1:DEAD WITH TUMOR		Yes			No	21.88	1	0	0
TCGA-CV-6940-01	123	0.4675	80	0.3005	0.36	1:DECEASED	Female	Not Hispanic Or Latino	White	Head and Neck Squamous Cell Carcinoma		0:DiseaseFree	0:ALIVE OR DEAD TUMOR FREE		Yes	No	No	No	26.41	1	1	1
TCGA-CV-6941-01	147	0.3856	51	0.2995	0.03	1:DECEASED	Male	Not Hispanic Or Latino	White	Head and Neck Squamous Cell Carcinoma		0:DiseaseFree	0:ALIVE OR DEAD TUMOR FREE		Yes	Yes	Yes	No	11.24	1	0	0
TCGA-CV-6942-01	208	0.1333	73	0.3083	0.05	0:LIVING	Female	Hispanic Or Latino	White	Head and Neck Squamous Cell Carcinoma		0:DiseaseFree	0:ALIVE OR DEAD TUMOR FREE	4282		No	No	No	140.67	0	0	0
TCGA-CV-6943-01	71	0	74	0.3017	0	1:DECEASED	Male	Not Hispanic Or Latino	White	Head and Neck Squamous Cell Carcinoma			1:DEAD WITH TUMOR		No			No	19.78	1	0	0
TCGA-CV-6945-01	123	0.3319	41	0.3089	0	1:DECEASED	Male	Not Hispanic Or Latino	White	Head and Neck Squamous Cell Carcinoma			1:DEAD WITH TUMOR		Yes			No	12.02	1	0	1
TCGA-CV-6948-01	175	0.4042	79	0.3131	0.21	1:DECEASED	Female	Not Hispanic Or Latino	White	Head and Neck Squamous Cell Carcinoma			0:ALIVE OR DEAD TUMOR FREE		Yes			No	42.35	1	-1	-1
TCGA-CV-6950-01	59	0.4599	64	0.3087	0.06	1:DECEASED	Male	Not Hispanic Or Latino	White	Head and Neck Squamous Cell Carcinoma			1:DEAD WITH TUMOR		Yes	Yes	Yes	No	15.08	1	0	0
TCGA-CV-6951-01	127	0.4094	57	0.3057	0	1:DECEASED	Male	Not Hispanic Or Latino	White	Head and Neck Squamous Cell Carcinoma			1:DEAD WITH TUMOR		Yes			No	30.06	1	1	1
TCGA-CV-6952-01	150	0.1629	65	0.2812	0.03	1:DECEASED	Female	Not Hispanic Or Latino	White	Head and Neck Squamous Cell Carcinoma			0:ALIVE OR DEAD TUMOR FREE		Yes	Yes	Yes	No	6.08	1	0	0
TCGA-CV-6953-01	150	0.0915	80	0.3086	0	1:DECEASED	Female	Not Hispanic Or Latino	White	Head and Neck Squamous Cell Carcinoma		1:Recurred/Progressed	1:DEAD WITH TUMOR		Yes			No	53.91	1	0	0
TCGA-CV-6954-01	124	0.3989	59	0.3119	0.12	1:DECEASED	Male		Black or African American	Head and Neck Squamous Cell Carcinoma			0:ALIVE OR DEAD TUMOR FREE		Yes	Yes	Yes	No	65.77	1	0	1
TCGA-CV-6955-01	99	0.0066	74	0.3006	0	1:DECEASED	Female	Not Hispanic Or Latino	White	Head and Neck Squamous Cell Carcinoma			1:DEAD WITH TUMOR					No	10.97	1	0	0
TCGA-CV-6956-01	154	0.2451	67	0.3084	0.05	1:DECEASED	Male	Hispanic Or Latino	White	Head and Neck Squamous Cell Carcinoma			1:DEAD WITH TUMOR		Yes	No	No	No	7.13	1	0	1
TCGA-CV-6959-01	54	0.1605	48	0.3067	0.03	1:DECEASED	Male	Not Hispanic Or Latino	White	Head and Neck Squamous Cell Carcinoma			1:DEAD WITH TUMOR		Yes	No	No	No	8.41	1	1	1
TCGA-CV-6960-01	159	0.3291	49	0.2996	0	1:DECEASED	Male		Black or African American	Head and Neck Squamous Cell Carcinoma			0:ALIVE OR DEAD TUMOR FREE		Yes	No	No	No	28.32	1	-1	1
TCGA-CV-6961-01	499	0.2411	61	0.308	0.02	1:DECEASED	Male	Not Hispanic Or Latino	White	Head and Neck Squamous Cell Carcinoma			1:DEAD WITH TUMOR		No	No	No	No	2.5	1	0	0
TCGA-CV-6962-01	138	0.8305	65	0.3389	0.46	1:DECEASED	Male	Hispanic Or Latino	White	Head and Neck Squamous Cell Carcinoma			0:ALIVE OR DEAD TUMOR FREE			Yes	Yes	No	4.14	1	0	1
TCGA-CV-7089-01	159	0.1511	74	0.278	0	1:DECEASED	Male	Not Hispanic Or Latino	White	Head and Neck Squamous Cell Carcinoma			0:ALIVE OR DEAD TUMOR FREE		Yes			No	64.78	1	0	0
TCGA-CV-7090-01	72	0.2892	39	0.297	0	0:LIVING	Male	Not Hispanic Or Latino	White	Head and Neck Squamous Cell Carcinoma		0:DiseaseFree	0:ALIVE OR DEAD TUMOR FREE	5252		Yes	Yes	No	172.54	0	0
TCGA-CV-7091-01	144	0.563	54	0.3128	0	0:LIVING	Male	Not Hispanic Or Latino	White	Head and Neck Squamous Cell Carcinoma			0:ALIVE OR DEAD TUMOR FREE	3381	Yes			No	111.07	0	0	0
TCGA-CV-7095-01	210	0.3012	87	0.3078	0.06	1:DECEASED	Female	Hispanic Or Latino		Head and Neck Squamous Cell Carcinoma			0:ALIVE OR DEAD TUMOR FREE		Yes	No	No	No	18.79	1	-1	1
TCGA-CV-7097-01	107	0.1773	53	0.3104	0.08	1:DECEASED	Male	Not Hispanic Or Latino	White	Head and Neck Squamous Cell Carcinoma			1:DEAD WITH TUMOR		No			No	12.65	1	0	1
TCGA-CV-7099-01	265	0.1744	85	0.3047	0.04	1:DECEASED	Female		White	Head and Neck Squamous Cell Carcinoma		0:DiseaseFree	0:ALIVE OR DEAD TUMOR FREE		No	No	No	No	7.98	1	0	0
TCGA-CV-7100-01	33	0.1957	66	0.3075	0	1:DECEASED	Male		White	Head and Neck Squamous Cell Carcinoma			1:DEAD WITH TUMOR		No			No	9	1	0	0
TCGA-CV-7101-01	187	0.3809	80	0.3033	0.04	1:DECEASED	Male	Not Hispanic Or Latino	White	Head and Neck Squamous Cell Carcinoma			0:ALIVE OR DEAD TUMOR FREE		No			No	5.26	1	1	-1
TCGA-CV-7102-01	169	0.4787	76	0.2907	0	1:DECEASED	Female	Not Hispanic Or Latino	White	Head and Neck Squamous Cell Carcinoma					Yes	No	No	No	1.84	1	1	0
TCGA-CV-7103-01	74	0.348	49	0.3096	0.03	1:DECEASED	Male	Not Hispanic Or Latino	White	Head and Neck Squamous Cell Carcinoma			1:DEAD WITH TUMOR		Yes			No	52.27	1	0	0
TCGA-CV-7104-01	121	0.2764	61	0.2998	0	1:DECEASED	Female	Not Hispanic Or Latino	White	Head and Neck Squamous Cell Carcinoma			0:ALIVE OR DEAD TUMOR FREE		Yes	No	No	No	12.91	1	0	0
TCGA-CV-7177-01	97	0.3302	82	0.2998	0	1:DECEASED	Female	Not Hispanic Or Latino	White	Head and Neck Squamous Cell Carcinoma			1:DEAD WITH TUMOR		No			No	21.78	1	0	1
TCGA-CV-7178-01	112	0.2657	64	0.3109	0.03	1:DECEASED	Female	Not Hispanic Or Latino	White	Head and Neck Squamous Cell Carcinoma			1:DEAD WITH TUMOR		Yes			No	71.16	1	1	1
TCGA-CV-7180-01	49	0.2127	34	0.2965	0	1:DECEASED	Male	Not Hispanic Or Latino	White	Head and Neck Squamous Cell Carcinoma			1:DEAD WITH TUMOR		Yes			No	10.74	1	0	1
TCGA-CV-7183-01	54	0.0005	53	0.2917	0	0:LIVING	Male	Not Hispanic Or Latino	White	Head and Neck Squamous Cell Carcinoma		0:DiseaseFree	0:ALIVE OR DEAD TUMOR FREE	3981	Yes	No	No	No	130.78	0	0	0
TCGA-CV-7235-01	120	0.525	67	0.3066	0.15	0:LIVING	Male	Not Hispanic Or Latino	White	Head and Neck Squamous Cell Carcinoma		0:DiseaseFree	0:ALIVE OR DEAD TUMOR FREE	2347	Yes	Yes	Yes	No	77.1	0	2	-1
TCGA-CV-7236-01	37	0.048	77	0.2877	0	1:DECEASED	Female	Not Hispanic Or Latino	White	Head and Neck Squamous Cell Carcinoma			0:ALIVE OR DEAD TUMOR FREE		Yes			No	4.73	1	1	0
TCGA-CV-7238-01	137	0.0359	69	0.3016	0	0:LIVING	Female	Not Hispanic Or Latino	White	Head and Neck Squamous Cell Carcinoma		0:DiseaseFree	0:ALIVE OR DEAD TUMOR FREE	2727	Yes	Yes	Yes	No	89.59	0	0	0
TCGA-CV-7242-01	301	0.2875	60	0.3138	0	0:LIVING	Female	Not Hispanic Or Latino	White	Head and Neck Squamous Cell Carcinoma			0:ALIVE OR DEAD TUMOR FREE	1095	Yes			No	35.97	0	0	1
TCGA-CV-7243-01	93	0.4589	50	0.2983	0	0:LIVING	Male	Not Hispanic Or Latino	White	Head and Neck Squamous Cell Carcinoma			0:ALIVE OR DEAD TUMOR FREE	954	Yes			No	31.34	0	1	1
TCGA-CV-7245-01	464	0.5777	62	0.2978	0.07	0:LIVING	Male	Hispanic Or Latino	White	Head and Neck Squamous Cell Carcinoma			0:ALIVE OR DEAD TUMOR FREE	797	Yes			No	26.18	0	1	1
TCGA-CV-7247-01	81	0.3738	55	0.316	0.1	1:DECEASED	Male	Not Hispanic Or Latino	White	Head and Neck Squamous Cell Carcinoma			1:DEAD WITH TUMOR		Yes			No	18.96	1	0	-1
TCGA-CV-7248-01	267	0.113	63	0.2992	0	1:DECEASED	Female	Not Hispanic Or Latino	Black or African American	Head and Neck Squamous Cell Carcinoma			0:ALIVE OR DEAD TUMOR FREE		Yes			No	17.12	1	0	1
TCGA-CV-7250-01	246	0.2094	64	0.3053	0.04	1:DECEASED	Male	Not Hispanic Or Latino	White	Head and Neck Squamous Cell Carcinoma			0:ALIVE OR DEAD TUMOR FREE		Yes	Yes	Yes	No	95.27	1	1	0
TCGA-CV-7252-01	232	0.1167	62	0.3121	0.01	1:DECEASED	Female	Not Hispanic Or Latino	Black or African American	Head and Neck Squamous Cell Carcinoma			1:DEAD WITH TUMOR		Yes	Yes	Yes	No	4.96	1	0	0
TCGA-CV-7253-01	169	0.2475	58	0.3114	0.03	1:DECEASED	Male	Not Hispanic Or Latino	Black or African American	Head and Neck Squamous Cell Carcinoma			1:DEAD WITH TUMOR		No	No	No	No	11.86	1	0	0
TCGA-CV-7254-01	256	0.4541	55	0.3069	0.04	1:DECEASED	Male	Not Hispanic Or Latino	White	Head and Neck Squamous Cell Carcinoma			1:DEAD WITH TUMOR		No			No	47.93	1	2	-1
TCGA-CV-7255-01	102	0.3032	32	0.326	0.15	1:DECEASED	Female	Not Hispanic Or Latino	White	Head and Neck Squamous Cell Carcinoma			1:DEAD WITH TUMOR		No	No	No	No	2.1	1	1	1
TCGA-CV-7261-01	173	0.4758	57	0.3067	0.01	0:LIVING	Male	Not Hispanic Or Latino	White	Head and Neck Squamous Cell Carcinoma			0:ALIVE OR DEAD TUMOR FREE	1512	Yes	Yes	Yes	No	49.67	0	0	0
TCGA-CV-7263-01	117	0.2066	64	0.2911	0.01	1:DECEASED	Male		Black or African American	Head and Neck Squamous Cell Carcinoma			1:DEAD WITH TUMOR					No	18.4	1	0	1
TCGA-CV-7406-01	169	0.2822	49	0.3094	0	1:DECEASED	Male	Not Hispanic Or Latino	White	Head and Neck Squamous Cell Carcinoma					Yes			Yes	57.42	1	0	0
TCGA-CV-7407-01	106	0.3592	67	0.3128	0	1:DECEASED	Female	Not Hispanic Or Latino	White	Head and Neck Squamous Cell Carcinoma								No	35.51	1	1	-1
TCGA-CV-7409-01		0.3653	43			1:DECEASED	Male	Not Hispanic Or Latino	Black or African American	Head and Neck Squamous Cell Carcinoma					Yes	No
TCGA-CV-7410-01	37	0	61	0.302	0	1:DECEASED	Male	Not Hispanic Or Latino	White	Head and Neck Squamous Cell Carcinoma			1:DEAD WITH TUMOR		Yes			Yes	210.81	1	0	0
TCGA-CV-7411-01	106	0.0002	64	0.3028	0	1:DECEASED	Female	Not Hispanic Or Latino	White	Head and Neck Squamous Cell Carcinoma					Yes			No	89.26	1	0	0
TCGA-CV-7413-01	67	0.2974	74	0.3208	0	1:DECEASED	Female	Not Hispanic Or Latino	White	Head and Neck Squamous Cell Carcinoma		0:DiseaseFree				No	No	No	9.66	1	0	0
TCGA-CV-7414-01	231	0.3305	78	0.3224	0.24	1:DECEASED	Male	Not Hispanic Or Latino	White	Head and Neck Squamous Cell Carcinoma					Yes	No	No	No	0.46	1	0	0
TCGA-CV-7415-01	224	0.3208	60	0.3011	0.08	1:DECEASED	Male	Not Hispanic Or Latino	White	Head and Neck Squamous Cell Carcinoma			1:DEAD WITH TUMOR		Yes			No	22.83	1	1	1
TCGA-CV-7416-01	65	0.4904	29	0.3212	0.17	1:DECEASED	Female	Not Hispanic Or Latino	White	Head and Neck Squamous Cell Carcinoma					Yes			Yes	25.07	1	-1	1
TCGA-CV-7418-01	147	0.4307	62	0.329	0.25	1:DECEASED	Male	Not Hispanic Or Latino	Black or African American	Head and Neck Squamous Cell Carcinoma			0:ALIVE OR DEAD TUMOR FREE		Yes	Yes	Yes	No	25.92	1	-1	-1
TCGA-CV-7421-01	160	0.3867	76	0.2884	0.05	1:DECEASED	Male	Not Hispanic Or Latino	White	Head and Neck Squamous Cell Carcinoma					Yes	No	No	No	0.07	1	-1	1
TCGA-CV-7422-01	121	0.0506	60	0.2919	0.01	1:DECEASED	Female	Not Hispanic Or Latino	White	Head and Neck Squamous Cell Carcinoma			1:DEAD WITH TUMOR		Yes	Yes	Yes	No	34.07	1	0	0
TCGA-CV-7423-01	63	0.4833	65	0.3025	0.04	1:DECEASED	Male	Not Hispanic Or Latino	White	Head and Neck Squamous Cell Carcinoma								No	100.49	1	0	1
TCGA-CV-7424-01	169	0.411	67	0.3222	0.04	1:DECEASED	Male	Not Hispanic Or Latino	Asian	Head and Neck Squamous Cell Carcinoma			1:DEAD WITH TUMOR		Yes			No	14.88	1	0	0
TCGA-CV-7425-01	102	0.0456	77	0.305	0.07	1:DECEASED	Female	Not Hispanic Or Latino	White	Head and Neck Squamous Cell Carcinoma			1:DEAD WITH TUMOR					No	56.44	1	1	0
TCGA-CV-7427-01	396	0.0895	73	0.3023	0.02	1:DECEASED	Female	Not Hispanic Or Latino	White	Head and Neck Squamous Cell Carcinoma		1:Recurred/Progressed	0:ALIVE OR DEAD TUMOR FREE			No	No	No	156.37	1	0	0
TCGA-CV-7428-01		0.1694	47			1:DECEASED	Male	Not Hispanic Or Latino	White	Head and Neck Squamous Cell Carcinoma			1:DEAD WITH TUMOR		Yes
TCGA-CV-7429-01	50	0.1421	55	0.2976	0	1:DECEASED	Male	Not Hispanic Or Latino	White	Head and Neck Squamous Cell Carcinoma			1:DEAD WITH TUMOR		Yes	Yes	Yes	No	3.52	1	0	1
TCGA-CV-7430-01	97	0.3328	56	0.3282	0.09	1:DECEASED	Male	Not Hispanic Or Latino	White	Head and Neck Squamous Cell Carcinoma			1:DEAD WITH TUMOR		Yes			No	16.26	1	-1	0
TCGA-CV-7432-01	135	0.1877	79	0.2938	0.04	1:DECEASED	Male	Not Hispanic Or Latino	White	Head and Neck Squamous Cell Carcinoma			1:DEAD WITH TUMOR		Yes	Yes	Yes	No	84.43	1	1	0
TCGA-CV-7433-01	106	0.0344	49	0.3281	0	1:DECEASED	Male	Not Hispanic Or Latino	White	Head and Neck Squamous Cell Carcinoma			1:DEAD WITH TUMOR		Yes			No	19.74	1	0	0
TCGA-CV-7434-01	83	0.2889	64	0.3145	0.09	1:DECEASED	Male	Not Hispanic Or Latino	White	Head and Neck Squamous Cell Carcinoma			0:ALIVE OR DEAD TUMOR FREE		Yes	No	No	No	7.16	1	0	0
TCGA-CV-7435-01	79	0.3433	57	0.3086	0.05	1:DECEASED	Female	Not Hispanic Or Latino	White	Head and Neck Squamous Cell Carcinoma			0:ALIVE OR DEAD TUMOR FREE	4335	Yes	Yes	Yes	No	153.75	1	-1	-1
TCGA-CV-7437-01	117	0.4746	77	0.2991	0.71	1:DECEASED	Male			Head and Neck Squamous Cell Carcinoma			1:DEAD WITH TUMOR					Yes	16.62	1	1	1
TCGA-CV-7438-01	89	0.1335	87	0.3041	0.01	1:DECEASED	Female	Not Hispanic Or Latino	White	Head and Neck Squamous Cell Carcinoma			1:DEAD WITH TUMOR			No	No	No	6.37	1	1	1
TCGA-CV-7440-01	199	0.2416	38	0.3099	0	1:DECEASED	Male	Not Hispanic Or Latino	White	Head and Neck Squamous Cell Carcinoma					No			Yes	22.17	1	0	0
TCGA-CV-7446-01	123		66	0.3511	0.55	1:DECEASED	Male	Not Hispanic Or Latino	White	Head and Neck Squamous Cell Carcinoma			1:DEAD WITH TUMOR		Yes
TCGA-CV-7568-01	1921		48	0.317	0.02	1:DECEASED	Female	Not Hispanic Or Latino	White	Head and Neck Squamous Cell Carcinoma					No
TCGA-CV-A45O-01	138	0.0005	57	0.3185	0	0:LIVING	Male	Not Hispanic Or Latino	White	Head and Neck Squamous Cell Carcinoma			0:ALIVE OR DEAD TUMOR FREE	851	Yes	No	No	No	27.96	0	0	0
TCGA-CV-A45P-01	143	0.0498	82	0.3143	0	0:LIVING	Female	Not Hispanic Or Latino	White	Head and Neck Squamous Cell Carcinoma	M0	1:Recurred/Progressed	0:ALIVE OR DEAD TUMOR FREE	639	Yes	Yes	Yes	No	20.99	0	0	0
TCGA-CV-A45Q-01	248	0.1485	69	0.3197	0.33	1:DECEASED	Female	Not Hispanic Or Latino	White	Head and Neck Squamous Cell Carcinoma			0:ALIVE OR DEAD TUMOR FREE		Yes	Yes	Yes	No	169.25	1	1	0
TCGA-CV-A45R-01	79	0.3399	46	0.3102	0.01	0:LIVING	Male	Hispanic Or Latino	White	Head and Neck Squamous Cell Carcinoma	M0	0:DiseaseFree	0:ALIVE OR DEAD TUMOR FREE	5480	Yes	Yes	Yes	No	180.03	0	0
TCGA-CV-A45T-01	11	0	64	0.3219	0.33	1:DECEASED	Female	Not Hispanic Or Latino	White	Head and Neck Squamous Cell Carcinoma	M0		0:ALIVE OR DEAD TUMOR FREE		Yes	No	No	No	159.53	1	0	0
TCGA-CV-A45U-01	173	0.3169	59	0.3323	0.34	1:DECEASED	Male	Not Hispanic Or Latino	White	Head and Neck Squamous Cell Carcinoma	M0		1:DEAD WITH TUMOR		Yes	Yes	Yes	No	35.45	1	0	1
TCGA-CV-A45V-01	92	0.0552	87	0.3224	0	1:DECEASED	Female	Not Hispanic Or Latino	White	Head and Neck Squamous Cell Carcinoma	M0					No	No	No	1.05	1	0	0
TCGA-CV-A45W-01	556	0.2211	75	0.3051	0	1:DECEASED	Male	Not Hispanic Or Latino	White	Head and Neck Squamous Cell Carcinoma	M0		0:ALIVE OR DEAD TUMOR FREE		Yes	No	No	No	45.93	1	0	0
TCGA-CV-A45X-01	91	0.2519	47	0.3148	0.02	1:DECEASED	Male	Not Hispanic Or Latino	White	Head and Neck Squamous Cell Carcinoma	M0		0:ALIVE OR DEAD TUMOR FREE		Yes	Yes	Yes	No	6.5	1	1	1
TCGA-CV-A45Y-01	64	0.0576	61	0.32	0	1:DECEASED	Male	Hispanic Or Latino	American Indian or Alaska Native	Head and Neck Squamous Cell Carcinoma	M0		0:ALIVE OR DEAD TUMOR FREE		Yes	Yes	Yes	No	88.8	1	0	0
TCGA-CV-A45Z-01	639	0.16	75	0.316	0	1:DECEASED	Male	Not Hispanic Or Latino	White	Head and Neck Squamous Cell Carcinoma	M0		1:DEAD WITH TUMOR		Yes	No	No	No	48.16	1	0	1
TCGA-CV-A460-01	64	0.3233	72	0.323	0	1:DECEASED	Male	Not Hispanic Or Latino	White	Head and Neck Squamous Cell Carcinoma	M0				Yes	Yes	Yes	No	60.38	1	-1	-1
TCGA-CV-A461-01	530	0.2506	65	0.3247	0.02	1:DECEASED	Male	Not Hispanic Or Latino	White	Head and Neck Squamous Cell Carcinoma		0:DiseaseFree	0:ALIVE OR DEAD TUMOR FREE		Yes	Yes	Yes	No	67.81	1	0	0
TCGA-CV-A463-01	187	0.1438	82	0.3141	0.09	1:DECEASED	Female	Hispanic Or Latino	White	Head and Neck Squamous Cell Carcinoma	M0		0:ALIVE OR DEAD TUMOR FREE		Yes	No	No	No	0.76	1	0	0
TCGA-CV-A464-01	19	0.1583	48	0.3297	0	0:LIVING	Male	Not Hispanic Or Latino	White	Head and Neck Squamous Cell Carcinoma	M0		0:ALIVE OR DEAD TUMOR FREE	1722	Yes	No	No	No	56.57	0	0	1
TCGA-CV-A465-01	33	0.3791	24	0.3249	0	1:DECEASED	Male	Hispanic Or Latino	White	Head and Neck Squamous Cell Carcinoma	M0	0:DiseaseFree	0:ALIVE OR DEAD TUMOR FREE		Yes	No	No	No	7.06	1	1	1
TCGA-CV-A468-01	338	0.0001	42	0.3289	0	1:DECEASED	Male	Hispanic Or Latino		Head and Neck Squamous Cell Carcinoma	M0		0:ALIVE OR DEAD TUMOR FREE		Yes	Yes	Yes	No	15.24	1	0	0
TCGA-CV-A6JD-01	82	0.1139	82	0.3347	0	1:DECEASED	Female	Not Hispanic Or Latino	White	Head and Neck Squamous Cell Carcinoma			0:ALIVE OR DEAD TUMOR FREE		Yes	Yes	Yes	No	5.98	1	0	0
TCGA-CV-A6JE-01	120	0.3677	78	0.3238	0.03	0:LIVING	Male	Not Hispanic Or Latino	White	Head and Neck Squamous Cell Carcinoma		0:DiseaseFree	0:ALIVE OR DEAD TUMOR FREE	1075	Yes	No	No	No	35.32	0	0	1
TCGA-CV-A6JM-01	225	0.3046	85	0.3467	0.31	1:DECEASED	Male	Not Hispanic Or Latino	White	Head and Neck Squamous Cell Carcinoma			0:ALIVE OR DEAD TUMOR FREE		Yes	No	No	No	6.37	1	0	0
TCGA-CV-A6JN-01	69	0.1717	53	0.3165	0.04	0:LIVING	Male	Not Hispanic Or Latino	White	Head and Neck Squamous Cell Carcinoma		0:DiseaseFree	0:ALIVE OR DEAD TUMOR FREE	906	Yes	Yes	Yes	No	29.76	0	0	1
TCGA-CV-A6JO-01	68	0.0657	69	0.3124	0	1:DECEASED	Male	Not Hispanic Or Latino	White	Head and Neck Squamous Cell Carcinoma	M0		1:DEAD WITH TUMOR		Yes	Yes	Yes	No	6.47	1	0	0
TCGA-CV-A6JT-01	46	0.1937	65	0.344	0	0:LIVING	Male	Not Hispanic Or Latino	White	Head and Neck Squamous Cell Carcinoma	M0	0:DiseaseFree	0:ALIVE OR DEAD TUMOR FREE	852	Yes	Yes	Yes	No	27.99	0	0	0
TCGA-CV-A6JU-01	119	0.2905	61	0.331	0	0:LIVING	Female	Not Hispanic Or Latino	White	Head and Neck Squamous Cell Carcinoma	M0		0:ALIVE OR DEAD TUMOR FREE	110	Yes	Yes	Yes	No	3.61	0	0	1
TCGA-CV-A6JY-01	84	0.0473	69	0.3141	0.02	0:LIVING	Male	Not Hispanic Or Latino	White	Head and Neck Squamous Cell Carcinoma	M0		0:ALIVE OR DEAD TUMOR FREE	646	Yes	Yes	Yes	No	21.22	0	1	1
TCGA-CV-A6JZ-01	96	0.1668	68	0.3195	0	0:LIVING	Male	Not Hispanic Or Latino	White	Head and Neck Squamous Cell Carcinoma	M0		0:ALIVE OR DEAD TUMOR FREE	714	Yes	Yes	Yes	No	23.46	0	0	1
TCGA-CV-A6K0-01	14	0.0033	58	0.3219	0	0:LIVING	Male	Not Hispanic Or Latino	White	Head and Neck Squamous Cell Carcinoma	M0	1:Recurred/Progressed	0:ALIVE OR DEAD TUMOR FREE	606	Yes	No	No	No	19.91	0	0	1
TCGA-CV-A6K1-01	453	0.1285	65	0.563	7.28	0:LIVING	Male	Not Hispanic Or Latino	White	Head and Neck Squamous Cell Carcinoma	M0		0:ALIVE OR DEAD TUMOR FREE	685	Yes	Yes	Yes	No	22.5	0	-1	0
TCGA-CV-A6K2-01	587	0.0051	79	0.3151	0.01	1:DECEASED	Male	Not Hispanic Or Latino	White	Head and Neck Squamous Cell Carcinoma	M0		1:DEAD WITH TUMOR		Yes	Yes	Yes	No	10.41	1	0	0
TCGA-CX-7082-01	86		82				Male	Not Hispanic Or Latino	White									No	0.36	1	-1
TCGA-CX-7085-01	129	0.0001	77	0.314	0	0:LIVING	Female	Not Hispanic Or Latino	White	Head and Neck Squamous Cell Carcinoma		1:Recurred/Progressed	0:ALIVE OR DEAD TUMOR FREE	321	Yes	No	No	No	10.55	0	0	0
TCGA-CX-7086-01	208	0.528	53	0.3302	0.04	0:LIVING	Male	Not Hispanic Or Latino	Black or African American	Head and Neck Squamous Cell Carcinoma			0:ALIVE OR DEAD TUMOR FREE	573	Yes	Yes	Yes	No	18.82	0	1	1
TCGA-CX-7219-01	120	0.3261	47	0.2972	0	0:LIVING	Male	Not Hispanic Or Latino	Black or African American	Head and Neck Squamous Cell Carcinoma			0:ALIVE OR DEAD TUMOR FREE	1045	Yes	Yes	Yes	No	34.33	0	-1	0
TCGA-CX-A4AQ-01	93	0.238	56	0.3196	0.13	0:LIVING	Male	Not Hispanic Or Latino	White	Head and Neck Squamous Cell Carcinoma	M0		0:ALIVE OR DEAD TUMOR FREE	1555	Yes	Yes	Yes	No	51.08	0	0	0
TCGA-D6-6515-01	42	0.0001	82	0.3231	0	1:DECEASED	Female	Not Hispanic Or Latino	White	Head and Neck Squamous Cell Carcinoma		1:Recurred/Progressed	0:ALIVE OR DEAD TUMOR FREE		No	Yes	Yes	No	13.24	1	0	0
TCGA-D6-6516-01	1531	0.2259	69	0.3129	0.01	0:LIVING	Male	Not Hispanic Or Latino	White	Head and Neck Squamous Cell Carcinoma		0:DiseaseFree	0:ALIVE OR DEAD TUMOR FREE	773	Yes	No	No	No	25.39	0	1	1
TCGA-D6-6517-01	63	0.2155	59	0.3245	0	0:LIVING	Male	Not Hispanic Or Latino	White	Head and Neck Squamous Cell Carcinoma			0:ALIVE OR DEAD TUMOR FREE	292	Yes	No	No	No	9.59	0	0	0
TCGA-D6-6823-01	151	0.2858	50	0.2974	0	0:LIVING	Male	Not Hispanic Or Latino	White	Head and Neck Squamous Cell Carcinoma		0:DiseaseFree	0:ALIVE OR DEAD TUMOR FREE	701	Yes	No	No	No	23.03	0	1	1
TCGA-D6-6824-01	48	0	61	0.3022	0	0:LIVING	Male	Not Hispanic Or Latino	White	Head and Neck Squamous Cell Carcinoma			0:ALIVE OR DEAD TUMOR FREE	77	Yes	No	No	No	2.53	0	0	0
TCGA-D6-6825-01	65	0.223	73	0.3038	0.02	0:LIVING	Male	Not Hispanic Or Latino	White	Head and Neck Squamous Cell Carcinoma		0:DiseaseFree	0:ALIVE OR DEAD TUMOR FREE	491	Yes	No	No	No	16.13	0	0	1
TCGA-D6-6826-01	91	0.17	64	0.2997	0	1:DECEASED	Female	Not Hispanic Or Latino	White	Head and Neck Squamous Cell Carcinoma			0:ALIVE OR DEAD TUMOR FREE	154	Yes	No	No	No	11.43	1	0	-1
TCGA-D6-6827-01	16	0.2221	55	0.2978	0	0:LIVING	Female	Not Hispanic Or Latino	White	Head and Neck Squamous Cell Carcinoma		0:DiseaseFree	0:ALIVE OR DEAD TUMOR FREE	568	Yes	No	No	No	18.66	0	-1	0
TCGA-D6-8568-01	100	0.2938	62	0.3329	0.42	0:LIVING	Male	Not Hispanic Or Latino	White	Head and Neck Squamous Cell Carcinoma	M0		0:ALIVE OR DEAD TUMOR FREE	759	Yes	No	No	No	24.93	0	1	0
TCGA-D6-8569-01	113	0.1953	52	0.3234	0	0:LIVING	Male	Not Hispanic Or Latino	White	Head and Neck Squamous Cell Carcinoma	M0		0:ALIVE OR DEAD TUMOR FREE	770	Yes	No	No	No	25.3	0	0	1
TCGA-D6-A4Z9-01	77	0.2597	59	0.3236	0	0:LIVING	Male	Not Hispanic Or Latino	White	Head and Neck Squamous Cell Carcinoma	M0		0:ALIVE OR DEAD TUMOR FREE	539	Yes	Yes	Yes	No	17.71	0	0	0
TCGA-D6-A4ZB-01	163	0.1811	61	0.3288	0.05	0:LIVING	Male	Not Hispanic Or Latino	White	Head and Neck Squamous Cell Carcinoma	M0	0:DiseaseFree	0:ALIVE OR DEAD TUMOR FREE	376	Yes	Yes	Yes	No	12.35	0	0	0
TCGA-D6-A6EK-01	153	0.1087	67	0.3282	0	0:LIVING	Male	Not Hispanic Or Latino	White	Head and Neck Squamous Cell Carcinoma	M0		0:ALIVE OR DEAD TUMOR FREE	875	Yes	Yes	Yes	No	28.75	0	0	0
TCGA-D6-A6EM-01	91	0.1246	65	0.3257	0	0:LIVING	Female	Not Hispanic Or Latino	White	Head and Neck Squamous Cell Carcinoma	M0	1:Recurred/Progressed	0:ALIVE OR DEAD TUMOR FREE	232	Yes	Yes	Yes	No	7.62	0	0	0
TCGA-D6-A6EN-01	89	0.0848	71	0.3259	0	0:LIVING	Male	Not Hispanic Or Latino	White	Head and Neck Squamous Cell Carcinoma	M0	0:DiseaseFree	0:ALIVE OR DEAD TUMOR FREE	687	Yes	Yes	Yes	No	22.57	0	0	0
TCGA-D6-A6EO-01	79	0.3017	44	0.3311	0.2	0:LIVING	Male	Not Hispanic Or Latino	White	Head and Neck Squamous Cell Carcinoma	M0		0:ALIVE OR DEAD TUMOR FREE	759	Yes	Yes	Yes	No	24.93	0	0	0
TCGA-D6-A6EP-01	106	0.5413	62	0.3665	0.52	0:LIVING	Male	Not Hispanic Or Latino	White	Head and Neck Squamous Cell Carcinoma	M0	0:DiseaseFree	0:ALIVE OR DEAD TUMOR FREE	424	Yes	No	No	No	13.93	0	0	1
TCGA-D6-A6EQ-01	79	0.2528	57	0.3307	0.02	0:LIVING	Male	Not Hispanic Or Latino	White	Head and Neck Squamous Cell Carcinoma	M0		0:ALIVE OR DEAD TUMOR FREE	368	Yes	Yes	Yes	No	12.09	0	0	0
TCGA-D6-A6ES-01	174	0.2554	50	0.3429	0.07	0:LIVING	Male	Not Hispanic Or Latino	White	Head and Neck Squamous Cell Carcinoma	M0		0:ALIVE OR DEAD TUMOR FREE	389	Yes	Yes	Yes	No	12.78	0	0	0
TCGA-D6-A74Q-01	373	0.2724	67	0.327	0.05	0:LIVING	Male	Not Hispanic Or Latino	White	Head and Neck Squamous Cell Carcinoma	M0		0:ALIVE OR DEAD TUMOR FREE	710	Yes	Yes	Yes	No	23.32	0	0	-1
TCGA-DQ-5624-01	84	0.2012	43	0.3183	0	0:LIVING	Female	Not Hispanic Or Latino	White	Head and Neck Squamous Cell Carcinoma			0:ALIVE OR DEAD TUMOR FREE	1778	Yes	Yes	Yes	No	58.41	0	0	1
TCGA-DQ-5625-01	175	0.0713	52	0.3125	0	1:DECEASED	Female	Not Hispanic Or Latino	White	Head and Neck Squamous Cell Carcinoma		1:Recurred/Progressed	0:ALIVE OR DEAD TUMOR FREE	1081	Yes	No	No	No	37.22	1	1	0
TCGA-DQ-5629-01	286	0.5949	64	0.3171	0.13	1:DECEASED	Male	Not Hispanic Or Latino	White	Head and Neck Squamous Cell Carcinoma			0:ALIVE OR DEAD TUMOR FREE	516	Yes	Yes	Yes	Yes	30.91	1	1	0
TCGA-DQ-5630-01	62	0.0154	73	0.3214	0	0:LIVING	Male	Not Hispanic Or Latino	White	Head and Neck Squamous Cell Carcinoma		0:DiseaseFree	0:ALIVE OR DEAD TUMOR FREE	1030	Yes	Yes	Yes	No	33.84	0	0	0
TCGA-DQ-5631-01	75	0.4958	52	0.3182	0.01	1:DECEASED	Male	Not Hispanic Or Latino	White	Head and Neck Squamous Cell Carcinoma			1:DEAD WITH TUMOR	548	Yes	Yes	Yes	No	18	1	1	1
TCGA-DQ-7588-01	91	0.2885	66	0.3171	0.05	1:DECEASED	Male	Not Hispanic Or Latino	White	Head and Neck Squamous Cell Carcinoma			1:DEAD WITH TUMOR		Yes	No	No	No	14.03	1	1	1
TCGA-DQ-7589-01		0.5559	70			0:LIVING	Male	Not Hispanic Or Latino	White	Head and Neck Squamous Cell Carcinoma			0:ALIVE OR DEAD TUMOR FREE	1409	No	Yes
TCGA-DQ-7590-01		0.2388	51			0:LIVING	Male	Not Hispanic Or Latino	White	Head and Neck Squamous Cell Carcinoma			0:ALIVE OR DEAD TUMOR FREE	1413	No	Yes
TCGA-DQ-7591-01	34	0.199	62	0.3122	0.13	0:LIVING	Male	Not Hispanic Or Latino	White	Head and Neck Squamous Cell Carcinoma			0:ALIVE OR DEAD TUMOR FREE	622		Yes	Yes	No	20.43	0	0	0
TCGA-DQ-7592-01	66	0.5117	57	0.325	0.03	0:LIVING	Male	Not Hispanic Or Latino	American Indian or Alaska Native	Head and Neck Squamous Cell Carcinoma			0:ALIVE OR DEAD TUMOR FREE	1143	Yes	Yes	Yes	No	37.55	0	1	1
TCGA-DQ-7593-01	23	0.1207	58	0.3297	0.53	0:LIVING	Male		White	Head and Neck Squamous Cell Carcinoma			0:ALIVE OR DEAD TUMOR FREE	1224	No	Yes	Yes	No	40.21	0	0	0
TCGA-DQ-7594-01		0.1455	47			0:LIVING	Male	Not Hispanic Or Latino	White	Head and Neck Squamous Cell Carcinoma			0:ALIVE OR DEAD TUMOR FREE	1218	No	Yes
TCGA-DQ-7595-01		0.2151	53			0:LIVING	Male	Not Hispanic Or Latino	White	Head and Neck Squamous Cell Carcinoma		0:DiseaseFree	0:ALIVE OR DEAD TUMOR FREE	1190	No	Yes
TCGA-DQ-7596-01	30	0.1797	48	0.3224	0.06	0:LIVING	Male	Not Hispanic Or Latino	White	Head and Neck Squamous Cell Carcinoma			0:ALIVE OR DEAD TUMOR FREE	1265		Yes	Yes	No	41.56	0	0	0
TCGA-F7-7848-01	282	0.399	47	0.3189	0.08	0:LIVING	Male	Not Hispanic Or Latino	White	Head and Neck Squamous Cell Carcinoma	M0		0:ALIVE OR DEAD TUMOR FREE	1131	Yes	Yes	Yes	No	37.16	0	-1	0
TCGA-F7-8298-01	87	0.235	58	0.3483	0.03	0:LIVING	Male	Not Hispanic Or Latino	White	Head and Neck Squamous Cell Carcinoma	M0	0:DiseaseFree	0:ALIVE OR DEAD TUMOR FREE	995	Yes	No	No	No	32.69	0	0	0
TCGA-F7-8489-01	124	0.0176	48	0.3175	0	0:LIVING	Male	Not Hispanic Or Latino	White	Head and Neck Squamous Cell Carcinoma	M0	0:DiseaseFree	0:ALIVE OR DEAD TUMOR FREE	658	Yes	No	No	No	21.62	0	0	0
TCGA-F7-A50G-01	88	0.0889	66	0.3172	0	0:LIVING	Male	Not Hispanic Or Latino	White	Head and Neck Squamous Cell Carcinoma	M0	0:DiseaseFree	0:ALIVE OR DEAD TUMOR FREE	616	Yes	Yes	Yes	No	20.24	0	-1	0
TCGA-F7-A50I-01	128	0.3358	72	0.3034	0	0:LIVING	Male		White	Head and Neck Squamous Cell Carcinoma	M0		0:ALIVE OR DEAD TUMOR FREE	92	No			No	3.02	0	0	0
TCGA-F7-A50J-01	146	0.2063	67	0.3179	0.05	0:LIVING	Female	Not Hispanic Or Latino	White	Head and Neck Squamous Cell Carcinoma	M0	0:DiseaseFree	0:ALIVE OR DEAD TUMOR FREE	947	Yes	Yes	Yes	No	31.11	0	0	1
TCGA-F7-A61S-01	90	0.1578	62	0.3024	0	0:LIVING	Male	Not Hispanic Or Latino	White	Head and Neck Squamous Cell Carcinoma	M0	1:Recurred/Progressed	0:ALIVE OR DEAD TUMOR FREE	576	Yes	Yes	Yes	No	18.92	0	0	1
TCGA-F7-A61V-01	95	0.1758	54	0.2969	0.03	0:LIVING	Male	Not Hispanic Or Latino	White	Head and Neck Squamous Cell Carcinoma	M0	0:DiseaseFree	0:ALIVE OR DEAD TUMOR FREE	759	Yes	No	No	No	24.93	0	0	0
TCGA-F7-A61W-01	57	0.2286	51	0.3234	0.13	0:LIVING	Male	Not Hispanic Or Latino	Asian	Head and Neck Squamous Cell Carcinoma	M0		0:ALIVE OR DEAD TUMOR FREE	14	Yes			No	0.46	0	-1	0
TCGA-F7-A620-01	47	0.1364	47	0.3002	0	0:LIVING	Male	Not Hispanic Or Latino	White	Head and Neck Squamous Cell Carcinoma	M0	0:DiseaseFree	0:ALIVE OR DEAD TUMOR FREE	543	Yes	No	No	No	17.84	0	0	0
TCGA-F7-A622-01	54	0.2958	75	0.3148	0.02	1:DECEASED	Male	Not Hispanic Or Latino	White	Head and Neck Squamous Cell Carcinoma	M0		1:DEAD WITH TUMOR	13	No	No	No	No	11.79	1	0	0
TCGA-F7-A623-01	164	0.4198	70	0.3168	0.02	0:LIVING	Male	Not Hispanic Or Latino	White	Head and Neck Squamous Cell Carcinoma	M0		0:ALIVE OR DEAD TUMOR FREE	616	Yes	Yes	Yes	No	20.24	0	0	1
TCGA-F7-A624-01	2744	0.0972	73	0.7386	17.9	0:LIVING	Male	Not Hispanic Or Latino	White	Head and Neck Squamous Cell Carcinoma	M0	0:DiseaseFree	0:ALIVE OR DEAD TUMOR FREE	378	No	Yes	Yes	No	12.42	0	0	0
TCGA-H7-7774-01	135	0.094	75	0.3192	0	0:LIVING	Female	Not Hispanic Or Latino	White	Head and Neck Squamous Cell Carcinoma			0:ALIVE OR DEAD TUMOR FREE	407	Yes	Yes	Yes	No	13.37	0	0	0
TCGA-H7-8501-01	136	0.064	54	0.3238	0	0:LIVING	Male	Not Hispanic Or Latino	White	Head and Neck Squamous Cell Carcinoma	M0		0:ALIVE OR DEAD TUMOR FREE	461	Yes	Yes	Yes	No	15.14	0	0	1
TCGA-H7-8502-01		0.2676	50	0.316	0.11	0:LIVING	Male	Not Hispanic Or Latino	White	Head and Neck Squamous Cell Carcinoma	M0		0:ALIVE OR DEAD TUMOR FREE	458	Yes	Yes	Yes	No	15.05	0	0	0
TCGA-H7-A6C4-01	33	0.1181	35	0.3098	0.01	0:LIVING	Female	Not Hispanic Or Latino	White	Head and Neck Squamous Cell Carcinoma	M0		0:ALIVE OR DEAD TUMOR FREE	414	Yes	Yes	Yes		13.6108	0	0	0
TCGA-H7-A6C5-01	87	0.2451	65	0.3087	0.01	0:LIVING	Male	Not Hispanic Or Latino	White	Head and Neck Squamous Cell Carcinoma	M0	0:DiseaseFree	0:ALIVE OR DEAD TUMOR FREE	642	Yes	Yes
TCGA-H7-A76A-01	62	0.1084	57	0.313	0.01	0:LIVING	Male	Not Hispanic Or Latino	White	Head and Neck Squamous Cell Carcinoma	MX		0:ALIVE OR DEAD TUMOR FREE	637	Yes	Yes	Yes	No	20.93	0	0	0
TCGA-HD-7229-01	151	0.2621	60	0.3019	0.01	0:LIVING	Male	Not Hispanic Or Latino	White	Head and Neck Squamous Cell Carcinoma			0:ALIVE OR DEAD TUMOR FREE	1027		Yes	Yes	No	33.74	0	0	0
TCGA-HD-7753-01	92	0.6883	62	0.3339	0.03	0:LIVING	Male	Not Hispanic Or Latino	Black or African American	Head and Neck Squamous Cell Carcinoma		0:DiseaseFree	0:ALIVE OR DEAD TUMOR FREE	866	No	Yes	Yes	No	28.45	0	0	1
TCGA-HD-7754-01	49	0.1182	69	0.3241	0	0:LIVING	Male	Not Hispanic Or Latino	White	Head and Neck Squamous Cell Carcinoma			0:ALIVE OR DEAD TUMOR FREE	783	Yes	Yes	Yes	No	25.72	0	0	0
TCGA-HD-7831-01	34	0.1615	74	0.3018	0	0:LIVING	Male	Not Hispanic Or Latino	White	Head and Neck Squamous Cell Carcinoma			0:ALIVE OR DEAD TUMOR FREE	667	Yes	Yes	Yes	No	21.91	0	0	1
TCGA-HD-7832-01	83	0.2117	52	0.3063	0.11	0:LIVING	Male	Not Hispanic Or Latino	White	Head and Neck Squamous Cell Carcinoma			0:ALIVE OR DEAD TUMOR FREE	836	Yes	Yes	Yes	No	27.46	0	1	0
TCGA-HD-7917-01		0.3084	62			1:DECEASED	Male	Not Hispanic Or Latino	White	Head and Neck Squamous Cell Carcinoma		0:DiseaseFree	0:ALIVE OR DEAD TUMOR FREE	342	Yes	No
TCGA-HD-8224-01	74	0.4096	63	0.3254	0.09	1:DECEASED	Male	Not Hispanic Or Latino	White	Head and Neck Squamous Cell Carcinoma	M0		1:DEAD WITH TUMOR	55	Yes	Yes	Yes	No	14.65	1	0	-1
TCGA-HD-8314-01	62	0.2801	58	0.3227	0	0:LIVING	Male	Not Hispanic Or Latino	White	Head and Neck Squamous Cell Carcinoma, Basaloid Type		0:DiseaseFree	0:ALIVE OR DEAD TUMOR FREE	670	Yes	Yes	Yes	No	22.01	0	0	1
TCGA-HD-8634-01	62	0.0778	51	0.3211	0.11	1:DECEASED	Female	Not Hispanic Or Latino	White	Head and Neck Squamous Cell Carcinoma	MX	0:DiseaseFree	0:ALIVE OR DEAD TUMOR FREE	24	Yes	No	No	No	12.65	1	1	0
TCGA-HD-8635-01	179	0.3144	61	0.3353	0.39	0:LIVING	Female	Not Hispanic Or Latino	White	Head and Neck Squamous Cell Carcinoma	MX	0:DiseaseFree	0:ALIVE OR DEAD TUMOR FREE	695	Yes	No	No	No	22.83	0	0	0
TCGA-HD-A4C1-01	175	0.0277	41	0.3239	0	0:LIVING	Female	Not Hispanic Or Latino	Black or African American	Head and Neck Squamous Cell Carcinoma	MX		0:ALIVE OR DEAD TUMOR FREE	11	Yes			No	0.36	0	0	0
TCGA-HD-A633-01	122	0.2835	74	0.3156	0.05	0:LIVING	Male	Not Hispanic Or Latino	White	Head and Neck Squamous Cell Carcinoma	MX		0:ALIVE OR DEAD TUMOR FREE	421	Yes	Yes	Yes	No	13.83	0	0	0
TCGA-HD-A634-01	37	0.1289	56	0.3039	0.06	1:DECEASED	Male	Not Hispanic Or Latino	White	Head and Neck Squamous Cell Carcinoma	MX		1:DEAD WITH TUMOR	10	Yes			No	4.27	1	0	1
TCGA-HD-A6HZ-01	71	0.2109	79	0.3235	0	0:LIVING	Female	Not Hispanic Or Latino	White	Head and Neck Squamous Cell Carcinoma	MX		0:ALIVE OR DEAD TUMOR FREE	111	Yes			No	3.65	0	0	-1
TCGA-HD-A6I0-01	66	0.2201	56	0.3294	0	0:LIVING	Male	Not Hispanic Or Latino	White	Head and Neck Squamous Cell Carcinoma	MX		0:ALIVE OR DEAD TUMOR FREE	210	Yes	Yes	Yes	No	6.9	0	1	0
TCGA-HL-7533-01		0.1496	65			0:LIVING	Male	Not Hispanic Or Latino	White	Head and Neck Squamous Cell Carcinoma			0:ALIVE OR DEAD TUMOR FREE	1057	No	No
TCGA-IQ-7630-01	110	0.2336	49	0.3096	0	0:LIVING	Male	Hispanic Or Latino	White	Head and Neck Squamous Cell Carcinoma	M0	0:DiseaseFree	0:ALIVE OR DEAD TUMOR FREE	485	Yes	Yes	Yes	No	15.93	0	0	1
TCGA-IQ-7631-01	24	0.1334	60	0.3049	0	0:LIVING	Female	Not Hispanic Or Latino	White	Head and Neck Squamous Cell Carcinoma		0:DiseaseFree	0:ALIVE OR DEAD TUMOR FREE	1172	Yes	No	No	No	38.5	0	0	0
TCGA-IQ-7632-01	57	0.0083	68	0.3092	0	0:LIVING	Female	Not Hispanic Or Latino	White	Head and Neck Squamous Cell Carcinoma	M0		0:ALIVE OR DEAD TUMOR FREE	441	Yes	Yes	Yes	No	14.49	0	0	1
TCGA-IQ-A61E-01	160	0.1543	55	0.3143	0.15	0:LIVING	Female	Not Hispanic Or Latino	White	Head and Neck Squamous Cell Carcinoma	MX	0:DiseaseFree	0:ALIVE OR DEAD TUMOR FREE	1147	Yes	Yes	Yes	No	37.68	0	0	1
TCGA-IQ-A61G-01	121	0.5367	57	0.3259	0.32	0:LIVING	Male	Hispanic Or Latino	White	Head and Neck Squamous Cell Carcinoma	MX		0:ALIVE OR DEAD TUMOR FREE	360	Yes	Yes	Yes	No	11.83	0	-1	0
TCGA-IQ-A61H-01	128	0.2847	76	0.3068	0.07	0:LIVING	Male	Hispanic Or Latino	White	Head and Neck Squamous Cell Carcinoma	MX	0:DiseaseFree	0:ALIVE OR DEAD TUMOR FREE	1138	Yes	No	No	No	37.39	0	0	0
TCGA-IQ-A61I-01	114	0.2101	63	0.3151	0.01	1:DECEASED	Male	Not Hispanic Or Latino	Black or African American	Head and Neck Squamous Cell Carcinoma	M0		0:ALIVE OR DEAD TUMOR FREE		Yes	No	No	No	0.07	1	0	1
TCGA-IQ-A61J-01	34	0.3108	54	0.3054	0.01	0:LIVING	Male	Not Hispanic Or Latino	White	Head and Neck Squamous Cell Carcinoma	M0		0:ALIVE OR DEAD TUMOR FREE	1021	Yes	Yes	Yes	No	33.54	0	-1	0
TCGA-IQ-A61K-01	60	0.1413	70	0.3099	0.35	1:DECEASED	Female	Not Hispanic Or Latino	White	Head and Neck Squamous Cell Carcinoma	M0		0:ALIVE OR DEAD TUMOR FREE		Yes	Yes
TCGA-IQ-A61L-01	76	0.1326	72	0.3034	0.04	0:LIVING	Female	Hispanic Or Latino	White	Head and Neck Squamous Cell Carcinoma	M0		0:ALIVE OR DEAD TUMOR FREE	416	Yes	Yes
TCGA-IQ-A61O-01	33	0.2394	43	0.3164	0.02	1:DECEASED	Male	Hispanic Or Latino	White	Head and Neck Squamous Cell Carcinoma, Spindle Cell Variant	MX		0:ALIVE OR DEAD TUMOR FREE	360	Yes	Yes	Yes	No	13.83	1	0	0
TCGA-IQ-A6SG-01	88	0.4185	61	0.3191	0.11	0:LIVING	Female	Hispanic Or Latino	White	Head and Neck Squamous Cell Carcinoma	M0	0:DiseaseFree	0:ALIVE OR DEAD TUMOR FREE	579	Yes	Yes	Yes	No	19.02	0	1	0
TCGA-IQ-A6SH-01	63	0.2993	55	0.3451	0.37	0:LIVING	Male	Not Hispanic Or Latino	Black or African American	Head and Neck Squamous Cell Carcinoma	M0		0:ALIVE OR DEAD TUMOR FREE	471	Yes	Yes	Yes	No	15.47	0	1	1
TCGA-KU-A66S-01	478	0.082	69	0.3032	0.05	1:DECEASED	Female	Not Hispanic Or Latino	White	Head and Neck Squamous Cell Carcinoma, Basaloid Type	MX	1:Recurred/Progressed	1:DEAD WITH TUMOR	224	Yes	Yes	Yes	No	13.34	1	0	0
TCGA-KU-A66T-01	96	0.6284	53	0.3305	0.57	0:LIVING	Female	Not Hispanic Or Latino	White	Head and Neck Squamous Cell Carcinoma	MX		0:ALIVE OR DEAD TUMOR FREE	552	Yes	Yes	Yes	No	18.13	0	1	1
TCGA-KU-A6H7-01	137	0.2291	55	0.3271	0	0:LIVING	Female	Not Hispanic Or Latino	White	Head and Neck Squamous Cell Carcinoma	M0		0:ALIVE OR DEAD TUMOR FREE	586	Yes	Yes	Yes		19.2655	0	0	-1
TCGA-KU-A6H8-01	22	0.001	41	0.3197	0	1:DECEASED	Male	Not Hispanic Or Latino	White	Head and Neck Squamous Cell Carcinoma	M0		1:DEAD WITH TUMOR	168	Yes	Yes	Yes	No	10.74	1	0	0
TCGA-MT-A51W-01	61	0.1729	52	0.3275	0.02	0:LIVING	Female	Not Hispanic Or Latino	White	Head and Neck Squamous Cell Carcinoma	M0	0:DiseaseFree	0:ALIVE OR DEAD TUMOR FREE	437	No	Yes	Yes	No	14.36	0	0	1
TCGA-MT-A51X-01	47	0.2533	30	0.3282	0.07	0:LIVING	Male	Not Hispanic Or Latino	White	Head and Neck Squamous Cell Carcinoma	M0		0:ALIVE OR DEAD TUMOR FREE	242	Yes	Yes	Yes	No	7.95	0	1	1
TCGA-MT-A67A-01	101	0.1969	85	0.2996	0	0:LIVING	Female	Not Hispanic Or Latino	White	Head and Neck Squamous Cell Carcinoma	MX	0:DiseaseFree	0:ALIVE OR DEAD TUMOR FREE	914	Yes	No	No	No	30.03	0	0	1
TCGA-MT-A67D-01	86	0.2075	55	0.3159	0	0:LIVING	Male	Not Hispanic Or Latino	White	Head and Neck Squamous Cell Carcinoma	M0	0:DiseaseFree	0:ALIVE OR DEAD TUMOR FREE	56	Yes	No	No	No	1.84	0	0	1
TCGA-MT-A67F-01	279	0.0132	60	0.2947	0.03	0:LIVING	Female	Not Hispanic Or Latino	White	Head and Neck Squamous Cell Carcinoma	MX		0:ALIVE OR DEAD TUMOR FREE	384	Yes	Yes	Yes	No	12.61	0	0	0
TCGA-MT-A67G-01	52	0.3681	53	0.3129	0.01	0:LIVING	Female	Not Hispanic Or Latino	White	Head and Neck Squamous Cell Carcinoma	MX		0:ALIVE OR DEAD TUMOR FREE	190	Yes	Yes
TCGA-MT-A7BN-01	56	0.5624	74	0.3204	0.11	0:LIVING	Male		White	Head and Neck Squamous Cell Carcinoma			0:ALIVE OR DEAD TUMOR FREE	469	Yes	Yes	Yes	No	15.41	0	1	1
TCGA-MZ-A5BI-01	32	0.3136	53	0.3251	0.04	1:DECEASED	Male	Hispanic Or Latino	White	Head and Neck Squamous Cell Carcinoma					No	No	No	No	7.13	1	0	1
TCGA-MZ-A6I9-01	32	0.1735	68	0.3297	0.02	1:DECEASED	Male	Not Hispanic Or Latino	White	Head and Neck Squamous Cell Carcinoma			1:DEAD WITH TUMOR	254	No	No	No	No	16.06	1	-1	0
TCGA-MZ-A7D7-01	128	0.3913	51	0.3287	0.25	0:LIVING	Male	Not Hispanic Or Latino	White	Head and Neck Squamous Cell Carcinoma	MX		0:ALIVE OR DEAD TUMOR FREE	547	Yes	Yes	Yes	No	17.97	0	0	1
TCGA-P3-A5Q5-01	248	0.0636	54	0.3118	0	0:LIVING	Male	Not Hispanic Or Latino	White	Head and Neck Squamous Cell Carcinoma, Basaloid Type	MX		0:ALIVE OR DEAD TUMOR FREE	910	Yes	Yes	Yes	No	29.89	0	0	0
TCGA-P3-A5Q6-01	108	0.2121	49	0.3068	0.05	1:DECEASED	Male	Not Hispanic Or Latino	White	Head and Neck Squamous Cell Carcinoma	MX		1:DEAD WITH TUMOR		Yes	Yes	Yes	No	15.77	1	1	1
TCGA-P3-A5QA-01	66	0.2479	41	0.3211	0.05	0:LIVING	Male			Head and Neck Squamous Cell Carcinoma	MX	1:Recurred/Progressed	0:ALIVE OR DEAD TUMOR FREE	2182		Yes	Yes	No	71.68	0	-1	1
TCGA-P3-A5QE-01	35	0.1859	49	0.292	0.02	0:LIVING	Male	Not Hispanic Or Latino	White	Head and Neck Squamous Cell Carcinoma, Basaloid Type	MX	0:DiseaseFree	0:ALIVE OR DEAD TUMOR FREE	1559	Yes	Yes	Yes	No	51.22	0	-1	0
TCGA-P3-A5QF-01	328	0.1541	49	0.3072	0.02	1:DECEASED	Male	Not Hispanic Or Latino	White	Head and Neck Squamous Cell Carcinoma	MX		1:DEAD WITH TUMOR		Yes	Yes	Yes	No	10.84	1	0	0
TCGA-P3-A6SW-01	86	0.1501	50	0.3196	0	0:LIVING	Male	Not Hispanic Or Latino	White	Head and Neck Squamous Cell Carcinoma, Basaloid Type	MX		0:ALIVE OR DEAD TUMOR FREE	1120	Yes	Yes	Yes	No	36.79	0	0	0
TCGA-P3-A6SX-01	151	0.381	67	0.3389	0.06	1:DECEASED	Male	Not Hispanic Or Latino	White	Head and Neck Squamous Cell Carcinoma	MX		0:ALIVE OR DEAD TUMOR FREE		Yes	Yes	Yes	No	46.98	1	0	0
TCGA-P3-A6T0-01	78	0.0691	47	0.3111	0.03	0:LIVING	Female	Not Hispanic Or Latino	White	Head and Neck Squamous Cell Carcinoma	MX		0:ALIVE OR DEAD TUMOR FREE	578	Yes	Yes	Yes	No	18.99	0	0	1
TCGA-P3-A6T2-01	46	0.2051	45	0.3214	0	0:LIVING	Male	Not Hispanic Or Latino	White	Head and Neck Squamous Cell Carcinoma	MX		0:ALIVE OR DEAD TUMOR FREE	2298	Yes	Yes	Yes	No	75.49	0	0	0
TCGA-P3-A6T3-01	96	0.4518	49	0.3235	0	1:DECEASED	Male	Not Hispanic Or Latino	White	Head and Neck Squamous Cell Carcinoma	MX		1:DEAD WITH TUMOR		Yes	Yes	Yes	No	18.96	1	1	1
TCGA-P3-A6T4-01	121	0.4418	54	0.3138	0.18	1:DECEASED	Male	Not Hispanic Or Latino	White	Head and Neck Squamous Cell Carcinoma	MX		1:DEAD WITH TUMOR		Yes	No	No	No	2.04	1	1	1
TCGA-P3-A6T5-01	197	0.584	79	0.335	0.22	1:DECEASED	Female	Not Hispanic Or Latino	White	Head and Neck Squamous Cell Carcinoma	MX		1:DEAD WITH TUMOR		Yes	No	No	No	28.98	1	1	1
TCGA-P3-A6T6-01	106	0.2467	53	0.3183	0.02	1:DECEASED	Male	Not Hispanic Or Latino	White	Head and Neck Squamous Cell Carcinoma	MX		1:DEAD WITH TUMOR		No	Yes	Yes	No	12.98	1	-2	0
TCGA-P3-A6T7-01	124	0.2731	55	0.3147	0.01	1:DECEASED	Male	Not Hispanic Or Latino	White	Head and Neck Squamous Cell Carcinoma	MX				Yes	Yes	Yes	No	16	1	0	0
TCGA-P3-A6T8-01	81	0.315	54	0.3227	0	0:LIVING	Male	Not Hispanic Or Latino	White	Head and Neck Squamous Cell Carcinoma	MX		0:ALIVE OR DEAD TUMOR FREE	400	Yes	Yes	Yes	No	13.14	0	0	-1
TCGA-QK-A64Z-01	68	0.2322	79	0.2973	0	1:DECEASED	Female	Not Hispanic Or Latino	White	Head and Neck Squamous Cell Carcinoma	MX		1:DEAD WITH TUMOR	553	No	No	No	No	21.06	1	0	0
TCGA-QK-A652-01	45	0.1815	60	0.3129	0	0:LIVING	Male	Not Hispanic Or Latino	White	Head and Neck Squamous Cell Carcinoma	MX	0:DiseaseFree	0:ALIVE OR DEAD TUMOR FREE	645	Yes	Yes	Yes	No	21.19	0	0	1
TCGA-QK-A6IF-01	23	0.1406	61	0.3206	0.05	0:LIVING	Male	Not Hispanic Or Latino	White	Head and Neck Squamous Cell Carcinoma			0:ALIVE OR DEAD TUMOR FREE	704		Yes	Yes	No	23.13	0	0	0
TCGA-QK-A6IG-01	109	0.2171	69	0.3255	0	1:DECEASED	Male	Not Hispanic Or Latino	White	Head and Neck Squamous Cell Carcinoma	M0		1:DEAD WITH TUMOR	218	Yes	Yes	Yes	No	7.29	1	0	1
TCGA-QK-A6IH-01	64	0.3592	65	0.3309	0.05	0:LIVING	Female	Not Hispanic Or Latino	White	Head and Neck Squamous Cell Carcinoma	M0		0:ALIVE OR DEAD TUMOR FREE	653	Yes	Yes	Yes	No	21.45	0	-1	1
TCGA-QK-A6II-01	155	0.0945	52	0.3274	0	1:DECEASED	Male	Not Hispanic Or Latino	White	Head and Neck Squamous Cell Carcinoma	M0		1:DEAD WITH TUMOR	225	Yes	Yes	Yes	No	9.33	1	0	0
TCGA-QK-A6IJ-01	59	0.1438	71	0.3394	0.03	0:LIVING	Male	Not Hispanic Or Latino	White	Head and Neck Squamous Cell Carcinoma	M0		0:ALIVE OR DEAD TUMOR FREE	387	Yes	No	No	No	12.71	0	0	1
TCGA-QK-A6V9-01	60	0.2659	56	0.3157	0.05	0:LIVING	Male	Not Hispanic Or Latino	White	Head and Neck Squamous Cell Carcinoma	M0	0:DiseaseFree	0:ALIVE OR DEAD TUMOR FREE	833	No	No	No	No	27.37	0	0	2
TCGA-QK-A6VB-01	420	0.5754	66	0.5686	9.82	0:LIVING	Male	Not Hispanic Or Latino	White	Head and Neck Squamous Cell Carcinoma	M0		0:ALIVE OR DEAD TUMOR FREE	641	Yes	Yes	Yes	No	21.06	0	0	1
TCGA-QK-A6VC-01	178	0.0732	62	0.316	0.03	0:LIVING	Female	Not Hispanic Or Latino	Black or African American	Head and Neck Squamous Cell Carcinoma	M0		0:ALIVE OR DEAD TUMOR FREE	600	Yes	Yes	Yes	No	19.71	0	0	1
TCGA-QK-A8Z7-01	133	0.4264	59	0.3278	0.39	0:LIVING	Male	Not Hispanic Or Latino	Black or African American	Head and Neck Squamous Cell Carcinoma, Basaloid Type	M0		0:ALIVE OR DEAD TUMOR FREE	198	Yes	Yes	Yes	No	12.88	0	0	1
TCGA-QK-A8Z8-01	345	0.2972	60	0.3315	0.16	1:DECEASED	Female	Not Hispanic Or Latino	Black or African American	Head and Neck Squamous Cell Carcinoma	M1		1:DEAD WITH TUMOR		No	No	Yes	No	5.62	1	-1	0
TCGA-QK-A8Z9-01	102	0.5697	56	0.3333	0.08	1:DECEASED	Male	Not Hispanic Or Latino	Black or African American	Head and Neck Squamous Cell Carcinoma	M0		1:DEAD WITH TUMOR	352	Yes	Yes	Yes	No	14.75	1	0	2
TCGA-QK-A8ZA-01	103	0.5583	60	0.3414	0.38	1:DECEASED	Male	Not Hispanic Or Latino	Black or African American	Head and Neck Squamous Cell Carcinoma	MX		0:ALIVE OR DEAD TUMOR FREE	368		Yes	Yes	No	12.19	1	-1	-1
TCGA-QK-A8ZB-01	91	0.2888	68	0.3257	0.04	0:LIVING	Male	Not Hispanic Or Latino	Black or African American	Head and Neck Squamous Cell Carcinoma	M0		0:ALIVE OR DEAD TUMOR FREE	542	Yes	Yes	Yes	No	17.81	0	-1	0
TCGA-QK-AA3J-01	102	0.3387	69	0.3307	0.34	0:LIVING	Male	Not Hispanic Or Latino	Black or African American	Head and Neck Squamous Cell Carcinoma, Basaloid Type	M0	0:DiseaseFree	0:ALIVE OR DEAD TUMOR FREE	466	No	Yes	Yes	No	15.31	0	-1	0
TCGA-QK-AA3K-01	86	0.1746	60	0.3452	0.08	0:LIVING	Male	Not Hispanic Or Latino	Black or African American	Head and Neck Squamous Cell Carcinoma	MX		0:ALIVE OR DEAD TUMOR FREE	253	Yes	Yes	Yes	No	8.31	0	0	0
TCGA-RS-A6TO-01	144	0.1907	82	0.3229	0.11	1:DECEASED	Female	Not Hispanic Or Latino	White	Head and Neck Squamous Cell Carcinoma	M0		1:DEAD WITH TUMOR	272	Yes	Yes	Yes	No	12.71	1	1	0
TCGA-RS-A6TP-01	107	0.101	58	0.3247	0.2	0:LIVING	Male	Not Hispanic Or Latino	White	Head and Neck Squamous Cell Carcinoma	M0	0:DiseaseFree	0:ALIVE OR DEAD TUMOR FREE	516	No	No	No	No	16.95	0	0	0
TCGA-T2-A6WX-01	174	0.1121	73	0.3106	0.02	1:DECEASED	Female	Not Hispanic Or Latino	White	Head and Neck Squamous Cell Carcinoma			1:DEAD WITH TUMOR		Yes	Yes	Yes	No	6.87	1	0	0
TCGA-T2-A6WZ-01	84	0.4796	53	0.3171	0.1	1:DECEASED	Male	Not Hispanic Or Latino	White	Head and Neck Squamous Cell Carcinoma			1:DEAD WITH TUMOR		Yes	Yes	Yes	No	15.9	1	1	-1
TCGA-T2-A6X0-01	51	0.2074	49	0.3225	0.07	0:LIVING	Male	Not Hispanic Or Latino	White	Head and Neck Squamous Cell Carcinoma			0:ALIVE OR DEAD TUMOR FREE	216	Yes	Yes	Yes	No	7.1	0	0	0
TCGA-T2-A6X2-01	322	0.0806	82	0.3235	0.01	0:LIVING	Male	Not Hispanic Or Latino	White	Head and Neck Squamous Cell Carcinoma	MX	0:DiseaseFree	0:ALIVE OR DEAD TUMOR FREE	987	Yes	No	No	No	32.42	0	0	0
TCGA-T3-A92M-01	314	0.4339	52	0.3425	0.08	0:LIVING	Male	Not Hispanic Or Latino	Black or African American	Head and Neck Squamous Cell Carcinoma	MX		0:ALIVE OR DEAD TUMOR FREE	417	Yes	Yes	Yes	No	13.7	0	1	1
TCGA-T3-A92N-01	144	0.6137	79	0.3358	0.43	1:DECEASED	Male	Not Hispanic Or Latino	Black or African American	Head and Neck Squamous Cell Carcinoma	MX		1:DEAD WITH TUMOR	-2	Yes	No	No	No	3.12	1	1	0
TCGA-TN-A7HI-01	50	0.774	56	0.3286	0.29	0:LIVING	Male	Not Hispanic Or Latino	White	Head and Neck Squamous Cell Carcinoma	M0		0:ALIVE OR DEAD TUMOR FREE	412	Yes	Yes	Yes	No	13.53	0	1	1
TCGA-TN-A7HJ-01	104	0.2009	51	0.3209	0	0:LIVING	Male	Not Hispanic Or Latino	White	Head and Neck Squamous Cell Carcinoma	M0		0:ALIVE OR DEAD TUMOR FREE	403	Yes	Yes	Yes	No	13.24	0	1	1
TCGA-TN-A7HL-01	546	0.1645	59	0.3253	0	0:LIVING	Male	Not Hispanic Or Latino	White	Head and Neck Squamous Cell Carcinoma	M0		0:ALIVE OR DEAD TUMOR FREE	619	Yes	Yes	Yes	No	20.34	0	0	0
TCGA-UF-A718-01	53	0.3409	62	0.3157	0	0:LIVING	Male		White	Head and Neck Squamous Cell Carcinoma	M0		0:ALIVE OR DEAD TUMOR FREE	1971	Yes			No	64.75	0	0	0
TCGA-UF-A719-01	102	0.64	54	0.3186	0.21	0:LIVING	Male			Head and Neck Squamous Cell Carcinoma	M0	0:DiseaseFree	0:ALIVE OR DEAD TUMOR FREE	1663	Yes	No	No	No	54.63	0	1	-1
TCGA-UF-A71A-01	168	0.6276	67	0.3361	0.58	1:DECEASED	Male		White	Head and Neck Squamous Cell Carcinoma	M0		1:DEAD WITH TUMOR		Yes	No	No		2.82737	1	0	1
TCGA-UF-A71B-01	126	0.3212	50	0.3248	0	0:LIVING	Male		White	Head and Neck Squamous Cell Carcinoma	M0		0:ALIVE OR DEAD TUMOR FREE	1506	Yes	Yes	Yes	No	49.47	0	1	0
TCGA-UF-A71D-01	386	0.3085	54	0.3105	0.03	0:LIVING	Female		White	Head and Neck Squamous Cell Carcinoma	M0		0:ALIVE OR DEAD TUMOR FREE	1461	Yes	Yes	Yes	No	48	0	0	1
TCGA-UF-A71E-01	134	0.5862	63	0.3356	0.25	1:DECEASED	Male		White	Head and Neck Squamous Cell Carcinoma, Basaloid Type	M0		0:ALIVE OR DEAD TUMOR FREE	1278	Yes	Yes	Yes	No	49.41	1	1	1
TCGA-UF-A7J9-01	224	0.3349	75	0.3211	0.01	0:LIVING	Male		White	Head and Neck Squamous Cell Carcinoma	M0		0:ALIVE OR DEAD TUMOR FREE	1358	Yes	Yes	Yes	No	44.61	0	0	1
TCGA-UF-A7JA-01	193	0.181	66	0.3177	0.01	0:LIVING	Female		White	Head and Neck Squamous Cell Carcinoma	M0		0:ALIVE OR DEAD TUMOR FREE	2265	Yes	Yes	Yes	No	74.41	0	-1	1
TCGA-UF-A7JC-01	53	0.2157	42	0.3119	0.22	1:DECEASED	Male		White	Head and Neck Squamous Cell Carcinoma	M0		1:DEAD WITH TUMOR	484	Yes	Yes	Yes	No	17.94	1	0	0
TCGA-UF-A7JD-01	99	0.3036	71	0.3203	0.08	1:DECEASED	Male			Head and Neck Squamous Cell Carcinoma	M0		0:ALIVE OR DEAD TUMOR FREE	735	Yes	Yes	Yes	No	24.28	1	1	0
TCGA-UF-A7JF-01	89	0.3616	80	0.3276	0.06	0:LIVING	Male		White	Head and Neck Squamous Cell Carcinoma	M0		0:ALIVE OR DEAD TUMOR FREE	1686	Yes	Yes	Yes	No	55.39	0	0	1
TCGA-UF-A7JH-01	65	0.5358	59	0.3228	0.48	0:LIVING	Male		Black or African American	Head and Neck Squamous Cell Carcinoma	M0		0:ALIVE OR DEAD TUMOR FREE	896	Yes	Yes	Yes	No	29.43	0	1	0
TCGA-UF-A7JJ-01	80	0.0709	68	0.3202	0	0:LIVING	Male			Head and Neck Squamous Cell Carcinoma	M0		0:ALIVE OR DEAD TUMOR FREE	549	Yes	Yes	Yes	No	18.04	0	0	1
TCGA-UF-A7JK-01	89	0.5789	59	0.3325	0.14	1:DECEASED	Male			Head and Neck Squamous Cell Carcinoma	M0		1:DEAD WITH TUMOR		Yes	Yes	Yes	No	13.93	1	0	1
TCGA-UF-A7JO-01	154	0.0568	79	0.3186	0.01	1:DECEASED	Female		White	Head and Neck Squamous Cell Carcinoma	M0		1:DEAD WITH TUMOR		Yes	Yes	Yes	No	20.73	1	1	0
TCGA-UF-A7JS-01	58	0.3547	59	0.3208	0.01	1:DECEASED	Male		White	Head and Neck Squamous Cell Carcinoma	M0		1:DEAD WITH TUMOR	413	Yes	Yes	Yes	No	22.34	1	1	0
TCGA-UF-A7JT-01	173	0.1049	72	0.3185	0	1:DECEASED	Female		White	Head and Neck Squamous Cell Carcinoma	M0		1:DEAD WITH TUMOR		Yes	Yes	Yes	No	32.62	1	0	0
TCGA-UF-A7JV-01	68	0.1025	62	0.3123	0	1:DECEASED	Female		White	Head and Neck Squamous Cell Carcinoma	M0		1:DEAD WITH TUMOR		Yes	No	No	No	2.96	1	0	1
TCGA-UP-A6WW-01	36	0.2452	58	0.3233	0.06	0:LIVING	Male	Hispanic Or Latino	White	Head and Neck Squamous Cell Carcinoma			0:ALIVE OR DEAD TUMOR FREE	518	Yes	Yes	Yes	No	17.02	0	-1	0
TCGA-WA-A7GZ-01	182	0.2798	58	0.3185	0.14	1:DECEASED	Male	Not Hispanic Or Latino	White	Head and Neck Squamous Cell Carcinoma		0:DiseaseFree	0:ALIVE OR DEAD TUMOR FREE	335	Yes	No	Yes	No	20.53	1	-1	1
TCGA-WA-A7H4-01	62	0.0084	69	0.3005	0.02	0:LIVING	Male	Not Hispanic Or Latino	White	Head and Neck Squamous Cell Carcinoma		0:DiseaseFree	0:ALIVE OR DEAD TUMOR FREE	443	Yes	No	No	No	14.55	0	1	-1
