# Supplementary material for: miR766-3p and miR124-3p Dictate Drug Resistance and Clinical Outcome in HNSCC
Source: Cancers (Basel). 2022 Oct 27;14(21):5273. doi: 10.3390/cancers14215273 (PMC9655574; doi:10.3390/cancers14215273)
Supplement: Supplementary file 1 [file cancers-14-05273-s001.zip › Supplementary Table S4.xlsx]

## Sheet: Supplementary Table S4
Supplementary Table S4 mRNA expression of TCGA dataset
Sample ID	SIX4	SP1	CREBRF	SNAI2	ITGB1	PALLD	LAMC1	ZNF493	ZNF208	ZNF426	BBX	ZNF468	ZNF676	ZFP90	NR3C2	GPD2	MFN2	KCNA4	SLC25A34	NFATC1	B4GALT1	OSBPL3	SLC50A1	MAGT1	PLEKHM3	CREB3	ATG5	BRCA1	DNAJB6	KLF4	CDH1	CDH2	MYC	VIM	CCN1	ZEB1	CTNNB1	LRRC58	QSER1	VAMP3	LRRC1	PIK3C2A	CRTC3	ATL3	SPOPL	PTBP3	RHOG	SERINC2	TMC7
TCGA-4P-AA8J-01	-0.236	-1.1193	-1.1369	1.0568	2.4951	0.5432	0.7791	0.293	0.0152	-0.8112	-0.8693	-0.5952	0.2984	0.8741	-0.4751	-1.4557	-1.7601	-0.3757	0.0941	-0.3544	-0.8748	-0.8408	1.8663	-0.7355	-0.9366	0.582	0.9127	-1.088	0.6378	-2.3953	-0.9155	1.5621	-1.2359	1.3008	1.6956	0.7025	-0.9833	-2.2097	-1.2381	-0.0304	-1.1958	-1.3175	0.2985	-0.4381	-1.493	-3.1564	1.1137	1.2867	0.3929
TCGA-BA-4074-01	0.3039	-1.6852	-1.1296	2.9139	3.1767	0.8692	0.3073	0.3624	0.2349	-0.0905	-0.7762	2.0092	-0.0427	0.5674	-0.4935	0.2244	-2.2758	-0.3757	-0.2431	-1.5169	-1.187	3.6004	3.6687	18.742	-1.3144	1.093	5.2332	0.3815	-0.3222	-1.8339	-0.4312	0.9266	-0.1581	0.2753	0.1436	1.1341	1.4504	-0.3768	0.012	2.5317	-0.5999	0.1004	-1.9974	1.2251	1.9724	1.3068	-0.4156	-0.1104	0.5676
TCGA-BA-4075-01
TCGA-BA-4076-01	0.4578	-0.7199	-0.082	-0.0967	0.7568	-0.8988	-0.1615	0.7661	-0.2719	3.0116	-0.2655	1.7244	-0.2866	6.6104	-0.5183	-1.3116	0.5774	-0.3757	0.0144	-1.0349	-1.4504	1.3458	3.1113	1.5276	-0.4841	-0.606	-0.5855	-0.8555	-1.2746	0.2178	1.1684	1.1962	-0.0281	-0.3251	-0.5207	-0.111	0.569	0.6102	0.0829	1.6136	-0.36	0.3122	-0.1947	1.2808	-0.5954	0.6019	-0.2079	1.1219	0.8961
TCGA-BA-4077-01
TCGA-BA-4078-01	1.0763	1.387	0.104	0.8882	-0.3869	0.1156	1.1021	-0.5781	0.1767	0.3554	2.7885	0.9816	-0.1229	-0.0001	0.5587	-0.2247	-2.3107	-0.3757	0.5785	3.3092	0.0992	-0.3597	-1.1595	3.4507	1.4263	-0.5385	1.0283	1.6265	1.3459	-0.1743	0.027	-0.1298	-2.0455	0.4944	0.1457	0.7147	1.0272	1.0745	-0.6399	-0.7514	0.171	0.0013	1.2055	-2.3367	-0.1279	-0.4829	-1.8745	-1.0248	-0.9906
TCGA-BA-5149-01	-0.6171	-0.4939	-0.8076	2.563	1.9165	-0.0324	0.0715	-1.0829	-0.3495	-0.5021	0.2217	-0.0525	-0.2325	1.1376	-0.5311	-0.1427	3.1242	-0.1457	-0.1629	0.4557	0.2284	2.8516	-0.3807	1.9584	-0.521	-0.6948	0.1387	0.9231	0.4415	0.5917	0.0284	0.1454	0.325	1.034	0.7814	-0.4741	1.2995	0.2464	0.3384	2.0443	-0.1826	0.2395	-0.4209	0.4089	0.1356	1.7039	0.0599	0.5489	1.0942
TCGA-BA-5151-01	-0.8041	0.2254	0.5469	0.3253	2.7973	-0.0308	0.4619	-0.7315	-0.2212	0.6518	0.637	-1.448	-0.2022	0.2602	-0.4299	0.3117	0.0601	-0.3757	-0.2633	-0.3175	-0.2946	0.271	-1.175	0.0829	1.1789	-1.3113	-0.483	0.2611	0.5386	-0.2695	0.8322	-1.2475	0.41	-0.4983	0.5317	0.2258	1.1429	1.5472	1.1488	1.041	0.6297	1.2907	0.1409	0.5916	2.1933	1.0284	0.1695	0.2091	1.2751
TCGA-BA-5152-01	-1.0154	0.2733	-1.0673	0.8537	-0.1851	-0.5248	-0.879	-0.785	-0.2824	-0.6348	0.1209	0.6386	-0.2866	-1.1469	-0.4946	0.1618	2.8658	-0.3757	-0.1254	0.6149	1.4543	-0.7438	0.7066	-0.5518	-1.3766	0.8852	-0.763	-0.0995	-0.3233	0.3076	0.6438	1.0532	0.6602	-0.0548	0.6261	-1.0659	0.4356	-0.5292	-0.6446	1.3984	0.5616	-0.4535	-0.0696	-0.1789	-1.146	-0.0242	1.3749	0.8133	-0.2721
TCGA-BA-5153-01	2.1728	2.0941	2.6317	-1.3586	-0.7228	-1.0578	0.6344	-0.7786	-0.1232	-0.8393	3.9248	1.0185	-0.2866	-0.2149	5.0135	-0.1169	1.474	-0.3757	-0.2107	0.416	-0.3459	-1.6719	-1.1764	0.1218	2.0501	-0.2915	0.3183	2.0393	0.2494	1.1183	-0.7284	-0.9716	-1.5978	0.0345	0.2223	0.2423	1.0598	1.2759	1.3136	-0.1837	0.6172	1.4188	-1.3508	0.606	1.3733	1.277	-0.8435	-2.2853	-2.2287
TCGA-BA-5555-01	2.4861	0.1723	-0.6861	-0.1414	0.2032	-0.3703	1.5947	0.33	-0.2898	0.1946	0.092	0.871	4.314	0.2997	0.2469	0.873	-0.0524	-0.1586	-0.2629	-0.046	-1.2408	0.273	0.643	1.1523	0.0701	-1.0282	-0.9898	1.1605	-1.9814	0.1546	1.1295	-0.6611	0.5835	-1.0846	-1.3362	-0.2571	0.2526	-0.1627	1.4349	-0.1425	1.3408	0.182	-0.3693	1.1475	-1.1548	-0.0924	-1.7037	0.1765	0.3648
TCGA-BA-5556-01	-0.6955	0.821	0.4164	0.0311	-0.5246	-0.8395	-0.4125	-0.8208	-0.3121	1.343	0.7553	-0.5073	-0.2866	0.2035	-0.4507	0.2911	0.9372	-0.3757	-0.2481	-0.85	1.8883	-0.1723	-1.094	-0.9762	0.3638	0.1462	-1.181	0.0099	-0.1849	-0.1952	0.6679	0.4349	0.956	0.3614	-0.6787	-0.1498	0.924	-0.419	0.4191	0.688	0.4797	0.3863	0.1421	1.2875	-0.3681	0.6951	1.274	0.2069	-0.1
TCGA-BA-5557-01	-0.7358	-0.2113	1.0792	1.1349	0.8465	-0.7143	1.4961	-0.8006	-0.241	0.0067	-0.7957	-0.6445	-0.2203	-1.4222	-0.4923	-1.3404	-1.051	-0.3757	-0.2771	0.4024	1.7335	-0.5292	-0.982	1.4543	1.3641	0.3082	-1.1144	-1.1071	1.1005	1.1355	0.8019	1.5113	-0.3952	2.4521	2.0827	1.2098	1.886	-0.266	-0.1495	0.2157	-0.8226	0.4687	0.0632	0.717	0.5085	1.3695	1.748	0.8636	1.0948
TCGA-BA-5558-01	-0.7817	0.122	0.0694	0.3716	0.4615	-1.3487	0.2567	-1.0205	-0.2895	2.9269	-0.5618	-1.4622	-0.2866	-1.5007	-0.4701	-0.9049	-0.1511	-0.3757	-0.2781	-0.2983	-0.0844	0.1362	0.0986	-0.3386	0.0149	-0.4215	-1.0967	-0.4877	1.1513	-0.8165	0.7299	-1.2546	0.5756	-0.201	0.721	-0.3474	-0.8509	0.6085	0.4758	0.5266	0.0405	0.7146	0.6636	0.8796	0.6734	0.4454	1.2237	0.2669	0.2823
TCGA-BA-5559-01	2.0348	3.8045	1.6628	-1.0272	-0.8676	-0.8547	-0.515	0.0722	0.0688	0.1238	2.6466	1.7346	-0.1971	0.0046	1.3386	-0.5431	-0.3733	0.7642	-0.0409	0.809	1.1626	0.5858	-1.4244	1.0325	1.046	0.1761	-0.969	1.4354	-0.9132	-0.1579	-0.8966	0.3898	-2.4907	0.2882	-1.0508	1.0953	0.3359	0.7937	0.9237	-0.8271	-0.2333	0.9248	0.7094	-0.3293	-0.1669	0.2791	-0.2477	-2.9306	-1.5163
TCGA-BA-6868-01	1.1971	-0.4195	0.1147	1.9149	0.1857	1.0318	1.8765	-0.4491	-0.3162	-0.2987	-0.2482	1.2822	-0.2866	-0.1515	-0.4832	-0.5978	-0.7976	-0.3757	-0.2378	-1.1663	0.713	0.5996	1.319	0.0101	0.0305	-0.1613	0.1756	-1.9787	-0.384	-0.8988	-0.3602	2.0816	0.3109	-0.1436	0.5306	-1.5833	1.0755	-0.2669	0.2209	-0.057	-2.2758	0.6412	0.0723	0.6846	0.1003	-1.0432	-0.3639	0.4748	0.7395
TCGA-BA-6869-01	-0.1797	-0.7171	-0.4802	-1.0772	0.0618	-1.2584	-1.0453	-0.6119	-0.3344	-0.2867	-1.1332	0.6667	-0.2866	0.5877	-0.3106	0.9208	-0.3427	-0.3757	0.7754	-0.258	-0.6208	-0.1983	0.4319	-0.6206	0.549	0.1753	0.1772	-0.8211	-0.5216	1.0399	0.1243	-1.6644	1.5364	-1.4932	0.5773	-1.1578	-1.2248	-1.4398	-0.5493	-0.4288	-0.3424	0.0048	-0.268	-0.3134	0.0143	-0.3715	0.1553	0.3848	1.4415
TCGA-BA-6870-01	-0.9495	-0.3948	-0.9953	2.1535	-0.1599	0.0384	0.096	-0.0163	-0.3211	-0.3674	-0.9357	-0.2507	-0.1652	-1.0814	-0.4517	0.1783	-0.9269	-0.3757	-0.1961	-0.6595	-0.2125	1.6874	4.1253	1.0042	0.6805	-0.4748	-0.1458	-1.357	1.7915	0.4142	-0.4297	0.8195	0.1332	-0.4935	0.0244	-0.5145	-0.9567	-0.049	-1.0604	0.2354	0.1413	-1.1385	0.4351	-0.3661	-0.3256	0.1889	1.1702	0.6851	0.863
TCGA-BA-6871-01	-0.2438	0.8327	-0.4408	-0.2703	-0.3193	-0.6151	0.322	-0.145	-0.076	-0.2969	-0.0741	-0.3415	-0.0323	0.624	0.3231	-0.8502	-1.3075	-0.1596	-0.1961	-0.5082	-0.6645	-0.829	-0.0443	-0.3518	-0.7674	-0.2697	0.2036	0.2773	-1.4822	-1.6877	-1.3739	0.3702	0.3968	0.5911	0.7066	1.0064	0.3886	0.0831	-0.2127	-2.0297	-1.9626	-0.3932	1.9902	-1.5241	-0.0807	-2.5375	-0.9588	-2.4019	-1.6071
TCGA-BA-6872-01	-0.6028	-1.4026	-1.4231	1.6427	-0.4293	-1.0801	0.2212	-1.0519	-0.3495	-0.7038	-1.111	-1.2854	-0.2866	-0.2188	-0.4509	-1.0676	0.1508	-0.3757	-0.239	-0.9417	1.1695	0.1161	1.5232	-0.4819	-0.4906	2.5073	-0.1589	0.5906	-0.3252	0.0652	-0.1414	0.8699	0.4768	1.0341	0.773	-0.4239	-0.3498	-0.3386	1.0536	0.6827	-0.6221	-2.3129	-0.4975	0.9256	-0.6476	-0.5883	-0.1429	0.9784	0.2251
TCGA-BA-6873-01	0.9706	-0.4443	-0.6693	4.2783	0.5292	0.0822	0.4258	-0.3254	-0.208	0.2686	1.0003	0.117	-0.1857	2.47	-0.5041	-1.0611	0.8768	0.0529	-0.2122	-0.7155	1.6481	-0.2606	-0.9609	-0.0167	-0.1387	0.0594	0.444	1.5219	0.1745	-0.5196	0.2753	1.882	1.4381	1.1892	1.0807	0.0289	2.0903	-0.2624	0.6807	0.2102	-0.3282	0.9944	0.0491	0.2209	1.1469	0.4331	-0.6496	0.8441	0.3385
TCGA-BA-7269-01	-0.1306	-2.0534	-1.5867	0.0871	-0.636	0.9566	-0.6961	-0.4315	-0.0726	-0.9173	-1.0682	-0.5054	2.7927	-1.7534	-0.1968	-1.02	-2.4638	-0.3757	-0.2616	2.168	-0.9275	-2.2234	8.0367	-0.3904	-2.0709	0.9261	1.2974	-1.9862	-1.7242	-0.8586	-0.8817	0.6682	0.2757	0.2718	1.2636	-0.1257	0.6038	-1.0001	-0.6818	-0.6798	0.0425	-3.3695	-2.2498	-0.8093	-0.6646	-1.8203	-1.4642	0.1627	-0.7561
TCGA-BA-A4IF-01	0.2225	-0.7357	-0.5167	-0.1338	-0.7863	-0.5995	-0.7962	2.2802	-0.0208	-0.0432	0.8083	0.0653	-0.1386	2.1451	-0.1727	0.002	1.3366	-0.0614	-0.0784	-0.6101	-1.7236	-0.4044	0.2102	-1.1753	0.4452	-1.2828	-0.4135	1.1067	-0.3238	0.2961	1.0568	0.8289	0.3047	-0.9038	-0.3373	0.4219	-0.4209	1.6065	0.7376	-0.1133	-0.0775	0.4895	-2.1143	0.0659	0.3115	0.399	-1.1479	-1.3565	0.321
TCGA-BA-A4IG-01	0.0992	-0.7156	-0.1558	0.0778	-0.0931	-0.504	-0.7435	0.7639	-0.2562	-0.1427	1.5536	1.9503	-0.2201	0.8844	-0.2406	1.1729	0.4281	-0.3757	-0.277	1.1177	-1.2112	-0.4079	0.8073	1.5454	-0.7018	-1.0592	0.939	0.8886	-1.7794	1.5181	1.1645	1.8007	0.3596	-1.583	-1.0695	-1.0343	1.0063	0.6266	0.828	0.0837	-0.7955	0.3714	-1.5046	0.73	-0.093	0.9491	-1.8631	0.001	-0.3473
TCGA-BA-A4IH-01	2.2287	-0.6232	1.1136	-1.1315	0.0905	-0.4334	-0.2503	-0.9139	-0.1845	0.6145	1.7443	0.0178	-0.2866	-0.6175	5.3363	0.3479	-1.9264	-0.1258	-0.1891	1.1623	-0.4692	-0.1137	-0.9114	2.3543	0.8579	-0.0455	0.9218	1.6818	-0.8784	0.4397	-1.3639	0.1399	-0.9122	0.5096	1.0863	0.3184	0.9722	0.9426	0.9052	-0.4247	0.0207	1.0275	-0.5111	-1.0022	1.039	-0.633	-1.5106	-1.2436	-0.8649
TCGA-BA-A4II-01	-0.4894	-1.1751	-0.0683	-0.7376	-0.9354	1.2037	-0.8483	-0.3914	-0.234	0.6983	-0.1664	-0.3476	-0.2866	0.6883	-0.4927	-0.7047	0.6483	-0.3757	-0.0553	-0.1819	-1.7374	1.1349	-0.0897	0.7047	1.0396	-1.6744	0.4543	0.2439	2.4103	1.611	0.6654	-0.3408	2.5391	0.1248	0.501	-0.052	-0.6898	1.5291	-0.5321	0.9078	1.019	-0.3196	-1.1286	-0.0403	1.1388	1.2954	-1.4577	0.3456	-0.4741
TCGA-BA-A6D8-01	-0.4005	-2.1597	-1.5992	-0.7611	-1.2516	-1.2037	-0.7665	-0.5939	-0.0708	-0.9736	-1.6985	-1.5335	-0.2866	-0.2809	-0.4525	-1.0608	-2.5235	-0.3757	-0.0492	3.3646	-1.2809	-2.1633	1.6751	-1.5722	-3.3556	0.6645	-1.1537	-0.0675	-0.8222	-1.0035	-0.5161	-0.4526	-1.2565	0.7004	1.5208	-0.9013	-0.2032	-2.8038	-0.8743	-0.6075	-0.2605	-1.016	-0.2122	-1.1597	-2.6174	-2.5967	0.9827	-0.3713	-1.1188
TCGA-BA-A6DA-01	-0.7957	-1.9714	-0.2172	1.6853	-1.2744	-1.0595	-1.3464	-1.0673	-0.3094	0.297	-2.02	-1.6563	-0.2866	-0.887	-0.5333	-1.2746	-1.1661	-0.3757	-0.2574	0.2706	-0.2547	-0.9432	0.8018	-1.3013	-2.2086	1.2242	0.8602	-2.1199	0.5138	2.0671	0.2095	-2.5147	0.0564	0.046	-0.4192	-1.9946	-1.5743	-2.824	-3.0418	0.7049	1.1831	-2.1132	-2.3162	0.891	-1.1067	0.5166	-0.1416	0.9122	-0.5376
TCGA-BA-A6DB-01	-0.5998	-0.8448	-0.8687	0.3208	-0.5913	-0.5348	-0.6852	0.8046	0.1199	-0.5183	-1.0116	-0.2685	0.261	-0.6397	0.0315	-0.8235	-0.6805	1.1749	0.3908	-0.4078	-0.6394	-0.2195	0.3567	-0.8514	-1.0394	0.1242	-0.1252	-1.6326	0.5931	0.581	-0.2584	0.3919	0.0386	0.6614	0.6545	0.6159	-0.7818	-1.3401	-1.1916	0.7331	-0.1437	-0.9352	-0.4263	-0.3086	-0.4031	-1.3689	0.8638	-0.6191	-0.3575
TCGA-BA-A6DD-01	-0.6297	-1.2806	-1.0008	0.543	-0.3837	-0.3194	-0.7852	-0.3948	-0.2734	-0.237	-0.0246	0.0553	-0.2866	-0.9214	-0.4627	-0.6761	-0.3161	-0.3757	-0.2017	-0.859	-1.12	-0.7945	0.2573	-0.6332	-1.1848	-0.4041	0.9268	-0.2343	0.4461	0.2599	-0.1255	0.2668	0.542	0.8139	0.3615	-0.2849	-0.4918	-0.9727	0.9686	0.8819	-0.1222	-1.5912	-0.5263	-0.135	-0.88	0.0424	0.5792	1.0605	-0.6389
TCGA-BA-A6DE-01	0.2267	-0.6005	-0.6813	-0.1112	0.6339	0.7395	0.9159	0.7251	-0.2968	0.7486	0.0645	2.2426	0.1643	0.4886	-0.491	1.0559	2.8081	-0.1363	-0.0051	0.1517	-1.8164	3.1914	0.0567	0.5647	-0.365	-0.9053	1.1181	0.5022	-2.3389	1.4952	0.3516	-1.8127	1.345	-1.8139	0.1174	-1.0577	-1.0234	0.7605	0.2843	1.8193	0.7246	0.7061	-1.943	0.4203	1.4879	1.0943	-0.7106	0.7044	-0.1873
TCGA-BA-A6DF-01
TCGA-BA-A6DG-01	0.0692	-0.8337	-0.3978	3.1628	2.5181	2.0237	1.3688	0.6256	1.6676	-0.2774	-0.6074	0.0194	0.3297	0.077	-0.2783	-1.2463	-1.5601	-0.3757	0.3279	-0.2145	1.5082	1.1031	-0.5688	0.1962	-0.0901	0.7814	1.0721	-2.2124	0.828	-0.9078	0.0789	1.3344	-0.7933	1.4699	1.2897	1.9112	0.696	-1.507	-1.4257	0.1942	-0.6238	-0.1665	-0.4961	-1.7988	-0.093	-0.1931	0.2301	0.8983	0.0382
TCGA-BA-A6DI-01	0.8336	-0.0533	-0.3715	0.3859	0.8434	-0.7583	0.6776	1.2789	1.1906	-0.0321	0.3717	1.1282	0.5138	-0.1129	0.2246	0.8231	0.1665	-0.1142	-0.165	-1.0256	0.1261	-0.5346	1.1781	0.7328	0.3995	0.0864	0.6478	0.0367	-0.8114	1.869	0.7634	-0.2219	0.3313	-1.4888	0.293	-0.7275	0.4898	-0.4578	-0.0109	0.2211	1.0311	0.1573	-0.9973	1.5877	0.6284	0.0587	-0.8864	0.9992	0.0625
TCGA-BA-A6DJ-01	-0.401	-0.8986	-0.5893	0.7177	0.9817	0.0072	-0.4548	-0.8811	-0.3175	-1.0092	-0.7754	0.3813	-0.2866	-0.7839	-0.5506	-0.3783	0.0533	-0.3757	0.0194	0.4964	2.9472	0.0075	-0.3801	-1.65	-1.9437	0.28	0.0596	-0.246	1.3888	0.9245	0.169	1.0518	1.1171	0.1427	0.5901	-1.1394	0.194	-1.2747	-1.002	0.8725	0.1118	-0.3947	-1.2462	-0.2396	1.1278	0.1225	0.3338	1.0528	1.1063
TCGA-BA-A6DL-01	0.0041	-0.7181	-0.6096	-0.8517	-0.486	-0.9725	-1.0675	0.6333	-0.2838	0.5868	-0.9403	0.5189	-0.1461	1.7512	-0.4797	0.7619	-0.6927	-0.3757	0.238	-1.165	-0.6783	2.2311	0.2769	-0.9196	-0.412	1.9185	0.0051	-0.7438	0.5848	0.9517	1.4353	-2.0786	1.1119	-2.31	-1.2167	-1.1255	-0.7497	-0.3804	-0.6407	-0.5504	1.2184	0.198	-1.8621	0.2746	0.5617	0.3056	-0.4954	-0.767	1.9396
TCGA-BA-A8YP-01	0.8809	-0.4209	0.1158	-0.1203	-0.0157	0.4728	1.3746	1.655	-0.2291	-0.1465	0.0648	1.2248	-0.0934	-1.3015	0.0454	1.3034	-1.1864	-0.3757	0.0383	-0.4542	-1.1361	-0.4202	0.6751	1.6581	0.412	-0.8319	0.1227	-0.1409	-0.43	0.6672	0.282	1.5124	0.4393	0.8032	0.1267	0.8417	0.6575	0.7669	1.5591	-1.1522	-0.4514	0.671	-0.0595	-0.2017	0.779	-1.04	-1.9409	-0.9212	-0.4855
TCGA-BB-4217-01	-0.2809	-0.0059	0.7836	-0.326	1.0014	-0.8953	0.2403	1.2392	0.0296	-0.2983	-0.159	0.2042	-0.1064	0.2417	0.3948	-0.1538	-0.07	0.1345	-0.2225	1.5008	-1.145	0.2628	-0.2463	0.7297	0.1375	-0.1864	0.3332	0.4404	-1.1954	0.1876	0.1977	0.3945	0.4186	0.8695	0.4026	0.443	0.2696	-0.3321	-0.3756	-0.4098	0.3999	0.6477	1.0264	-0.2589	0.0542	0.3318	0.8626	0.2379	1.3864
TCGA-BB-4223-01	1.8633	3.1461	3.735	-0.5001	-0.6287	-1.2263	-0.499	-0.2466	-0.1069	-0.8555	1.987	-1.2478	-0.2068	1.7959	2.3817	0.9115	-0.5753	1.3195	-0.2419	1.2114	0.0636	2.0035	-1.5763	-0.8517	0.8803	-0.4945	0.1686	1.9599	-0.1343	0.1171	-0.2197	0.6168	-2.0099	0.0906	-0.4942	0.3528	0.5668	0.754	0.9471	-0.2088	1.0869	1.4226	0.3356	-0.4489	0.3077	0.9318	-1.1453	-2.6466	-0.9583
TCGA-BB-4224-01	-0.7234	0.9214	-1.0186	-0.578	-0.965	1.098	-1.3693	0.8762	-0.214	-0.8826	-0.2324	1.4889	-0.1417	3.5408	-0.5093	0.1928	0.0381	2.7025	0.5723	-0.1776	-1.9319	4.2187	0.3845	0.9889	-0.4397	0.6602	0.676	0.282	1.2243	0.6008	-0.0324	-0.4823	-1.0376	-1.1194	-1.081	-1.2843	-3.0327	0.8595	1.3978	-0.6929	1.1613	-0.0688	-0.0655	-0.2312	0.9395	1.6905	-0.6549	-1.0344	0.6123
TCGA-BB-4225-01	1.9884	0.8271	1.0548	-0.6744	-1.0235	-1.6225	-0.3698	-0.9139	-0.3495	-0.2095	1.1234	1.2642	-0.2866	0.2477	2.4506	-1.0068	-0.6609	-0.3757	-0.2477	-0.0834	-0.6304	-1.4121	-0.917	-1.6438	-0.1576	0.6325	-1.3277	1.7002	-1.3869	0.9961	-0.9457	-0.3774	1.3464	-0.1263	0.2476	-0.5304	1.2397	-0.7436	0.6587	-1.3215	0.6681	0.7177	0.6569	-0.7117	0.0591	-1.6319	0.0321	-1.3197	-1.4863
TCGA-BB-4227-01	-0.6387	0.622	1.1309	1.5813	0.8517	-1.258	0.422	-1.0643	-0.2397	-0.548	2.2734	-1.473	-0.0517	0.6892	-0.5007	1.7964	-0.4359	-0.3757	0.0335	-0.9427	-0.2411	-1.078	7.033	1.1948	-0.6974	0.1795	1.0695	2.0368	1.3248	0.3338	0.5323	-0.1116	-1.7884	-0.7362	-0.9576	-0.6063	-1.0627	1.6058	-1.077	0.3488	1.1075	-0.5686	0.308	0.5836	0.81	0.3128	-2.4072	1.0496	0.8143
TCGA-BB-4228-01	5.2036	0.8921	1.9644	-0.8776	-0.6472	-1.0821	-0.6686	-1.0047	-0.306	0.2773	0.4911	1.5307	-0.2245	1.0122	1.2163	-0.0916	-2.3948	0.4152	-0.2828	-1.3338	-0.1967	0.6308	-0.1947	-0.4825	0.5285	0.6632	0.9351	1.5836	0.6655	0.0941	-1.2063	-0.0204	1.2071	-0.4558	0.0262	0.6731	0.2609	-0.329	0.4358	-2.5049	1.9086	0.9111	0.1594	0.3315	0.2858	-0.5614	-0.971	-1.5482	-0.5244
TCGA-BB-7861-01
TCGA-BB-7862-01
TCGA-BB-7863-01
TCGA-BB-7864-01
TCGA-BB-7866-01
TCGA-BB-7870-01	0.3316	-0.0151	-1.5809	0.1576	-1.0883	-1.4201	-1.1971	-0.7087	-0.3151	-0.8508	-1.2801	0.6266	-0.2866	-2.0647	-0.2261	1.3304	-0.8526	-0.3757	-0.2956	0.0441	0.146	-0.6652	1.9761	0.0821	-2.1948	0.3138	2.5842	0.443	-0.32	-2.0426	-0.0263	-1.6905	0.2898	-2.1401	-1.5065	-1.9693	-0.733	-0.3695	-0.5237	-1.0218	0.8672	-0.2495	-1.6213	-1.73	-0.5421	-0.1925	-0.4226	-1.5609	0.2243
TCGA-BB-7871-01
TCGA-BB-7872-01
TCGA-BB-8596-01	0.2482	-0.8291	0.2681	0.6888	1.1661	1.4329	1.4669	0.3574	1.6459	-0.3932	-0.1486	-0.5146	0.442	0.2064	0.1729	-0.0014	0.0262	-0.3757	0.14	2.7747	-0.255	1.6277	0.5949	0.0857	0.3839	-0.1036	0.0532	0.4426	0.2449	-0.0091	-1.2522	0.6616	-0.6823	1.7166	0.8303	1.5873	0.7897	0.4821	-0.4111	-0.0412	-0.9093	0.3359	1.0901	-0.9696	-0.2327	0.4453	-0.3474	1.246	-0.1041
TCGA-BB-8601-01	0.8401	-0.6029	-1.0337	0.9692	-1.001	0.0926	-0.5831	0.3445	-0.2302	-0.041	-0.2139	0.0637	-0.2866	-0.9576	-0.1049	0.9094	-2.1451	0.9246	-0.2783	-0.5217	-1.7231	0.4537	4.3218	-0.0382	-0.7297	-1.3367	2.4058	1.2485	-0.1406	1.1044	0.0139	-1.1986	0.513	-2.3322	-1.2154	-1.0477	1.1328	0.4655	0.3242	-1.5512	0.5704	0.7952	-0.9921	-4.8747	-0.8781	0.1956	-0.4012	-0.0742	-1.0345
TCGA-BB-A5HU-01	-0.3921	-1.0053	-0.4931	4.2647	0.7476	0.8589	0.6537	0.4779	0.5346	0.2569	-0.0656	1.3061	1.9136	0.356	-0.5203	-0.1702	0.2848	-0.3757	-0.0535	-1.0172	-0.2995	1.4392	-0.2072	-1.3061	-0.2921	-0.5702	1.3646	-1.2984	1.3763	-1.6952	-0.154	0.5709	0.2484	1.1653	1.0901	0.5802	1.2614	0.4584	0.6977	-0.6006	-1.4281	0.2498	-0.3149	1.2772	0.1134	0.0048	-0.1222	1.7148	0.1839
TCGA-BB-A5HY-01	0.8315	-0.6586	-0.6637	4.2233	-0.3853	-0.4225	-0.0314	-1.0756	-0.3164	-0.9991	0.7979	-1.6209	-0.2157	0.5451	-0.5192	-1.077	-1.0902	-0.3757	-0.2536	-1.2563	-0.447	-1.3621	1.56	1.1541	-1.3823	-0.0728	1.07	-1.1895	-1.2916	-0.2994	-1.7563	0.1495	1.426	-0.8244	2.4304	-0.7549	0.5309	-0.5398	0.696	-0.2982	0.2007	0.5572	0.8385	-0.5018	-0.9457	-1.6873	0.2828	1.0254	-0.6869
TCGA-BB-A5HZ-01	-0.203	-1.346	-1.2801	-0.5516	-0.7737	-1.0294	-0.8941	-0.6393	-0.2904	0.7368	-1.2739	-0.3827	-0.2866	-2.1565	-0.5125	-1.087	0.0506	-0.3757	-0.2281	-0.6456	-1.7182	0.4177	-0.4674	-1.2314	-1.1482	-0.3857	-0.7871	-1.1398	0.3889	0.7353	0.5737	-1.1934	1.6184	-0.9645	1.1426	-0.5612	-0.8067	-1.2881	0.0118	-0.0781	0.0636	0.7247	-1.0866	-0.4377	1.4385	-0.212	-0.5842	0.5378	0.5332
TCGA-BB-A6UM-01	-0.6507	0.6678	-0.7841	-1.0614	-0.769	-1.4055	-1.2906	-0.8874	-0.2272	-1.0116	1.0994	-0.4062	-0.2866	-0.8577	1.4443	0.6373	0.138	-0.3757	0.0393	-1.6413	-0.7663	-0.4089	1.1999	-0.0526	0.2876	-0.1213	0.7388	1.2858	-1.2235	-0.0303	-0.2488	-1.4564	-1.3164	-1.4325	-1.0688	-1.4331	-0.0859	-0.2795	0.2066	0.751	-0.0507	-0.5899	-0.516	-1.465	-0.5824	-0.7802	0.714	-0.5827	-0.9989
TCGA-BB-A6UO-01	-0.7791	-1.47	-1.1582	0.8665	0.4328	-0.3135	-0.1372	-0.6847	-0.2987	-0.5369	-1.2979	-0.7692	-0.2866	-0.7517	-0.5275	-0.7203	-1.0475	-0.3757	-0.0159	-0.7683	0.1947	-0.232	0.0839	-1.0525	-1.3305	0.2711	-0.0174	-0.8897	0.8873	-0.0251	0.0947	0.7971	0.2522	1.1301	0.8823	-0.4407	-1.1983	-0.7532	-2.4518	0.7691	0.1186	-1.9977	-1.0237	-0.2563	-0.3262	0.0374	-0.1655	1.0098	0.3678
TCGA-C9-A47Z-01	-0.5645	-0.1017	-0.7436	1.1829	0.3602	-0.3618	-0.5524	0.4772	-0.0983	-0.3647	-0.0558	0.3411	-0.1075	0.4573	-0.4872	-0.6129	-0.0025	-0.3757	0.0773	-0.5322	0.4936	1.0001	-0.101	1.693	0.2393	-0.0591	1.1416	-0.2641	1.7996	0.842	0.78	-0.0119	0.4677	-0.53	-0.8793	-0.8994	0.0828	0.513	0.2891	0.5906	0.609	0.999	-1.1223	0.0668	2.106	0.7582	0.7068	0.0465	0.9443
TCGA-C9-A480-01	-0.793	-0.5773	-0.2879	0.1528	-0.6318	-1.2547	-1.0231	-0.862	-0.1835	-0.4093	0.5118	-1.4266	-0.2866	-0.148	-0.4307	-0.3201	0.2093	0.2943	0.1919	-1.254	-0.9638	0.9592	0.0006	-0.3889	-0.8216	-0.6805	-0.9802	-0.5103	0.9138	0.3858	0.6168	-0.9714	0.5791	-1.6938	-0.9243	-0.4951	0.0965	-0.2823	-0.4207	0.9263	0.2206	0.4379	-1.0684	0.3214	0.9011	-0.0694	1.1157	0.3984	0.728
TCGA-CN-4722-01
TCGA-CN-4723-01	0.6632	0.4915	0.8785	0.2992	-0.1323	1.3734	1.3502	-0.3351	-0.2073	-0.3105	2.0397	0.2303	-0.2866	0.3788	-0.2714	-0.0683	1.0852	-0.3757	-0.1048	-0.5515	-0.857	0.0053	0.3234	-0.2499	0.7807	-0.9033	-1.1392	0.5703	-0.4187	-0.2329	-0.136	0.8105	-1.0101	0.6916	-0.2776	0.9466	1.203	0.9287	0.9246	-0.0656	0.1774	1.2324	1.1255	0.3259	-0.8566	-0.6706	-0.3448	0.4371	0.6489
TCGA-CN-4725-01	-0.0769	1.1269	-0.9841	2.2397	1.0445	0.0205	0.9273	-0.4262	-0.2418	0.2695	1.2704	0.0633	-0.1842	0.5908	-0.2583	1.4186	2.5407	0.0591	0.0498	-0.902	0.3053	1.2359	0.5932	-0.4001	1.4305	-0.7085	0.2076	0.797	1.1963	0.9632	0.4669	-0.5895	0.2216	-1.1368	-0.5249	0.3057	-0.6294	1.3643	0.4944	1.7419	1.9172	0.3658	-0.3045	1.8785	2.3712	1.4616	-0.4323	0.9017	1.6261
TCGA-CN-4726-01	-0.8623	-1.3092	0.2559	1.2086	1.6109	0.2797	-0.1101	-0.95	-0.1351	1.1112	-1.3751	-0.5367	-0.2866	0.6715	-0.4798	-0.9488	0.2373	-0.3757	-0.2814	-1.3227	1.9949	1.1318	-0.7085	-0.6344	0.3765	0.7775	1.0048	-2.253	2.2361	0.1596	0.6124	0.5349	-0.4503	0.1702	0.7308	0.0703	0.0136	0.352	-0.8486	1.3174	0.903	0.556	-1.4374	1.9858	3.2173	1.8643	0.0588	-0.3253	0.8645
TCGA-CN-4727-01	0.437	0.0792	-0.2159	-0.8113	9.7021	1.9584	1.6186	0.379	-0.3318	0.4654	-0.0158	2.8832	-0.2107	-1.9991	-0.5215	2.2238	1.3774	-0.3757	0.2048	-0.6824	-1.0015	0.8842	3.1796	-1.5472	0.6569	-1.2853	0.5769	0.2592	-1.3052	0.1832	0.8559	-0.96	1.1875	-0.5197	0.3773	-0.1086	0.1142	0.4032	1.4162	0.931	-0.2517	0.3856	-1.603	-1.0045	1.7683	2.1236	-0.2072	1.0995	0.7778
TCGA-CN-4728-01	1.2313	0.3855	1.0672	-0.3292	0.2006	2.3152	1.0294	-0.0368	0.3282	-0.1765	0.3319	-0.1522	0.9454	1.0386	-0.0253	-0.0951	-0.2961	0.5478	-0.0788	2.3696	0.7513	-0.7244	-0.6439	0.2018	0.5504	0.4273	-1.1011	-1.0331	-0.1749	0.0642	0.561	1.3155	-1.0174	2.1832	1.3543	2.1839	0.8104	-0.6786	-0.3755	-0.5442	-1.7842	-0.0654	2.1124	-0.1284	-0.6126	-0.4835	0.1079	-1.1522	-0.5362
TCGA-CN-4729-01	-0.4065	0.2803	-0.334	1.1791	0.5257	-0.0503	0.8792	-0.9135	-0.265	0.3678	-0.1827	0.8993	-0.142	-1.8151	-0.4365	-0.123	2.0675	-0.3757	-0.049	1.4276	-0.1367	0.1799	-0.8688	0.4265	0.6016	-0.8484	-0.7154	-0.1972	1.1	0.2528	0.3331	-0.312	-0.6337	0.0615	0.2763	0.2076	0.1743	0.4521	0.7392	0.5202	-0.0971	0.3182	1.2372	0.3207	1.3715	0.2569	-1.0073	0.8875	0.8456
TCGA-CN-4730-01	0.0297	-0.0703	-1.0936	-0.2417	0.166	-0.1901	-0.0878	-0.7893	-0.3495	0.1016	0.4839	1.6773	-0.2866	2.6869	-0.4547	-1.0091	3.6005	-0.3757	-0.1501	1.1434	-1.3004	3.2597	-0.0709	-1.2216	0.453	-1.111	1.151	0.5893	-0.0826	-0.5409	0.8617	-0.3089	0.6824	-1.514	-0.126	-1.2968	-0.0341	0.6812	0.7628	0.4709	-1.3661	0.4876	-2.687	0.9135	0.3856	1.2363	-0.3617	-0.1581	1.4646
TCGA-CN-4731-01	0.6265	0.0252	-0.6605	0.2499	2.4414	-0.0901	2.3183	0.4251	-0.281	-0.3037	-0.0251	2.5319	-0.0668	-0.1361	-0.2503	0.9876	0.1535	0.558	-0.2825	1.3725	-0.7943	1.2625	0.6571	0.7921	0.623	0.5932	1.2468	-0.5595	-2.5403	0.901	0.0479	0.0763	1.9374	0.1312	-0.3847	-0.0343	-0.4548	-0.2456	-0.4105	0.7245	0.5472	0.0828	-0.4442	1.3831	-0.4183	1.0878	-0.1938	0.5933	1.2959
TCGA-CN-4733-01	-0.3732	-0.0309	1.4856	-0.4839	-0.2493	-0.7623	0.6883	0.1192	0.0523	-0.0893	1.0998	0.7439	0.0259	-0.3386	0.0504	-0.2101	0.9103	-0.0439	-0.248	0.2046	2.1417	0.0439	-0.7654	-0.0806	0.3502	1.592	0.4065	-0.126	-0.2741	0.665	-0.8548	0.9873	-0.3144	1.2706	2.0283	1.3674	0.2113	-0.6063	-0.4233	0.2951	-1.0589	0.577	0.8517	0.9216	-0.0671	-0.35	0.8113	0.8071	-0.0529
TCGA-CN-4734-01
TCGA-CN-4735-01	1.8068	1.8227	3.3066	-0.8036	-0.8643	0.2122	0.6509	-0.7641	-0.3073	-0.907	0.8026	-1.4475	-0.2264	4.3932	2.9758	0.0039	-0.5712	-0.3757	-0.0961	0.2075	-0.9667	-0.9834	1.0986	-0.4449	0.9244	-0.6871	0.7072	0.4165	-1.9373	-0.31	-0.983	-0.5409	-2.4984	0.413	-0.691	1.254	0.7832	0.7621	-0.8247	0.081	-2.2005	-0.2594	1.4243	-0.2856	1.3268	0.3097	-1.198	-1.2957	-0.7708
TCGA-CN-4736-01	-0.419	0.2428	1.1613	0.2886	0.0607	-0.4797	-0.3115	0.9124	0.0161	-0.5295	0.8937	-0.1815	-0.2214	1.0193	-0.009	-0.8704	1.5837	-0.0989	0.5927	0.663	0.2422	-0.2467	-0.2134	-0.8148	0.3358	0.242	-1.7723	-0.7145	0.2535	-0.7162	-0.3152	0.1113	-0.4966	0.9339	0.7448	1.4163	-0.4899	0.2889	-1.19	0.3776	3.4656	-0.5631	0.661	0.858	0.2221	0.2381	-0.3334	0.3279	0.0552
TCGA-CN-4737-01	-0.3759	0.3775	0.0768	0.8805	-0.1699	0.345	0.5733	0.838	0.1189	0.2961	0.8973	0.492	1.3592	0.2281	-0.1357	-0.7386	1.3664	-0.0717	0.2826	-0.3049	-0.7385	3.0655	-1.4044	1.732	1.2016	2.7852	-0.85	0.0489	0.0901	0.2602	-0.3453	0.8738	-0.0137	0.5339	1.0787	1.1715	0.1352	0.7001	0.6907	0.7297	-0.9564	1.1634	0.4867	1.2376	-0.0545	-0.4127	0.2465	0.633	0.8807
TCGA-CN-4738-01	0.1077	1.2269	1.3729	0.3081	0.49	-0.599	-0.1688	0.2731	-0.2343	-0.12	0.8324	1.0495	-0.2866	0.2736	0.1822	0.2614	0.8975	-0.1141	-0.1834	-0.2544	-0.3108	1.7219	0.1839	-0.245	0.707	-0.5266	0.1115	-0.84	-0.082	0.5142	0.3626	-0.4174	0.2766	-0.0692	-0.1172	0.0733	0.4949	0.2649	0.8966	-0.3875	-0.2843	1.2333	0.1759	2.4755	-0.1877	0.4456	0.0013	0.5465	1.1014
TCGA-CN-4739-01	-0.4112	1.5749	-0.0232	-0.8496	-0.6473	-0.0194	-0.5682	1.8263	0.0048	0.3576	1.3172	1.2846	-0.1743	0.0807	-0.2791	2.2817	1.3022	-0.3757	-0.1575	-0.7303	-0.1221	2.9321	-0.0372	1.1205	0.8679	-0.7359	-0.8336	0.4173	-0.4927	1.8407	1.3396	-0.9191	0.6227	-0.6547	-1.6666	0.152	-0.0445	1.7039	0.5226	0.8055	1.231	0.0017	0.8078	-0.5616	0.1464	0.6868	-1.1153	0.1102	-0.5555
TCGA-CN-4740-01	-0.4283	-0.0364	1.2216	-0.0238	-0.0756	1.4321	0.4717	-0.7124	-0.1382	-0.1305	0.7099	-0.4399	-0.1058	-0.0263	-0.0918	0.2784	1.0483	1.16	-0.0995	1.0895	0.5964	-0.5571	-0.2456	0.2885	0.2842	-0.0365	-0.7744	-0.3064	0.3773	-0.538	-0.1375	0.995	-0.0097	1.6206	0.7449	1.597	0.3982	0.316	-1.226	-0.0227	-1.4881	0.1413	1.4024	1.05	-0.5463	-0.6016	-0.416	-0.7979	0.2604
TCGA-CN-4741-01	-0.7181	2.3321	0.1303	-0.2685	-0.6761	1.4175	-0.7033	-0.2381	-0.0972	0.4015	3.4345	0.2782	-0.2866	0.5995	0.2303	0.7655	0.7166	-0.3757	-0.0632	1.4536	0.7125	0.7233	-0.6108	0.1974	1.1472	-0.25	0.0128	1.027	-0.0595	1.4773	0.3516	-0.569	0.2214	-0.997	0.0021	-0.5744	0.7595	2.1648	1.3781	-0.1197	0.5128	0.7274	2.228	0.4122	-0.382	1.0219	-0.5239	-0.074	-0.3781
TCGA-CN-4742-01	-0.5341	-0.3824	-0.2522	2.7581	1.4345	-0.2501	1.3852	-0.4109	-0.2315	1.3442	-0.3097	1.8251	-0.1744	-0.7904	-0.4843	1.1427	1.6462	-0.3757	-0.2551	-0.9144	0.1839	-0.5906	0.2347	1.0121	0.5384	-0.7277	-0.3195	-0.8979	-0.1814	-0.3736	0.0649	0.9782	-0.9329	0.1433	0.004	1.0658	0.5431	0.796	0.2778	1.2096	-0.1294	0.8718	0.9667	1.6117	0.5542	0.8212	1.0481	1.178	0.499
TCGA-CN-5355-01	-0.0164	-0.6276	-0.1496	2.8732	0.4817	0.7742	1.6614	-0.6241	0.1439	0.2381	-0.2317	-0.3084	0.21	0.5257	-0.4063	-0.4276	0.5145	-0.112	-0.2196	0.3169	1.7279	-0.223	-0.691	0.9084	0.1592	0.762	-2.4309	0.9991	-0.5289	1.5193	0.6666	0.6478	0.8509	0.5811	0.5909	1.1033	-0.2916	0.3266	0.9002	0.1093	0.725	1.3258	1.1396	0.9577	0.6672	0.4505	-0.2923	0.051	1.1266
TCGA-CN-5356-01	-0.0154	1.1459	-0.4814	0.77	2.5109	0.9034	1.1068	0.3116	0.12	2.0392	1.4529	0.3088	0.6172	-1.4711	-0.3746	-0.231	-1.1048	-0.3757	-0.2788	-0.2888	-0.8048	0.5	0.3665	1.4436	0.2501	-1.2051	-0.8397	1.1147	0.2199	-0.1761	0.3751	-1.313	2.0017	0.0097	-0.4186	1.1968	0.4208	1.7243	1.0367	-1.6185	1.8129	0.6468	1.9356	0.4878	-0.156	-0.2057	-1.063	-1.0282	1.4831
TCGA-CN-5358-01	-0.4619	0.2351	1.5006	0.1802	0.0136	-0.2777	1.6275	0.1567	0.1699	1.3593	0.6689	-0.0528	0.1173	0.2469	0.1788	-0.5585	0.0001	0.1962	0.2678	0.4713	-0.081	0.2955	-0.5659	0.622	1.4835	-0.2079	-1.0477	-0.5615	-0.0337	0.0439	-0.5453	0.3066	-0.2247	1.1912	2.4717	1.762	0.1345	-0.2086	-0.1672	0.0586	-0.5749	1.0734	0.8469	0.2752	0.2327	-0.8053	0.6619	-0.6407	0.4956
TCGA-CN-5359-01	0.7192	0.0609	1.3769	0.7375	0.3014	0.334	2.7617	-0.0985	-0.1348	-0.4894	0.2778	-0.4114	-0.1336	0.3718	-0.2753	0.7569	2.5509	-0.159	-0.1041	0.6941	0.0661	-0.8976	-0.2654	2.8993	1.049	-0.4413	-1.8384	-0.1328	-0.7002	-0.275	0.1101	0.8086	-0.1328	0.74	-0.3699	1.5965	0.85	0.6552	0.5699	-0.148	-1.2661	0.1928	1.624	0.1527	0.2351	0.9436	-0.3473	-0.1055	-0.2612
TCGA-CN-5360-01	2.4838	1.5784	2.6569	-0.7606	-0.7886	0.0249	0.1958	3.0115	0.0473	0.2296	2.9988	0.6831	-0.1508	-0.4127	0.5057	1.658	-1.5586	0.7778	0.0002	1.9879	0.1951	-0.4661	-0.8332	1.1504	1.1869	-0.729	0.0926	0.3443	0.4827	-0.0535	0.0774	-0.0682	-0.2921	0.1755	-0.2339	1.0637	1.1607	1.032	1.6085	-1.5905	0.9759	1.6056	2.2755	-0.5289	0.311	0.3322	-0.3851	-0.7295	-2.0627
TCGA-CN-5361-01
TCGA-CN-5363-01	0.3228	0.8578	1.4418	2.8937	0.5644	1.2384	0.8663	-0.3546	-0.2249	-0.9101	3.0402	2.2883	-0.2866	1.5773	-0.4542	0.0392	0.1702	-0.0523	-0.2541	-0.2342	1.7994	-0.1538	-0.5473	0.0285	-0.0208	-0.06	0.3841	0.8801	-0.7864	-0.8761	-0.8661	1.4062	0.4409	1.2662	0.3823	0.7441	-0.2301	0.6662	-0.2106	-0.3464	-2.1187	0.0388	0.2399	1.0842	-0.5708	0.3178	-0.8973	-0.668	-0.2271
TCGA-CN-5364-01	-0.9301	0.5435	-0.8304	-0.2596	-0.4182	0.4408	-0.4043	-0.9722	-0.2524	0.2422	-0.2371	1.3919	-0.2273	0.5899	-0.4092	1.6951	0.6972	-0.3757	-0.2058	0.3958	0.5365	-0.3884	-1.0159	-0.0752	0.3587	0.2156	0.2545	1.0555	0.4503	-0.5733	0.5458	-0.8848	-0.5254	0.0788	-0.9309	0.1663	0.3207	0.7055	1.0581	0.1923	0.1921	-0.1715	0.6076	-0.4327	-0.1829	0.6494	0.2379	-0.0683	0.104
TCGA-CN-5365-01	-0.9266	-0.5131	-1.2515	0.6213	-0.7785	-1.0157	-0.7502	-0.6929	-0.3327	-0.9665	-1.0368	0.7018	-0.2866	1.0549	-0.4731	-0.8191	1.9747	-0.3757	-0.0841	-0.5733	-0.8062	1.8642	-0.7565	-0.2427	0.4009	-0.0183	0.5194	-0.0298	1.2501	-0.2092	0.2825	-0.4692	0.526	-0.5889	-0.5153	-1.3014	-0.2477	-0.8799	-1.9103	0.3076	-0.3772	-1.1278	0.3211	1.0948	-1.2469	-0.672	1.1613	1.1845	0.7098
TCGA-CN-5366-01	0.4541	-0.608	-1.0026	2.4244	2.1401	-0.1854	1.3605	-0.8594	-0.0609	-0.8278	0.2676	-1.2962	0.1063	1.3444	-0.4665	-0.9024	1.3943	-0.3757	-0.1979	-0.4454	-0.0065	0.7281	0.2432	1.2094	0.0966	-0.2993	0.387	0.7006	-0.7063	-0.5876	0.4662	-0.0736	0.2195	0.4498	-0.3838	0.7337	-0.0631	-0.1695	-0.979	1.0305	0.0468	-0.0906	0.6063	1.051	-1.159	0.7721	-0.6174	1.0385	0.7547
TCGA-CN-5367-01	-0.1608	0.5979	-0.3388	0.9908	-0.1715	-0.0228	0.3067	-0.8723	-0.221	0.1322	1.441	-0.0496	-0.1034	1.9232	-0.3202	-0.405	0.6237	-0.3757	-0.0528	-0.4837	-0.9678	0.6175	0.1812	0.5484	0.1307	-1.3678	1.0273	0.6114	-0.4249	0.7146	-0.1612	-0.1062	0.8559	0.1373	1.0297	-0.2044	-0.7173	1.3453	0.5437	0.4808	0.1579	0.1429	1.196	-0.9968	-0.7668	0.971	0.1015	0.6263	-0.2818
TCGA-CN-5369-01	-0.7891	0.9692	-0.2998	0.6501	1.2603	0.1426	0.5176	1.1035	-0.0245	1.6532	0.4566	0.071	-0.0218	-1.0828	-0.3589	0.0245	1.1242	-0.0945	-0.063	-0.863	0.8884	-0.3845	-0.1934	0.0292	-0.009	-0.1231	0.1826	-0.3733	0.9832	-0.4666	0.6392	-0.128	0.1214	0.5755	0.2812	0.6034	0.9963	0.17	0.3341	0.429	0.5027	0.5599	0.1527	0.5426	0.8181	-0.0183	1.3423	0.3164	0.2345
TCGA-CN-5370-01	0.2718	-0.1217	1.1071	1.0259	0.7251	0.6571	0.814	-0.6321	0.0021	-0.3489	1.9984	-0.8728	0.0894	0.0105	-0.2884	0.4396	-0.1813	0.2232	-0.154	-0.7573	2.3588	-0.2047	-0.6808	-0.4727	-0.2501	2.3578	0.0699	-0.4767	-0.2676	-0.0916	-0.2769	1.5845	0.6139	0.8134	1.2354	1.2579	1.3362	0.5165	0.2807	-0.1912	-0.9986	1.05	0.3013	0.9084	1.4376	0.5746	0.0161	0.3814	-1.3509
TCGA-CN-5373-01	-0.8105	0.4381	1.0489	-0.0118	-0.3271	2.0952	0.2956	1.4989	-0.1369	3.7262	0.9588	-0.4775	0.2438	0.9994	-0.4356	-0.5685	0.376	-0.0539	-0.0865	-0.2971	-0.7926	0.7816	-0.922	-0.4053	1.357	-1.3265	-0.8359	-0.7535	1.041	0.7625	0.4735	0.8019	-0.3345	0.1973	0.55	0.7377	0.1862	0.5841	0.0431	0.1189	-0.2967	0.7812	-0.0303	1.2571	1.6337	0.1444	0.368	-0.6528	-0.7735
TCGA-CN-5374-01	1.3954	1.8366	0.1456	-0.8853	-1.2353	-0.8949	-1.2633	1.7747	0.1221	-0.6142	0.4369	0.3588	-0.2866	0.4323	0.1294	0.2886	0.1016	-0.3757	-0.1369	-1.0926	-1.3369	1.5291	0.5683	-0.5518	0.1358	-0.5482	-0.1721	-0.163	-0.5988	-0.4448	-0.5115	-0.1932	-0.2652	-0.0013	-2.0766	-0.6834	-0.032	-0.0621	-0.209	-0.4533	-0.4585	-1.2493	-0.5167	-0.4109	-0.6603	-0.0002	-0.9956	-1.6731	-0.0617
TCGA-CN-6010-01	2.3691	0.7955	0.5924	-0.2211	-0.5888	0.27	1.4528	-0.14	-0.0824	-0.2902	0.8073	-0.1362	-0.046	0.0815	0.1762	2.9815	-0.0792	-0.3757	-0.226	0.9227	1.7979	-0.2142	0.201	1.8274	0.7175	0.8636	-1.5226	1.0333	-0.3269	-0.572	0.5092	-0.1407	-0.5001	-0.4294	-0.8599	1.03	1.4666	-0.3717	1.5125	-1.1773	-0.4792	1.1661	1.9313	0.8217	-0.3123	-0.3524	-0.6002	0.126	-0.4826
TCGA-CN-6011-01	-0.9106	1.4145	1.71	0.6693	0.0906	-0.8249	1.6346	-0.9091	-0.3075	2.6436	0.468	-1.1201	-0.2866	0.8913	-0.5323	-1.3705	6.7018	-0.3757	0.5516	-1.3209	0.9824	0.4319	0.2614	0.5754	0.6835	0.6124	-0.5823	-0.953	-0.4397	1.0092	0.4337	1.1801	-1.1536	0.1187	-1.3128	-0.3257	-1.497	-0.2695	-0.5475	1.9827	-0.7486	-0.4332	1.9017	1.9537	1.7294	-0.4629	-0.7174	0.7222	-0.1852
TCGA-CN-6012-01	0.7273	0.993	0.1345	-0.4415	-1.0733	-0.6105	0.0126	0.5955	0.1044	-0.2092	1.4107	-0.3218	0.0121	-0.6152	-0.315	1.0595	-0.8063	-0.0585	-0.2239	1.0136	0.0461	-0.2446	1.07	0.9942	0.3092	0.5048	-1.1298	0.9277	-0.6614	0.6237	-0.1777	-0.5496	0.3294	0.1763	-0.3322	0.5168	0.7559	1.2317	0.1856	-1.9161	0.2015	0.0207	0.4543	-1.6551	-0.5774	-0.7004	-0.8151	-1.4305	-0.8149
TCGA-CN-6013-01	-0.8487	1.0515	0.2618	-0.643	-0.6136	-0.6995	-0.5712	-0.7414	-0.2144	-0.7624	2.9168	-1.1807	-0.2866	-0.5638	-0.4047	0.3947	0.1326	-0.3757	0.085	0.4685	0.0724	1.0965	1.3566	1.0857	1.2843	-0.2755	-0.6135	-0.664	-0.2481	0.2829	-0.168	-1.1005	0.3738	-0.0471	0.4628	-0.0862	-0.7551	0.9564	0.4137	-0.0239	-0.0814	-0.1924	1.4557	-0.0653	0.29	-1.1368	0.8245	0.0395	0.1237
TCGA-CN-6016-01	0.0048	-0.634	0.4114	0.4153	0.984	4.0008	1.2105	-0.6834	-0.1011	-0.1033	0.6764	-0.6292	0.5306	1.1283	0.0886	-1.2426	-0.066	2.7482	0.2883	2.0355	1.0727	1.1737	-0.8805	-0.4529	0.301	0.9586	-2.2678	-2.6251	-0.4592	-1.145	-0.1306	1.0958	-0.512	1.5637	0.286	2.1423	0.4055	-0.878	-0.7291	0.0574	-0.5509	-0.7819	1.1272	-0.0766	-0.4005	-0.2214	0.6024	0.3088	0.3074
TCGA-CN-6017-01	-0.0867	-0.5972	1.2056	-0.2189	-0.3564	0.169	0.5963	-0.3607	-0.0721	-0.159	0.8388	-0.4453	-0.1041	-0.7039	1.9921	-0.3942	0.6147	7.3774	3.0422	2.0702	0.2153	-0.4213	-1.0596	-0.7004	0.4604	0.4764	-1.3481	-0.7803	-0.6448	-0.3458	-1.4817	-0.0093	0.7302	1.1503	2.3618	2.281	-0.2546	-1.1177	-0.9651	-0.5351	-2.1707	-0.3603	0.6847	-0.1362	-0.4695	-1.0358	0.5547	-0.5997	-0.3377
TCGA-CN-6018-01	0.2343	0.1784	0.2561	0.889	-0.2769	-0.1304	0.784	-0.6513	-0.2663	0.0791	2.0461	-0.4475	-0.2155	0.8237	-0.4698	-0.5133	0.0327	0.5309	-0.1469	-0.1846	-0.2447	-0.9844	-0.6213	2.8136	-0.8955	0.1738	0.1297	1.4201	-2.6166	-0.5166	-0.0245	1.671	1.2848	0.7274	1.4966	0.2699	1.06	-0.51	0.9298	-0.2279	-1.2347	0.918	0.9386	0.5553	-0.7408	-0.0779	1.0047	-0.1291	-0.0568
TCGA-CN-6019-01	-0.094	-0.2881	1.4017	-0.7501	0.2863	1.9757	1.5041	-0.0215	0.4777	-0.1654	0.5309	-0.5658	0.5363	-0.4711	0.1863	0.0105	-1.7237	-0.3757	-0.0772	0.9052	0.2011	-1.0253	-0.7257	0.936	1.0925	0.6254	-0.4307	-2.0031	-0.107	0.7618	0.0889	1.1771	-1.3898	1.9664	2.4728	2.0776	0.8792	0.2352	-0.1707	-0.2917	-0.0346	0.1126	1.2249	-0.6543	-0.5036	-0.3844	0.1068	-0.998	-0.9339
TCGA-CN-6020-01	-0.6274	0.2513	-0.2803	0.0706	-0.299	-0.5223	0.3063	-0.7006	-0.2037	-0.9039	0.3967	1.2084	-0.2173	-1.6513	-0.5331	1.2802	0.6585	-0.3757	-0.1179	-0.58	-0.6282	0.9052	0.9267	0.8492	0.8472	-0.6562	-0.5757	-0.076	-0.1057	0.3722	0.4828	0.7693	-0.5445	0.2506	1.2651	0.5405	0.5532	1.1101	0.605	0.5045	0.5848	0.1593	0.5166	0.4091	0.4785	0.7322	0.0674	1.2139	1.6497
TCGA-CN-6021-01	0.5528	0.7568	-0.3944	-0.9321	-0.5675	-0.4738	0.4736	0.3874	-0.2625	1.5824	1.365	3.6825	-0.2122	-1.8439	-0.3861	2.2625	-1.3773	-0.3757	-0.2643	-0.1382	-0.3691	-1.1432	-0.0296	0.5199	0.4296	-0.8685	0.5248	-0.0595	0.1522	1.4877	0.5939	-1.4432	0.3291	-0.5767	-0.7482	-0.4138	0.4719	2.316	0.8097	-1.0312	1.5152	0.0632	0.318	-2.3129	1.1162	0.7539	0.1527	-0.4236	-0.8186
TCGA-CN-6022-01	0.0978	0.1986	-0.0215	0.2781	0.7786	0.9688	0.7387	-0.2964	-0.1714	-0.4427	0.489	0.6348	-0.1108	0.6286	-0.3298	-0.7608	-0.0763	-0.1268	-0.0702	0.9752	0.1822	0.4473	-0.8411	-0.7647	0.6675	0.4491	0.1876	-0.7388	-0.2613	-1.9882	-1.1043	1.9974	-0.0297	1.3003	0.1575	1.7778	1.2137	-0.021	0.6214	-0.8548	-2.1825	0.0669	0.9064	0.4868	-0.1474	-0.9588	0.9838	1.7503	-0.4731
TCGA-CN-6023-01	1.1916	1.0546	1.22	-0.4533	-0.2532	-0.1703	0.3601	-0.5745	-0.2323	-0.1724	1.5437	-0.1098	-0.2508	-0.0855	-0.3473	-0.0511	0.4844	0.8414	-0.1608	-0.7496	0.17	0.7568	1.8405	1.4088	0.3265	2.0427	0.4529	1.7884	-0.8465	-1.4319	-0.3185	0.4651	-0.2293	-0.9293	-1.6826	0.94	1.3027	0.7173	0.54	-0.8153	-0.175	0.4419	0.6393	-1.1496	-1.0454	-0.7116	-1.0066	-2.004	-1.4139
TCGA-CN-6024-01	2.5656	-0.2981	0.2281	2.0425	-0.1796	1.2423	-0.3708	-0.6931	-0.1086	-0.0749	-0.0441	-0.8342	-0.1492	-1.177	-0.1568	-0.7667	-1.1871	0.7913	-0.1196	4.5878	0.6847	-0.613	-0.1611	4.1477	-0.2846	1.5457	-0.9025	-0.1757	0.437	0.9847	-0.0163	0.7057	0.9684	-0.1037	0.9076	1.0226	1.2096	0.4358	0.4449	-1.7607	-0.9506	0.7161	0.7212	-0.8011	-0.4901	-0.3107	-1.0854	-0.5865	0.5731
TCGA-CN-6988-01	0.6206	2.0552	-0.7412	-0.4618	-1.0613	-1.7154	-0.8399	2.7918	-0.3378	2.4137	-0.1466	1.1376	-0.2866	-0.217	-0.4853	1.8989	-0.3366	-0.1623	-0.2397	-0.9788	-1.1682	2.7673	0.5836	2.4922	0.7062	-1.5645	-1.3967	0.4905	-1.6403	1.2162	0.7779	-1.2078	0.873	-1.9005	-1.0806	-0.7905	-1.0089	1.3748	-0.403	-0.9292	1.6265	-0.1793	-0.1528	-0.3592	0.0046	0.2013	-2.0464	-0.2737	1.0281
TCGA-CN-6989-01	1.1514	0.0592	0.1332	0.6717	0.4263	1.2277	1.6219	-0.2651	0.2221	-0.1318	0.2755	-0.2721	-0.0319	0.0247	-0.2501	-0.1915	-1.504	0.2734	-0.0739	1.4747	-0.3461	-0.8352	-0.6379	0.6792	0.4772	-0.0879	0.1844	0.4605	0.2785	-0.7066	0.5686	1.562	-0.3645	1.8847	1.0681	1.7108	0.7328	1.2117	0.659	-1.0379	-0.5954	0.3051	1.4178	-0.0932	-0.341	-0.6655	-0.2233	-1.5989	0.2092
TCGA-CN-6992-01	0.9925	1.1355	0.1944	-0.5525	-0.6786	-1.0172	1.149	0.0429	-0.2744	0.3448	0.8205	0.4814	-0.2407	0.7625	-0.3293	0.4205	-1.389	5.4742	-0.0531	-0.2243	-1.1191	-0.9324	3.4732	-0.0976	0.4736	-1.3245	1.6307	0.629	-0.0181	-0.1664	0.995	-0.9151	-0.397	-0.2979	-1.4753	1.0346	-0.1355	0.5275	1.44	-2.3987	0.6851	2.5936	3.0757	-1.5637	0.0788	-0.3584	-1.6568	-0.5651	-0.3059
TCGA-CN-6994-01	1.0895	1.769	0.4025	-0.3213	-0.2014	0.1768	-0.2233	0.2539	-0.1386	0.1936	3.2288	0.2969	0.4515	0.7931	-0.0693	-0.0821	-0.1145	-0.3757	-0.0927	-0.065	0.212	-1.0322	0.4853	0.2257	-0.0749	0.0588	-2.8144	-0.0852	-0.8253	-0.6533	-0.0352	0.53	-0.4852	0.2741	0.2263	-0.0844	0.1421	1.2149	0.9501	-0.7641	-0.8914	0.9019	0.0775	0.0252	-0.8084	0.5291	0.3099	0.5393	0.5307
TCGA-CN-6995-01	-0.5762	0.5252	0.1638	-0.8199	-0.4739	-1.3534	-1.069	-1.0503	-0.2882	-0.8912	0.0893	-1.0292	-0.221	1.2448	-0.4971	-0.0231	1.1398	-0.3757	-0.1675	-0.3732	-1.0742	2.8642	1.2936	-0.3139	-0.8118	0.884	0.6483	0.545	0.2253	-1.0704	-0.1435	-0.4709	-0.6045	-0.4383	-1.1325	-0.3074	0.3849	-1.302	0.3968	0.5332	-0.0375	0.304	-0.1856	-1.118	-0.2651	0.6101	1.4762	1.259	0.9967
TCGA-CN-6996-01	-0.2195	0.5035	0.7499	1.3993	-0.1939	0.0341	0.3712	0.2088	-0.1356	-0.0622	1.6708	-0.1436	0.0902	-0.8692	-0.1378	0.1602	2.2431	0.7675	0.5198	-0.3182	2.1678	1.1726	-0.8145	1.3392	0.8554	0.0455	-0.6148	0.9508	0.358	0.1249	-0.1417	-0.5436	0.057	-0.0701	-0.156	1.0217	-0.7771	0.5507	0.8265	0.7537	-0.3371	0.8121	-0.1733	0.2136	1.5495	0.8711	0.1283	0.5935	0.6833
TCGA-CN-6997-01	3.7201	0.2137	-0.0882	0.3071	-0.098	0.5427	0.6875	-0.9926	-0.1705	-0.6382	0.2371	-1.4794	-0.1065	0.8166	-0.501	1.8511	-1.352	-0.3757	-0.2549	1.925	-0.9489	0.1944	2.52	1.3076	-0.9831	-1.0602	0.6451	1.2369	-2.3231	-0.3296	0.2172	0.4766	1.0802	-0.3558	-1.5215	0.2847	0.0525	1.2373	1.2078	-2.2578	-0.419	1.2953	2.1832	-0.4269	-0.7606	0.6029	-0.9239	-0.5806	1.0765
TCGA-CN-6998-01	-0.8197	3.9154	-0.0568	0.6513	-0.1731	0.4296	-0.4537	-0.7635	-0.3233	1.1937	1.1927	-0.1414	-0.2866	0.7165	-0.5302	-0.3999	0.8493	-0.1371	-0.2315	0.0486	1.5353	-0.5039	-0.3781	-0.7755	1.6088	-0.518	0.4171	-1.0174	0.7441	1.0834	0.8859	-0.9942	0.0897	-0.7907	-1.5595	-0.6628	0.487	1.1503	-0.3321	0.9399	-0.3363	-0.0678	-1.2229	0.6455	1.8363	1.422	0.4176	1.1984	-0.007
TCGA-CN-A497-01	2.8634	-0.1261	0.3841	-0.5575	-0.2488	-0.06	-0.0734	3.7033	-0.1854	-0.2954	1.1939	1.6977	-0.2866	-1.1443	-0.5107	1.7745	-0.4776	-0.3757	0.2472	0.6313	-1.5326	2.6177	-0.964	0.3807	0.1882	-1.5231	-0.6472	0.3201	-0.1869	-2.5878	-0.1254	-0.3147	0.6892	0.5133	0.6846	0.1811	-1.238	0.6204	1.0255	-1.2474	-0.4488	1.2402	0.9429	-1.4614	-0.3444	-0.1916	-0.9222	-0.639	1.083
TCGA-CN-A498-01	-0.6734	-0.318	0.0918	1.0863	1.6414	-1.0691	1.314	-0.7614	-0.2615	-0.3401	0.2908	0.2123	-0.2113	0.8156	-0.4174	0.2792	0.9902	-0.3757	0.0338	-0.0563	0.7465	0.8767	1.5308	0.5537	0.7441	-0.6961	1.0256	0.0422	1.1992	1.146	0.6724	-0.2134	-0.5004	-0.1581	0.6486	-0.5178	-0.7795	0.1793	-0.8087	0.9176	0.9813	-0.2222	-0.5482	0.8427	1.6731	0.5734	-0.1259	1.2701	0.2543
TCGA-CN-A499-01	0.7168	0.6647	-0.1449	0.5416	-0.1226	-0.4152	-0.4476	-0.7641	-0.256	-0.472	3.8704	-0.8889	-0.2866	-0.2465	-0.5003	0.4171	0.9008	-0.3757	-0.1331	-0.4625	0.498	1.3534	-1.0642	1.5536	-0.2266	0.1911	0.4563	1.5305	-1.9485	0.681	-0.9658	-1.0734	0.8598	1.0631	-0.8298	-0.4774	0.7233	1.6027	1.5661	0.2161	0.2828	0.7629	-0.6948	0.5386	-0.1577	1.3416	0.1079	-2.4991	-0.3087
TCGA-CN-A49A-01	0.4677	-0.1923	-0.1017	8.4238	-0.5362	2.0239	-0.4326	5.5097	13.8758	-0.3916	-0.3916	0.3614	0.1527	2.5089	-0.1167	-1.6438	-1.1624	-0.0647	0.4893	-0.5554	-0.8452	0.8155	2.5519	-0.0447	0.431	-0.752	-0.9637	-0.2198	0.3746	-0.8106	0.4877	1.1088	0.4647	0.4377	1.7337	0.4316	0.4967	-0.6214	0.1966	-0.2589	-0.6749	0.6823	0.462	0.0934	0.0134	-0.3168	-0.4987	-0.165	0.269
TCGA-CN-A49B-01	0.2803	0.1557	0.1594	0.0263	-0.089	-0.9208	-0.4801	-0.9376	-0.3326	-0.9028	0.4059	-1.1931	-0.2866	-0.576	-0.4773	1.3134	1.2384	-0.3757	-0.0485	-0.1259	-0.2725	0.7596	0.6581	0.1429	-0.6061	-0.1134	0.563	0.7036	-0.347	1.1194	-0.4428	-0.4825	0.2105	0.1443	0.9911	-0.4871	-0.8655	-0.4739	0.1366	1.0191	-0.0977	-0.9186	-0.6964	0.5397	-0.4817	0.6776	0.4865	0.2006	0.1904
TCGA-CN-A49C-01	-0.6434	0.1599	-0.694	-0.5871	-0.675	-0.9198	-1.1078	-1.0126	-0.299	-0.9351	0.0271	-0.3252	-0.2866	0.7631	-0.5095	0.4832	0.3336	-0.3757	0.2953	-0.3111	-1.1755	1.9186	-0.3314	0.7005	0.0779	-0.1223	0.5691	0.415	-0.2413	0.8122	-0.0055	0.1005	-0.8057	-0.8273	-2.1224	-1.7413	-0.4616	-0.2403	-1.3589	0.2524	0.2428	-1.809	-1.0411	-2.0752	-0.6958	-0.156	-1.0886	0.5749	-0.1229
TCGA-CN-A63T-01	1.7054	-0.5239	-0.7193	-0.5934	0.1019	-1.6229	-0.8112	-0.0888	-0.2811	0.4594	-0.769	0.8809	-0.2866	-0.6392	-0.3477	0.0609	-1.0789	-0.0651	0.7116	-0.655	-0.5623	0.6597	0.2926	-0.0334	-0.3859	-0.1252	0.2821	-0.7467	0.0485	-0.209	0.4607	-0.7296	0.6671	-0.4518	0.3219	0.1998	-1.1129	-0.8245	0.6107	-1.0656	-1.0038	-0.8374	-1.035	-0.2299	-0.5344	1.0205	1.198	-0.7371	1.1731
TCGA-CN-A63U-01	3.345	-0.059	-1.1054	0.0826	-0.6489	-0.5388	-0.6595	4.1107	-0.2038	-0.747	-1.0316	0.7703	-0.1481	-2.2262	0.8152	-0.4066	-1.8721	-0.3757	0.4296	0.1346	0.451	-2.9433	0.4121	-0.7066	-0.8721	-0.9646	0.4639	-0.1319	-0.4982	-5.1298	0.5354	-1.6305	-0.261	-1.9055	0.1203	-1.2311	-1.8823	-0.2968	-1.0417	-4.9224	0.1101	-0.9903	-0.2012	-2.5806	-0.4224	-2.6521	-2.0442	-1.2462	-1.8331
TCGA-CN-A63V-01	-0.8388	-0.2764	-0.7437	2.1557	-0.3325	0.3567	-0.1759	1.0364	0.0861	-0.0781	-0.8051	1.0344	0.1571	0.8317	-0.3705	-1.1755	-1.1418	-0.3757	0.499	-0.3097	-1.3615	3.8622	-0.9882	-1.254	-0.3389	0.0371	-0.7102	-0.8824	1.9679	-0.1593	-0.2882	1.0824	1.5082	1.3722	0.2715	0.3586	0.7994	-1.0274	-0.2823	-0.0341	-1.0066	-0.8021	0.0905	-0.2709	-0.6327	-0.8227	1.2302	-0.5977	-0.3833
TCGA-CN-A63W-01	0.1549	-0.9583	-1.336	1.6349	-0.1774	-0.4496	-0.2489	1.0335	-0.2429	-0.1179	-1.4121	1.0874	-0.0912	-0.0824	-0.4524	-1.0253	-0.9609	-0.3757	-0.1606	-0.3747	-1.458	1.8685	-0.9034	-0.4594	-1.8317	-0.9834	1.4657	-0.0553	-1.4431	0.6218	0.4978	-1.3943	0.2122	-0.6358	0.2404	-0.9454	-1.452	-0.8977	-1.0204	-0.4807	-0.2105	0.1733	-1.3409	-0.5173	0.3068	0.605	-0.3989	0.0229	1.725
TCGA-CN-A63Y-01
TCGA-CN-A640-01
TCGA-CN-A641-01	-0.7438	-0.6012	-0.8993	-0.6959	-1.1204	0.0875	-1.4517	2.8914	-0.2887	0.344	-1.3306	1.4424	-0.2866	-1.1877	-0.4238	0.1133	-1.0265	-0.3757	-0.1881	-0.8272	-1.8549	1.4611	0.3546	0.05	0.9622	-2.1329	-1.2371	1.1027	0.1993	1.0601	0.6188	-1.2035	0.7943	-1.7884	-0.036	-1.1705	-2.024	0.3762	0.6077	-0.6843	0.6027	-0.49	-0.9373	0.1319	0.7609	0.4285	0.4559	-0.6615	0.8587
TCGA-CN-A642-01	-0.782	-0.0181	-0.7746	1.4665	0.3239	-1.1196	-0.9684	-0.9592	-0.195	-0.7166	-0.3608	-1.0777	-0.2131	0.422	-0.4716	-0.3659	0.8518	-0.3757	-0.1153	-0.1285	3.7972	0.935	-0.2836	-1.3753	-1.3389	-0.3773	0.3591	-0.3462	-0.575	-2.1594	-1.4602	-0.5789	1.7714	0.2191	0.1089	-0.0881	0.9368	-0.6878	-0.8295	0.2179	-0.2494	-0.9029	-0.599	-0.9133	-1.0291	-1.0884	0.1286	0.4878	-0.3738
TCGA-CN-A6UY-01	0.8158	-0.7407	-1.258	-1.301	-1.4152	-1.6422	-1.2251	-1.0803	-0.3087	-1.0208	-1.742	-0.5692	-0.2866	-0.5365	-0.1484	-1.4678	-0.6	-0.0052	0.0934	1.3308	-0.8469	-1.391	0.5947	-1.6101	-1.1311	1.2581	0.7515	0.9589	1.3571	-0.8412	-1.4732	-1.6064	-1.4365	0.5918	-1.4239	-0.4235	-1.6233	-2.8311	-1.4948	-0.1714	0.4762	-1.0642	-2.2456	-2.8935	-0.9726	-1.0624	0.6845	-2.5658	-1.6999
TCGA-CN-A6V1-01	-0.8549	-0.3173	-1.362	-1.335	-1.3811	-1.8282	-1.564	2.4622	0.3404	-0.9041	-1.307	-0.7435	0.0942	0.2834	0.6264	-0.8361	-1.1825	-0.3757	0.1359	2.1728	-1.2425	-1.0265	2.1452	-1.3859	-1.785	0.4563	0.0934	-0.2804	-1.2313	-0.6147	-0.9403	-0.13	-1.4737	0.8082	-2.1575	-0.8119	-1.5121	-2.0892	-1.5022	-0.9983	-0.5055	-2.0753	0.0196	-2.1703	-1.6375	-2.0591	2.1548	-1.046	-3.9429
TCGA-CN-A6V3-01	-0.4177	-0.1212	-0.0097	0.7019	-0.278	-0.4478	-0.3886	0.408	-0.2942	-0.0268	0.1851	-0.1153	-0.1682	0.1583	-0.1	0.5077	0.2913	-0.3757	-0.1458	0.8021	1.2077	0.1066	-0.0585	-0.371	-0.2326	0.0589	0.3031	0.2388	-0.1703	0.4421	0.0837	-1.1448	0.8583	-0.7717	-0.9206	-0.5887	-0.7764	1.1943	0.2899	0.3146	0.3945	0.0564	0.4064	0.5469	-0.2621	0.9231	0.106	-0.2238	0.2131
TCGA-CN-A6V6-01	0.719	1.5433	-0.253	-1.1467	-0.9143	-0.7117	-0.8226	-0.737	-0.1842	-0.6296	0.193	-1.0474	-0.2866	-0.4357	1.3928	0.3069	0.4974	0.4826	-0.0184	-0.4327	-0.0033	0.0777	0.46	0.8532	-0.7646	-0.3254	0.4166	0.591	-0.5701	1.3284	0.0487	-0.8555	-1.3654	-0.3785	0.6762	0.1645	-0.0764	-0.1319	-0.1514	0.8185	0.3836	-0.3867	-0.3847	-2.2832	-1.0252	0.1775	-0.1813	-0.3009	-1.1854
TCGA-CN-A6V7-01	1.1097	0.7807	-0.5809	-0.9581	-1.1016	-1.1275	-1.0257	-1.099	-0.3105	-0.8209	1.918	-1.6038	-0.2866	-0.4653	0.2373	0.4533	4.4901	-0.3757	-0.1355	1.1096	-1.2611	-0.8888	0.3297	-0.2743	0.0778	-1.1399	-0.48	1.9304	-1.3919	1.6921	-0.1165	0.07	0.8213	-1.9242	-1.1176	-1.385	0.0045	1.4584	0.8234	-0.8503	0.414	-0.4305	-0.4305	-1.2648	-1.3429	-1.2166	-1.1347	-0.6506	-1.0229
TCGA-CQ-5323-01	-0.1796	1.732	0.1695	-0.2771	-1.0779	-0.0796	-0.9017	0.0431	-0.283	0.1138	1.5642	-0.3179	-0.2866	-0.1596	-0.292	1.4051	1.2757	-0.3757	-0.1839	2.1659	0.1388	0.2613	0.3185	-0.0519	-0.1388	-1.1834	-0.504	1.1643	-0.7981	1.7201	0.3968	-1.0226	0.2648	-0.8605	-0.3969	-0.7075	0.7938	1.5166	1.5115	-0.2126	0.6907	0.8007	0.0588	0.8032	0.0554	1.4749	0.3061	0.3797	-0.6863
TCGA-CQ-5324-01	0.0338	0.3524	-0.2075	0.9637	-0.1604	0.0694	-0.4781	-1.0376	-0.3294	-0.4831	0.4803	-1.5777	-0.2866	-0.7994	-0.5386	1.4758	-0.0944	-0.3757	-0.2159	-0.6233	-0.8605	0.5107	-1.2834	-0.9035	1.1193	-0.2676	-0.793	-0.387	-0.7898	-0.4517	0.6066	0.4134	0.1686	0.0149	-0.7932	-0.1115	2.9072	-0.2466	0.9185	-0.2906	0.9554	-0.0437	0.193	0.0329	0.1039	0.7147	-0.1513	0.847	1.6196
TCGA-CQ-5325-01	-0.4729	0.05	0.662	0.9021	-0.1036	-0.3967	-0.1895	-0.4668	-0.134	-0.7936	-0.5426	-1.144	-0.0232	-0.397	0.1668	-0.1391	-0.0585	-0.3757	0.0777	-0.2362	-0.4732	-0.1414	-0.3189	-0.1835	0.1172	-0.2734	-0.0633	-0.9651	0.669	0.0156	-0.0759	-0.6881	0.6726	0.8216	-0.1485	1.0389	-1.2158	-0.358	-0.3864	0.288	-0.6721	-0.3335	-0.1268	1.2552	0.9451	1.5878	0.6473	0.0576	-0.084
TCGA-CQ-5326-01	0.2849	0.3175	-0.4188	0.9089	0.6004	-0.2963	0.7409	-0.9363	-0.3347	-0.3351	0.9566	1.1005	-0.2866	2.4272	-0.531	0.8086	2.8474	-0.3757	-0.2557	-0.7356	-0.2879	1.1309	-0.4163	1.1322	0.4306	-1.1034	0.7343	1.1212	-1.1088	-0.5982	0.2107	0.1105	0.6434	0.3778	0.5046	0.0533	0.222	0.7857	1.7745	0.3734	-0.5243	1.3866	0.3571	1.6984	0.1142	0.8496	-0.3061	0.423	0.9425
TCGA-CQ-5327-01	-0.7185	0.0376	-0.6654	0.6812	-0.4482	-0.6347	-0.9163	-1.016	-0.314	0.1025	-0.1058	-1.496	-0.2106	-0.5217	-0.4448	-0.5926	0.1329	-0.3757	-0.1813	-1.3491	-0.6184	1.429	-0.6064	-1.4655	-1.0607	-0.8288	-0.1909	0.0646	-0.0744	-0.3931	0.3932	-0.2663	0.9192	0.1736	-1.5621	-0.4287	-0.1438	-0.3276	-0.2414	0.6811	1.026	-0.0189	-0.1586	-0.1738	0.2205	0.0798	1.3869	0.4268	-2.1359
TCGA-CQ-5329-01	2.1962	-0.8809	0.4673	2.2507	0.9362	0.155	-0.4689	0.2441	-0.1894	0.0237	0.874	2.2208	-0.2866	3.9904	-0.501	-0.8689	-0.9107	-0.3757	-0.2114	-0.38	1.2909	0.6282	1.4216	1.9473	-0.4261	1.2859	-1.2417	0.1217	-0.6262	-1.211	-0.6042	2.1094	1.6035	1.142	0.1593	0.7212	1.9659	-0.1403	-0.3084	-0.0311	-0.8579	0.3022	-1.4087	1.682	-1.274	-0.7276	0.6697	0.07	-0.0558
TCGA-CQ-5330-01	0.2967	-0.4116	0.5386	1.122	0.688	-0.5335	1.0321	-0.4204	0.0281	0.3255	0.4699	0.9321	0.0724	0.4616	-0.2214	-0.2457	0.6376	0.0055	0.191	0.0446	0.6736	-0.0815	-1.1391	-0.4766	0.2105	0.4541	-0.2539	0.1792	-0.5005	-0.4827	-0.2188	2.8341	1.0536	1.2821	0.6963	1.4024	0.2494	-0.5195	-0.2155	0.2186	-1.6725	0.1428	-0.1343	0.4467	-0.4302	-0.1451	0.4428	0.7844	0.499
TCGA-CQ-5331-01	-0.6682	0.1015	-0.2978	-0.0776	-0.5176	0.0904	-0.4998	-0.5602	-0.2868	2.7239	0.7128	0.3281	-0.2866	-0.8764	-0.4395	1.5581	1.1128	-0.3757	-0.2339	-0.1958	-0.468	-1.0748	-0.3816	-0.0473	0.5755	-0.7232	-1.1562	-0.1143	-1.2695	0.0653	0.5841	-1.5939	0.3803	0.3927	-0.392	-0.1712	0.6349	0.4732	0.3428	0.8199	0.4515	0.8524	-0.5388	0.8301	1.6377	0.2963	0.5306	-0.1846	-0.4238
TCGA-CQ-5332-01	0.4253	-0.5692	0.3497	-0.6417	-0.4868	0.3728	-0.2054	-1.074	-0.1413	-0.5886	0.3438	-0.1066	-0.0437	0.2426	-0.4223	0.4267	-1.0037	-0.0318	-0.2992	0.364	-1.147	-0.5486	2.3064	1.2108	0.376	-0.921	0.7013	0.4563	-0.181	1.6301	-0.1272	-0.3626	0.5998	0.0691	-0.2326	0.7352	-0.3066	0.19	-1.0081	-0.9896	2.256	0.0432	0.661	0.0018	0.5601	0.5821	-2.0368	-0.9715	0.6658
TCGA-CQ-5333-01	-0.8961	-1.1175	-1.1715	0.4885	-0.1293	0.4896	-1.252	0.1169	-0.2817	-0.8631	-0.8963	-0.2027	-0.2866	-0.3002	-0.3843	-0.6708	-1.1075	-0.3757	1.0181	-0.6459	-0.0659	0.5535	-0.5537	-1.486	-0.8055	0.5707	-0.5006	-0.6234	0.2313	-1.8895	-0.6367	-1.0106	-1.2149	1.1781	-0.7738	-0.164	-0.4302	-1.5602	-1.367	0.2547	-1.8473	-0.4726	-0.6499	0.4307	-1.5586	-1.8216	2.7803	1.5412	0.9707
TCGA-CQ-5334-01	-0.9426	0.5337	-0.1958	0.495	0.7239	-0.1984	0.3988	0.099	-0.1401	-0.3967	0.8987	0.874	-0.0627	-0.9819	-0.4468	-0.186	0.6881	-0.3757	-0.2373	-0.5431	0.4361	0.6845	0.0468	-0.284	-0.0214	-0.3414	0.2183	0.669	-0.9036	-1.661	-0.6113	0.6332	0.3051	1.1356	0.1557	0.6077	1.0991	0.0305	1.3461	-0.0372	-0.1443	0.8623	0.1672	1.7749	0.3017	0.0307	1.5538	0.3155	-0.4633
TCGA-CQ-6218-01	-0.6914	-0.7128	-0.2383	0.7996	0.0703	0.4416	0.1283	-0.546	-0.1773	-0.4405	-0.3514	-0.1711	-0.2197	-0.6752	0.1115	-0.8286	0.0787	-0.3757	-0.2286	-0.9638	-0.1218	-0.1154	-0.2421	-0.4995	-0.807	0.0084	-0.4711	-0.2218	0.8982	0.6795	0.6997	0.3447	0.9808	-0.0392	0.3222	-0.3891	-0.5982	-0.2252	-0.4101	1.0976	-0.1683	-0.1839	-1.1669	0.6286	1.2934	0.0421	0.7995	0.4872	0.0266
TCGA-CQ-6219-01
TCGA-CQ-6220-01	-0.4853	-0.2751	-1.097	-0.4691	-0.0359	-0.9466	-0.9662	-0.6924	-0.2303	0.9484	0.5293	-0.2875	-0.2866	-0.0194	-0.5228	-0.5257	2.5583	-0.0148	-0.258	-0.9437	-0.1647	-0.8523	0.1176	2.3599	0.6347	-0.7349	0.0575	0.0562	1.0871	1.0189	0.9212	-1.1369	-0.235	-1.3131	-0.6086	-0.7061	-0.0814	0.8718	0.3112	0.3958	0.6993	0.6282	-1.486	0.4311	0.9478	1.2838	0.6433	0.5267	0.782
TCGA-CQ-6221-01
TCGA-CQ-6222-01
TCGA-CQ-6223-01	-0.9492	0.3458	0.0955	0.1034	-1.0245	0.5098	-0.7508	-0.9998	-0.3362	0.201	0.9842	-0.2674	-0.2866	-1.2657	-0.4939	-0.1486	1.0801	-0.3757	-0.1722	1.1346	-1.3739	-0.5312	0.6364	0.5144	1.0193	-2.1289	-1.6992	-0.6043	1.8376	0.7378	0.637	-1.5226	0.2323	-1.3462	-0.8955	-1.2014	-0.578	0.9877	1.0304	0.4514	0.2871	0.3846	0.0179	0.1727	0.9024	1.6243	0.4936	0.7963	-0.4005
TCGA-CQ-6224-01	0.6775	-0.0753	0.0733	2.8162	0.6021	2.0232	2.3047	0.3644	-0.0883	-0.2981	1.8824	2.2638	-0.0738	-0.2653	-0.25	-0.6143	0.6386	0.0762	-0.1591	-0.6458	0.172	-0.0395	-1.1215	-0.4643	0.308	2.4913	0.5322	-0.4765	0.703	-0.3603	-1.4013	1.6645	-0.7655	1.3417	0.3174	1.8635	0.8618	0.5412	-0.2275	0.5485	-1.8256	-0.3435	0.203	-0.3871	-0.0047	-0.4365	0.3116	0.6839	0.6629
TCGA-CQ-6225-01	1.2191	0.3378	-0.594	0.0111	-1.2814	-1.6055	-1.0907	-0.5074	-0.3495	-0.5066	0.3589	1.0691	-0.2866	0.0738	-0.3581	0.8403	-1.9444	-0.3757	-0.2272	0.0129	-1.7583	0.1372	3.3768	0.7049	-1.0083	-0.7612	-0.2055	0.1629	-0.3965	0.1775	0.4281	-1.7264	0.6957	-2.1755	-1.8702	-2.7344	-1.8643	1.7092	0.2541	-0.8343	2.0832	0.187	0.7053	-0.7672	-1.5987	0.0841	-0.1781	-0.5203	1.2041
TCGA-CQ-6227-01	0.3145	-1.0142	-0.2205	1.6005	3.2221	-0.2597	1.003	-0.6084	-0.0899	-0.4813	0.0221	-1.2761	-0.0847	-0.3531	0.1034	-0.2838	-0.8557	0.2676	0.2233	0.0699	1.3089	-0.1255	-0.1693	-1.5561	0.5697	0.7905	0.9259	-0.4	1.0346	-0.4404	0.4931	-0.5851	-0.0246	1.2609	1.4783	1.2367	-0.0857	-0.7435	-0.934	0.7859	-0.3321	0.2458	-0.1182	0.5073	1.5348	0.0122	0.004	-0.0367	1.7535
TCGA-CQ-6228-01	2.903	-0.3329	2.6708	-0.587	-0.6922	-0.3056	-1.0169	1.0293	-0.1477	0.4463	1.3783	0.7678	-0.1787	1.0461	-0.419	0.9935	-1.7024	-0.1465	-0.241	-1.472	-1.2813	-1.3547	1.6638	1.0154	0.8176	-1.3326	1.137	-1.8909	-1.9704	0.1971	1.0639	-0.0465	2.0159	-0.5529	-0.0499	0.2447	-0.3244	1.1701	0.7341	-2.3688	1.2817	0.8638	0.0952	-1.6717	-0.2343	-1.1892	-0.6725	-1.4522	-2.759
TCGA-CQ-6229-01	-0.1879	-1.1137	-0.4364	0.7215	0.5288	0.26	-0.6257	-0.7468	-0.1961	0.6751	-0.4595	0.0589	-0.1773	0.5312	-0.4757	-0.8252	-0.3814	-0.3757	-0.096	-0.5857	0.2207	0.5151	0.7801	0.64	0.7285	-0.0529	-0.1009	-0.5013	1.2249	0.5608	0.6301	1.048	-0.043	0.3791	-0.7224	0.4666	-0.3774	-0.6018	-0.4956	0.9705	0.6915	0.1233	-1.4694	0.851	0.7173	0.4952	0.5067	0.4153	0.3381
TCGA-CQ-7063-01	-0.8847	-0.5161	-0.2468	0.4363	-0.2367	-0.2048	-0.9222	-0.903	-0.2208	0.2767	-0.0122	-1.2125	-0.1948	0.1881	-0.4971	-0.6058	0.5863	-0.3757	-0.1384	-0.4263	0.3007	0.6009	-0.8476	-1.3497	-0.6904	-0.3191	-1.3146	-0.2821	-0.5362	1.3685	0.6873	-1.5806	1.3279	0.3814	0.5025	-0.4536	1.1226	-0.2546	0.2833	1.0139	0.0572	0.4747	-0.4661	0.3095	0.636	-0.0355	1.2885	0.4349	0.1788
TCGA-CQ-7064-01
TCGA-CQ-7065-01	-0.993	-0.0321	-1.0099	1.8794	2.063	-0.194	0.3605	0.2178	-0.3326	-0.5097	1.5132	0.5539	-0.2144	-0.8989	-0.5094	-0.6172	-0.4949	-0.3757	-0.2093	-1.3542	-0.9911	-0.4431	0.345	2.7191	1.2279	-1.0166	0.6305	-0.6524	0.8187	-1.1072	0.7198	-1.2323	0.3579	-1.4076	-0.4972	-0.9573	-1.9189	0.7702	0.8773	1.5087	-0.114	0.7203	-0.4612	0.8587	0.5556	-0.6813	2.0019	0.8459	1.2074
TCGA-CQ-7067-01
TCGA-CQ-7068-01	-0.1989	0.5997	-0.0631	0.133	-0.7766	-0.9647	-1.1827	-0.9117	-0.337	-0.9918	0.3011	-1.5335	-0.2332	2.0878	-0.5179	0.3521	0.6273	-0.3757	0.0076	0.8957	2.1193	4.6265	-0.2969	-1.3402	-0.882	1.5023	-0.4906	0.1549	-0.8128	-1.1139	-0.6389	-1.6827	0.1664	0.3051	-2.4097	-0.9458	1.7983	-0.8462	-0.3698	0.5335	-0.5425	-0.4932	-0.5253	-0.5006	-0.0283	0.5451	1.0243	0.8372	0.0046
TCGA-CQ-7069-01	-0.8542	-1.0052	-0.7321	5.8525	3.0355	1.9234	1.9257	-0.5363	-0.3495	0.1758	-0.4825	0.0503	-0.2866	-1.4796	-0.5225	-0.5443	1.6968	-0.3757	-0.0439	0.4966	1.0617	-0.8899	-0.2949	0.1073	0.2758	-0.7752	0.0778	-1.2663	1.9534	-0.2261	-0.264	0.006	-0.5282	0.3612	0.7404	-0.1317	0.3928	-0.0987	0.6929	1.6278	-1.6545	0.9576	0.4459	1.3569	-1.5491	-0.5228	1.257	0.9003	2.973
TCGA-CQ-7071-01	-0.9356	-0.1079	-0.8266	0.4908	0.4098	0.5565	0.2187	-0.1537	-0.0922	3.1861	-0.1208	-0.8017	-0.1032	0.9864	-0.4972	0.5539	-0.4763	0.4034	-0.0946	-0.7782	-0.6924	0.4999	-0.3774	-0.2871	-0.0033	-1.0155	0.1953	0.0323	1.0493	1.1618	0.7391	0.4914	0.2224	0.1009	0.1408	0.5929	0.7998	0.4974	0.2395	0.9434	0.9319	0.7104	-0.7146	0.1307	1.8279	0.9553	-0.1836	-0.1197	-0.5319
TCGA-CQ-7072-01	10.1678	-0.4343	0.6241	3.2733	1.7171	2.2296	2.45	2.1576	0.2498	-0.1496	1.9833	0.4873	0.4458	1.3579	-0.195	0.7203	-1.947	0.2465	0.0465	0.7049	0.551	3.2132	-1.1	1.6163	0.203	-0.0688	0.7656	-0.4454	-0.4313	-1.91	-0.5889	1.2925	-1.0505	1.1053	2.0127	2.0251	0.5328	0.6779	-0.1343	-0.5831	-1.0257	0.7874	-0.1102	-0.0963	1.2302	-0.6815	-0.8187	-0.6705	0.308
TCGA-CQ-A4C6-01	-0.5683	-0.7871	-0.5004	3.7896	0.763	-0.0613	0.2172	-0.3191	-0.2447	-0.0243	0.2006	0.1478	-0.2866	0.1053	-0.4843	-0.697	-0.235	-0.3757	-0.2104	-0.963	1.8687	0.1319	0.6392	-0.4686	-0.0741	0.6054	0.643	-0.3926	0.0985	0.694	-0.0967	-0.9044	1.6082	0.8046	-0.0852	-0.0534	-1.0405	0.2898	0.8721	0.9786	-0.6687	0.9159	-0.656	-0.0186	1.2011	1.6674	2.0891	-0.0368	0.6177
TCGA-CQ-A4C7-01
TCGA-CQ-A4C9-01	-0.7124	-0.1922	-1.0305	-0.3644	-0.8916	-1.4327	-0.751	-0.5476	-0.0074	-0.0824	-1.0789	0.9407	-0.2866	-0.8941	0.285	1.0243	-1.5352	-0.3757	-0.2358	-1.1141	-0.988	-1.0413	1.5872	-0.6103	-0.2281	-0.3903	-1.176	0.9911	-0.3783	0.8193	0.4999	-0.222	0.2429	-0.3635	-0.9951	-0.254	-1.2811	0.484	0.9984	-2.5997	0.2084	-0.5854	-0.2509	-1.1669	-2.3536	-0.9762	-0.738	0.1619	-2.0877
TCGA-CQ-A4CA-01
TCGA-CQ-A4CB-01	-0.2354	-0.5361	-0.534	1.9453	2.3228	-0.8936	0.9542	0.2342	0.2045	-0.0767	-0.8964	-0.5338	0.172	0.5845	0.0566	0.5954	0.7956	-0.3757	0.1444	-0.7388	-0.5731	1.9144	-1.0329	0.0854	0.9947	-0.8991	0.9748	1.0054	-0.8275	-1.1781	-1.2858	-0.0321	1.0665	1.1561	1.2626	0.9578	-0.3446	-0.0013	-0.3843	0.3716	-1.2557	0.2368	0.254	0.4459	0.354	-0.1727	0.1622	0.5774	1.2492
TCGA-CQ-A4CD-01	-0.2181	-0.7192	-0.986	2.1802	0.1545	-0.8565	0.3924	-1.0307	-0.3112	-0.5043	-0.4137	-0.7906	-0.2866	-0.3569	-0.5394	0.2009	-0.618	-0.3757	-0.191	-0.3085	4.3143	1.6237	1.2254	-1.7896	-1.2321	0.7492	0.2401	0.3232	-0.9462	-0.3557	-0.6627	0.899	1.7298	-0.8608	-0.5881	-0.4928	-0.1524	-0.3653	-0.2082	0.0213	-0.4471	-0.8486	-1.1676	-0.4643	-0.3869	0.8698	0.2731	1.2298	1.0876
TCGA-CQ-A4CE-01	-0.8657	0.1737	-0.644	-0.0457	-1.2755	-0.827	-1.3884	1.256	-0.0755	1.4395	-0.755	-0.4672	-0.2866	-0.1499	-0.4868	-0.6183	-0.8437	-0.3757	-0.0227	-0.8989	-1.3165	1.9288	-0.2574	1.089	0.1131	-1.6015	-0.2655	-0.0978	1.9647	1.262	0.383	-1.1017	0.3341	-1.1262	-1.6201	-0.6449	-1.5784	0.4621	0.2391	-0.12	0.6529	0.7651	-1.3515	-0.0454	-0.3252	0.6141	0.7232	-0.4309	0.281
TCGA-CQ-A4CG-01	2.6266	-0.3028	-0.2462	5.8907	1.1865	1.9773	0.092	-1.0646	-0.245	-0.5854	1.7399	-1.6184	-0.1588	-0.0113	-0.5187	0.3961	-0.5263	-0.3757	-0.2782	-0.8124	-0.2422	-1.0036	-0.3812	-0.7317	0.8086	-0.1993	0.3807	0.6076	-1.0907	-1.1628	-1.1333	0.4586	1.011	0.8417	0.441	-0.0864	1.6407	1.2823	2.2802	-0.2246	-1.1726	1.8291	-0.3522	0.7496	0.2831	0.8455	0.4749	1.5963	0.4252
TCGA-CQ-A4CH-01	-0.149	-0.4991	-0.6778	2.3231	1.799	-0.0497	-0.2107	-0.2559	0.0855	-0.3539	0.2232	0.4952	-0.0941	0.0496	-0.5105	-0.3578	-1.7501	-0.3757	-0.0283	-0.6363	-0.6504	4.7056	-0.0138	0.1058	-0.6318	-0.6633	-0.115	0.6507	0.4903	-1.6792	0.3312	-0.6293	0.1289	-0.2443	-0.1091	0.0774	0.4529	0.6706	0.5619	-0.9235	0.3701	0.8864	0.2746	0.3416	-0.2753	0.8319	0.2346	0.5541	2.4803
TCGA-CQ-A4CI-01	0.6103	0.1438	-1.0547	0.6837	-1.0603	-0.4891	-0.2501	0.4408	-0.1279	-0.3798	-0.2841	0.3574	-0.0835	1.0301	-0.508	0.7487	-1.525	-0.3757	-0.1102	-0.3737	-0.2673	0.6715	-0.35	-0.3822	1.5041	-0.0598	0.6647	2.0326	-0.121	-1.1565	0.2344	0.0448	1.2916	-0.269	0.4071	0.3575	-0.1985	0.2967	-1.1821	-2.0592	0.416	-0.6924	0.5119	-3.2481	-1.1139	-0.1256	-1.9653	-0.9846	-0.7162
TCGA-CR-5243-01	0.9726	2.0582	1.5077	-0.4292	-0.3678	-0.5208	0.6821	-0.7225	-0.1506	0.1288	1.4725	-1.3158	-0.1802	0.191	5.1502	0.243	0.6275	-0.3757	-0.0604	-0.238	-0.0137	-1.4845	-0.6977	0.7025	1.4197	0.1864	0.5048	1.5746	0.4789	-0.2178	-0.6012	0.3488	-2.3408	0.0483	-1.0608	1.0043	-0.6629	0.7408	0.8162	0.3833	0.5424	1.1317	-0.4769	0.1486	1.0182	0.4907	-1.6091	-1.9229	-1.0598
TCGA-CR-5247-01	0.0388	-0.5403	-0.2278	0.8255	2.6052	1.0334	1.7861	-0.7323	-0.1944	-0.587	-0.1856	-1.2218	-0.0377	-0.2953	-0.5183	0.5562	-0.4083	-0.3757	-0.2492	-0.1434	-0.4713	0.1896	2.9988	-1.2198	0.07	-0.0885	0.8668	-0.3669	-0.7497	-1.4096	0.8557	1.437	-0.5182	0.7077	0.0916	1.0476	-0.0589	-0.6283	-1.0582	0.2574	-0.2045	-0.0044	-0.0596	0.0427	0.9499	-0.4665	0.1909	0.3223	1.8006
TCGA-CR-5248-01	-0.0743	2.1488	0.8121	-1.0342	-1.1636	-1.7892	-1.1335	-0.1053	-0.2592	-0.364	-0.5473	-0.5623	-0.2093	2.7664	-0.3991	2.4498	1.1538	-0.3757	-0.1329	-0.7051	-0.3747	1.6802	-0.1925	0.0054	0.4951	-0.2038	-1.953	1.004	-0.5992	-0.2113	-0.2914	-0.5852	-1.9341	0.4386	-1.7562	-0.443	-1.6314	0.3492	-0.4914	-0.1786	0.733	-0.6941	0.4521	0.414	-0.491	0.3693	0.3117	-1.9783	-1.4014
TCGA-CR-5249-01	-0.0941	2.2905	1.1217	-0.7917	-0.3047	-0.0665	0.2782	1.0904	0.0771	-0.7652	1.2538	0.5065	0.1843	1.3644	2.7301	0.7489	0.7831	-0.3757	-0.2207	1.2117	0.9951	0.3159	-0.542	1.1055	1.1443	-0.4713	-0.0523	0.8192	-0.821	0.6152	0.8851	-0.063	-1.5296	0.0079	-1.08	0.0875	0.6237	-0.01	1.4202	-0.0009	-0.5674	0.5304	1.1451	0.8378	-0.1333	0.1227	0.1911	-0.344	-0.054
TCGA-CR-5250-01	1.4805	2.0281	1.3187	-0.5928	-0.7235	-1.012	0.3059	-0.8893	-0.2338	0.1357	1.3549	0.3317	-0.1628	2.3485	2.7669	-0.2879	-0.0007	0.1501	-0.1902	0.2902	-0.1925	0.1236	-1.1219	-0.7149	1.6385	0.0415	-0.3567	1.7239	0.6188	-0.5754	-0.0063	-0.2184	-1.414	-0.538	0.2132	0.3225	-0.1871	-0.8118	0.5242	-0.4738	1.2662	0.5848	0.1809	-0.2916	0.1308	-0.1984	-0.4384	-0.6273	0.4326
TCGA-CR-6467-01	1.35	2.7604	1.4388	-1.001	-1.0234	-1.7411	-0.9462	-0.2141	0.1109	-0.5756	0.5812	-0.6139	-0.2447	-0.3937	1.921	0.009	1.0103	-0.3757	0.0827	0.2096	1.2616	-0.5578	-1.5097	-1.2488	0.7459	-0.0047	0.1332	2.5556	-1.0036	0.3468	-1.4684	0.1013	-0.7093	-0.1481	0.1457	-0.2446	-1.7939	0.4355	0.2547	-0.9772	0.4924	0.1652	0.1502	-1.3279	0.7467	0.6982	-0.6378	-2.3586	-1.0591
TCGA-CR-6470-01	2.5562	1.461	1.6081	-0.3429	-0.3503	-0.181	0.2414	-0.3485	-0.0079	-0.7789	3.2405	1.506	0.0641	0.3353	3.7195	0.8475	-1.8711	-0.3757	-0.2213	3.4487	1.3078	-1.8163	-0.6665	0.4885	1.0231	-0.2367	0.3281	1.3186	-0.6677	-0.6665	0.0632	0.2393	-1.9173	0.4361	0.3486	0.5519	0.8898	1.1768	0.6971	-1.9187	-0.3231	0.9693	1.0725	-0.1422	-0.0282	0.4117	-0.0319	-2.0826	-2.555
TCGA-CR-6471-01	-0.902	0.7495	1.1969	-0.4123	0.0136	1.5567	0.1544	0.436	-0.3062	-0.2691	-0.135	-0.0844	-0.2248	1.2967	-0.4031	0.9029	1.8446	-0.3757	-0.2163	-0.1031	0.6154	0.6188	-1.1547	0.0058	1.1309	-0.7043	-0.6526	1.1779	0.3387	0.2077	0.6501	-0.7908	-0.0429	0.13	0.5727	0.1023	0.019	-0.3092	0.2958	1.0194	0.841	0.8772	0.2006	1.138	1.3376	1.1275	0.7459	0.5314	0.2132
TCGA-CR-6472-01	2.1634	3.2824	-0.0668	-0.3936	-0.6325	-1.4798	-1.2581	-0.6855	-0.1829	-0.2903	0.5974	1.652	-0.2866	-0.049	1.1111	0.1085	-1.703	-0.3757	-0.2851	-1.6052	-0.1143	-0.9167	1.6008	1.5987	-0.3168	0.2282	0.3548	1.2845	-0.2913	1.262	1.3189	-0.4246	-2.5838	-0.4383	-0.87	-0.2758	1.0868	0.7231	1.2748	-1.7909	2.2647	-0.5333	0.8842	-0.8384	-1.2298	-0.2139	-2.1658	-1.7579	-0.397
TCGA-CR-6473-01	0.9068	1.2099	0.7768	0.2083	-0.5318	-0.33	0.0029	-1.0982	-0.3157	-1.0152	1.4754	0.8094	-0.2866	-1.0802	-0.514	1.2301	0.5837	-0.3757	-0.1531	1.9061	0.1567	-0.4201	-0.6462	2.7981	0.5669	-0.3811	-1.8918	2.5636	-0.0467	-0.4427	-1.3886	-0.5709	-0.2723	-0.9931	-0.7518	-1.2486	-1.6413	1.2655	1.2035	-0.7157	0.3225	0.2723	0.5033	-0.2981	-0.3754	-0.6148	-0.1603	-2.8551	-0.7779
TCGA-CR-6474-01	1.1871	-0.5649	0.0254	2.2419	1.6756	0.6041	2.7734	-0.5364	0.138	-0.2242	2.6375	-0.2533	0.0783	1.1199	-0.3645	-0.0752	1.3964	-0.1543	-0.1309	1.1831	0.724	2.4498	0.194	3.9703	0.3009	0.5244	-0.4976	-2.0259	-0.448	-0.6782	-0.8903	1.1749	-0.6401	1.4674	1.5662	2.0219	-1.3991	0.0801	-0.2548	0.0695	-1.6237	0.1204	1.2245	0.9085	-0.5682	-1.1152	-0.2121	1.6033	0.2387
TCGA-CR-6477-01	-0.6088	0.0534	-0.1934	1.262	0.9417	0.0992	2.0043	-0.5895	-0.201	-0.1209	-0.6774	0.5895	-0.2231	0.1856	-0.3309	-0.7175	2.5553	-0.3757	-0.2023	0.7815	-0.4825	0.5752	-0.9809	-0.6957	0.5322	-0.5175	-0.4704	-0.7309	0.678	-0.5064	0.5967	0.1588	-0.5928	0.6669	0.5041	0.813	1.3207	0.6255	-0.3967	0.1535	-1.4088	-0.6081	1.3875	0.0852	-0.2818	0.3997	0.2458	0.8532	-0.2196
TCGA-CR-6478-01	0.0558	0.0017	0.2937	-0.235	-0.0927	-0.7127	0.2392	-0.2308	-0.2028	-0.1051	0.6168	-1.1172	-0.2383	1.0889	-0.3146	0.7552	2.773	-0.3757	-0.1614	0.288	-0.1097	0.3298	1.0368	0.0083	-0.1728	0.3536	0.2116	1.5197	0.0785	-1.2324	-0.7961	0.4358	0.5013	1.1066	0.2287	0.3398	0.4111	1.0046	-0.1204	0.6742	-1.2327	0.0205	0.532	1.0613	-0.0579	0.0815	0.1524	0.0979	-0.4162
TCGA-CR-6480-01	0.6988	2.688	0.6242	-1.3503	-0.751	-1.2867	-0.6401	-0.9267	-0.2641	-0.3956	3.0798	-0.0715	-0.2344	-1.0295	3.9845	2.3754	0.6906	-0.3757	-0.1088	-1.5145	-0.3933	1.3009	0.0316	1.7445	0.9733	-0.2574	0.175	1.2316	-0.1997	0.9654	0.6646	-0.2029	-1.627	-1.5534	-1.9615	-0.6704	-1.0595	0.8249	1.0565	-0.15	0.3617	0.8462	-0.4336	0.4286	0.0309	0.9678	-0.4875	0.8975	-0.5655
TCGA-CR-6481-01	-0.546	2.0077	0.821	-0.5134	-0.3492	-1.0515	0.5675	0.2807	-0.247	-0.1379	0.1672	0.742	-0.2318	-0.3998	0.2046	2.1642	0.7097	-0.3757	-0.2333	0.0084	0.1602	-0.0736	-0.6263	0.5011	0.5044	0.1666	0.5505	0.6636	-0.2604	-0.1153	0.0023	0.0925	-0.8441	0.9195	-1.3026	0.3327	0.0348	-0.0052	0.3501	0.1632	0.1754	-0.1804	0.8737	-0.4483	0.2611	0.6418	0.3429	0.1855	-1.2154
TCGA-CR-6482-01	1.2962	0.639	2.1407	-1.1842	-0.3922	-0.2695	1.4452	1.6976	-0.1229	-0.3284	1.9003	0.8025	0.0364	1.6619	2.2493	0.8619	-0.0907	-0.3757	-0.2818	3.4892	0.4869	0.0466	-0.0375	-0.3488	0.9825	0.0015	-0.6163	1.1352	-1.5675	-1.3633	-0.4695	0.4876	-0.1334	0.6602	-0.5556	0.4768	-0.2393	0.4449	1.4324	-0.581	-0.7642	0.9463	1.5947	-0.2338	0.48	-0.6866	0.0032	-1.9145	-0.4583
TCGA-CR-6484-01	-0.8338	1.5631	0.1838	0.8331	-0.8129	-0.726	-0.4258	1.4496	3.1038	0.6871	0.7883	1.8547	-0.2166	-0.7222	-0.4491	0.4938	0.3509	-0.3757	-0.2166	-0.6076	-0.0297	1.4624	0.468	-0.6333	0.4098	-0.4519	0.2224	-0.5452	0.5411	0.0489	-0.9398	-0.4888	1.3354	0.8792	0.698	0.3834	-0.7964	0.831	-1.5474	-0.6908	-0.2573	-0.0918	1.7794	0.1779	-0.5886	0.9721	0.2247	0.0877	-2.1416
TCGA-CR-6487-01	1.2036	1.2571	1.6627	-1.0708	-1.0398	-1.1716	-0.6348	0.0482	0.0411	-0.4819	2.3221	-1.132	-0.2309	0.9485	2.483	0.6204	0.141	-0.3757	-0.2321	-0.132	-0.791	0.2876	-0.5717	0.31	1.2965	-0.8931	0.0331	1.278	-0.9092	-0.1692	-0.5928	-0.6687	-0.2811	0.3284	-0.7264	0.6965	-0.9383	-0.0789	0.7386	-1.1253	-0.8841	1.0508	1.0057	-0.0506	-0.4778	0.1711	-0.2763	-2.0078	-2.1243
TCGA-CR-6488-01	-0.2317	0.1879	0.3509	0.8092	3.4164	0.0246	0.4845	0.3871	0.4764	0.3606	0.5546	0.7898	0.5111	1.4859	-0.2247	-0.5592	-1.1623	1.3183	-0.0939	-0.0862	6.0564	1.6691	-0.1604	0.295	0.8822	-0.3905	-0.8523	-0.7188	-0.1478	-0.9573	0.6009	-0.2364	-0.3692	0.5509	0.9565	1.221	0.2532	1.2673	-0.0047	-0.158	-0.1818	0.4737	0.6966	1.5994	0.6443	0.4169	0.4232	0.1397	1.3907
TCGA-CR-6491-01	-0.5229	0.7994	-0.2452	0.4696	0.2047	-0.5306	-0.0215	-1.0795	-0.2596	-1.0157	-0.5011	-1.5261	-0.2866	-0.1875	-0.4968	-0.2114	0.3422	-0.3757	-0.2812	-0.7699	-0.7475	-0.2872	1.0874	-0.5927	0.8217	-0.9042	-1.989	0.2729	0.5681	0.2416	0.6649	-1.0626	1.2772	-0.4554	-0.6037	-0.5635	-1.0431	-0.144	0.2772	0.4488	0.2898	0.0479	0.0316	0.6599	0.1724	0.1264	0.7613	-0.0543	0.1932
TCGA-CR-6492-01	-0.431	0.4604	-0.2583	0.2324	-0.0502	0.2795	-0.0612	0.4957	0.237	0.37	1.3678	-0.4366	-0.0078	-0.035	0.1826	0.1848	-0.2951	-0.3757	-0.0784	-0.476	0.0934	0.3439	-0.323	-0.2499	0.4086	-0.1376	0.1596	-0.1202	0.4107	0.3081	0.4828	-1.0541	-0.1452	-0.3897	-0.2691	-0.3028	0.3485	0.433	0.5981	0.2658	0.2836	0.5817	0.2052	-0.1452	0.4388	0.8596	0.6939	0.7967	0.2624
TCGA-CR-6493-01	0.1522	-0.5657	-0.8902	0.8562	1.2881	-0.6011	1.0624	-1.1325	-0.3495	-0.0872	-0.3991	-0.1314	-0.2866	0.4647	-0.5051	0.9695	1.8822	-0.3757	-0.2578	-0.6937	-0.2036	1.8782	-0.1276	-0.9259	-0.4212	0.1103	0.8926	1.0803	-0.5871	-0.0584	0.0353	-0.5337	0.5457	-0.316	0.7856	-1.7448	-0.1655	0.0488	0.4186	0.523	-0.6646	0.5715	0.2268	0.9501	1.0649	0.3282	0.0727	0.7403	0.79
TCGA-CR-7364-01	1.3162	0.8989	0.1895	-0.6626	-0.4569	0.6428	0.1573	-0.4388	-0.3495	-0.0937	1.0233	1.4021	-0.2866	0.2344	0.3872	2.4306	0.2429	-0.3757	-0.1273	-0.9398	-1.6053	0.6742	-0.515	2.1291	0.1525	-1.0889	-0.0075	0.0401	0.1726	1.0529	1.2084	-1.5666	0.4948	-0.8321	-0.1561	0.2077	0.0044	1.0191	1.4265	-0.1711	1.1742	1.6005	1.5427	0.9084	1.2167	0.5579	-0.9501	-0.261	0.7458
TCGA-CR-7365-01	-0.2141	0.8309	-0.653	1.4893	1.2608	-0.1059	0.6202	-0.3915	-0.196	-0.2364	1.528	-0.7099	-0.2269	-0.2422	-0.4346	0.3536	-0.1315	-0.3757	-0.2731	-0.2988	1.3127	1.0402	-0.4374	0.4778	0.8868	-0.4211	-0.3167	0.3597	-0.3573	0.5192	0.7604	0.8322	0.0845	-0.0457	-0.2115	0.6936	0.1094	0.918	0.5785	0.2778	0.2754	0.672	0.9862	1.0275	0.71	2.2691	0.534	0.3661	1.4758
TCGA-CR-7367-01	0.537	0.5791	0.9195	0.9939	-0.1089	2.2806	0.9412	-0.2375	-0.0245	-0.5877	0.8479	-1.2082	-0.0192	0.3179	0.2872	-0.6825	-0.0298	-0.3757	-0.232	0.6022	-0.1026	1.4318	-0.6972	-0.568	0.1984	-0.596	-1.6137	-0.3848	0.6007	-0.3945	-0.0255	1.2685	1.8322	0.4915	0.1127	1.3713	0.3042	0.3316	1.0376	-0.5729	-0.7394	1.6767	0.5283	0.6597	0.6587	0.7436	-0.3689	-0.2119	-0.61
TCGA-CR-7368-01	-0.5518	2.403	0.1505	-0.4206	-0.2629	-0.0742	1.2609	2.7791	-0.2624	1.1607	2.2312	2.4187	-0.1469	-0.73	0.3895	2.5607	2.2608	-0.3757	-0.0551	0.2592	3.0366	0.599	-0.7488	1.6016	1.3901	0.5847	1.0604	1.5288	-1.8926	1.7355	0.0051	-0.7825	-0.5713	-0.9235	-0.1762	-0.3724	-0.6036	1.4737	2.032	1.0941	2.4141	1.2593	-0.4646	1.501	1.9512	2.5699	-0.7716	0.5835	-0.9031
TCGA-CR-7369-01	1.3723	0.9271	-0.4029	-0.0727	-0.5003	1.6548	0.3154	-0.5473	-0.2101	0.2124	1.1812	1.7772	-0.1782	-0.0539	-0.3773	3.1413	0.1489	-0.3757	-0.2471	0.7899	0.5881	1.697	0.0438	1.9034	1.7169	-0.7704	1.3045	0.9712	-1.6178	0.354	0.9227	0.1366	0.2063	-0.5457	1.1905	0.0882	-0.4808	0.9752	1.3863	0.27	0.7601	1.2377	-0.1061	0.7025	0.358	1.7469	-0.1919	0.4521	0.6202
TCGA-CR-7370-01	7.3771	2.4427	0.5102	0.6737	-0.7832	-0.6885	1.4843	-0.5491	-0.188	0.1204	2.195	-1.3246	-0.2866	-1.1198	0.0573	2.0837	-2.2163	-0.3757	-0.2206	-1.117	3.4414	-0.7298	-0.0853	0.9493	0.9485	0.7401	0.0938	1.2345	-0.038	-1.8853	-0.6325	-0.2189	0.0409	-0.5489	-0.3862	1.3067	0.6236	1.3443	2.1588	-2.5803	-0.2412	2.1508	1.4484	-0.6093	0.3702	-0.2467	-0.6521	-1.6929	-0.0345
TCGA-CR-7371-01	1.1941	0.7671	0.7197	-0.6115	-0.2928	-0.5062	0.8758	-0.3893	-0.1128	0.4726	1.3544	-0.0875	-0.0616	0.0606	0.3489	0.6371	-1.2598	3.4477	-0.2313	0.2957	0.6448	-0.5046	0.1189	0.2886	0.4379	0.716	0.7231	0.1732	0.2394	0.5334	1.2999	1.0947	-0.7071	-0.0878	-0.668	0.7657	0.3989	1.2488	1.7359	-1.7904	-0.4726	1.3193	1.5251	-0.1253	1.3764	1.1573	0.0872	-1.1274	0.4487
TCGA-CR-7372-01	-0.3796	-0.132	-0.4031	1.8281	-0.1348	0.2362	0.1461	-0.4864	-0.3016	0.7865	0.7854	0.1061	-0.2866	-0.0189	-0.3268	-0.8822	-1.0943	-0.0855	-0.2311	-0.0361	3.1261	-0.6373	-1.0623	1.6276	1.3882	3.6448	-0.5815	-0.1787	1.6524	-0.0811	0.961	0.0579	0.0812	-0.0032	1.1403	0.7503	-0.1926	1.4345	0.8736	-0.9286	0.2586	1.1659	1.2493	1.429	0.6992	0.0722	-0.2863	-0.1186	0.9214
TCGA-CR-7373-01	-0.2039	0.412	-0.5236	2.7782	1.3424	-0.1728	0.9708	-0.0288	-0.1977	0.6295	1.1566	1.1648	-0.2276	0.838	-0.5215	1.2499	-0.6232	-0.3757	-0.2382	-1.3309	2.7418	0.8936	-0.4387	-0.5337	-0.9605	0.6646	-0.1117	0.8008	-0.4782	0.0117	0.153	-1.26	1.3197	0.9641	0.6185	-0.4307	0.199	0.3953	0.7026	-1.5579	-1.0873	0.7154	0.5458	0.4743	0.0074	0.9249	0.6661	1.4791	0.8963
TCGA-CR-7374-01	0.5347	2.2105	0.4471	-0.7167	-0.9136	-0.7448	0.0734	3.4598	6.4718	0.7591	0.9733	0.2134	-0.16	2.9699	0.8923	1.236	-2.0479	-0.3757	-0.1383	-0.0459	-1.2455	-0.5018	0.2861	1.2508	0.329	-1.2966	0.4815	0.8031	-0.5518	-0.3668	0.9125	-0.9208	-0.445	-0.5047	0.327	0.4442	1.8011	0.4316	0.7857	-2.448	-0.2759	1.1164	2.4192	-0.0907	0.1322	-0.725	-0.7603	-1.2086	0.0232
TCGA-CR-7376-01	-0.1553	0.692	3.0297	0.0141	1.1312	0.967	2.1355	0.2514	0.2795	0.1954	1.6215	0.5459	0.3342	0.9622	0.5336	-0.0336	-0.4228	-0.3757	-0.1539	1.1473	3.5256	0.1904	-0.9159	0.1993	1.4095	1.8496	-0.3553	0.1949	-0.1766	0.3536	-0.8766	1.0781	-0.3235	1.7485	2.4981	1.9578	0.5776	-0.1076	0.5592	0.287	-0.9312	1.1008	1.4413	0.61	0.3445	0.2818	0.4209	-0.0537	-0.0219
TCGA-CR-7377-01	-0.3807	0.0675	0.3511	0.6456	1.3895	1.1061	1.5146	-0.5242	-0.1423	0.6822	1.0792	-0.491	0.0457	2.008	-0.0211	0.0728	-0.1135	0.0948	-0.2126	0.5382	0.4763	1.0686	-0.5429	-0.2502	0.229	0.1184	-0.0804	0.0179	-0.5099	0.1064	-0.2765	0.3397	-0.5073	1.364	-0.6161	1.389	0.6085	0.6061	0.5026	0.567	-0.6501	0.5569	1.643	0.4614	0.5617	1.304	0.4788	-0.0384	-0.3332
TCGA-CR-7379-01	0.0715	0.1028	-0.6443	2.9952	-0.0009	-0.0631	1.0691	-0.2041	-0.1572	0.8515	0.91	0.7944	0.2828	-0.9771	-0.4991	-0.5908	0.9529	-0.3757	-0.2596	0.0279	-0.3877	0.0118	-1.0701	-0.168	0.3888	-0.4729	-0.6405	-0.1874	0.3149	0.4367	0.2791	2.0018	1.74	0.7011	0.74	0.1147	1.4195	0.4338	0.3111	-0.0801	-0.8604	0.3371	0.5924	0.8311	-0.6904	0.2009	0.112	0.2092	1.2333
TCGA-CR-7380-01	-0.2229	0.0648	-0.4363	1.1811	-0.3958	-0.1592	1.1039	-0.1791	-0.1839	0.1215	-0.2101	-0.793	-0.2866	1.2969	-0.3913	-0.8295	0.0091	-0.3757	-0.2098	-0.4952	0.296	2.1438	-0.8832	0.7487	-0.0553	-0.6593	-0.4283	0.1889	0.8777	-1.0365	0.9225	-0.0398	0.5713	0.4383	-0.2455	0.3366	0.0041	-0.1861	0.9611	-0.8896	-0.3343	0.9949	0.2842	1.4071	-0.2904	1.0374	-0.0779	0.114	0.9326
TCGA-CR-7382-01	-0.0222	-0.0567	1.4144	1.1872	0.6717	-0.1842	2.6771	0.4862	-0.0468	0.2596	3.958	-0.7289	-0.2368	0.5622	-0.191	0.4	-0.4403	0.2589	-0.2015	0.1311	0.8998	7.2116	-1.4666	-0.1903	1.0004	0.8124	-0.7879	1.0219	-1.2687	-0.6275	-1.0783	2.2168	-1.5588	1.4154	1.3447	2.0634	2.4407	0.1546	1.6176	0.0771	-2.1022	2.0404	0.9793	0.1576	0.7472	-0.2864	0.9618	0.1832	1.1861
TCGA-CR-7383-01	-0.0411	-0.6501	-0.7565	1.56	-0.2461	0.5495	0.2081	-0.3182	0.1984	-0.8441	-0.3479	-1.0526	0.628	0.755	-0.2849	0.7788	-0.1673	1.5666	-0.0452	-0.3371	-0.1488	-0.5279	-0.1311	0.1143	0.0902	0.8808	0.471	0.8518	0.0234	0.2461	-0.7855	0.5699	0.1306	1.2526	0.6907	0.9798	0.6835	-0.0402	-0.2658	0.5996	-0.9018	-0.9284	0.5371	0.8427	-0.102	-0.3009	0.0556	-0.0237	-0.7491
TCGA-CR-7385-01	-0.2992	2.2859	0.7071	-0.8072	-1.0151	-0.5443	-1.2615	-0.6322	-0.1474	-0.14	1.5428	0.8972	-0.2866	0.7125	-0.0511	0.1265	1.6174	-0.3757	-0.1794	-1.1966	-0.4405	0.7715	-0.5365	0.3827	0.1731	-0.5791	0.1159	0.9149	-2.4103	1.2101	0.8686	-1.1648	0.1853	-0.5549	-1.0416	-0.6738	0.5664	-0.054	-0.0914	-0.4485	0.5418	-0.8929	-0.2338	0.5623	0.4432	0.4123	-1.2568	-0.7116	-0.4817
TCGA-CR-7386-01	-0.1821	-0.2841	1.6328	0.6932	0.6207	2.1774	0.7534	-0.6131	0.0957	-0.2983	2.1254	-0.4567	-0.1052	1.4672	-0.3893	-0.7329	0.753	-0.3757	-0.2545	-0.5631	1.1223	-0.6293	-1.1584	0.3659	0.4961	0.0627	0.9981	-0.9417	0.4708	-0.1001	0.1285	1.2549	-1.9272	1.5563	0.0432	1.5943	0.3037	0.6562	0.2739	0.4945	-0.0871	0.4817	0.9407	0.4244	1.1447	1.0101	0.0078	-0.2947	-0.5928
TCGA-CR-7388-01	-0.7359	1.2316	1.8345	-0.1095	-0.5708	0.1341	0.95	0.7048	-0.1969	0.1422	1.2922	1.0939	-0.1001	1.3433	-0.2142	0.6561	0.0935	0.4164	0.0988	0.5476	-1.1014	-0.1671	-0.1216	0.0494	1.1745	-0.6595	-0.3735	-0.3506	0.6369	0.4914	1.349	0.321	-0.6282	0.2619	0.6936	0.7409	-0.0055	1.0077	0.7559	0.4183	-0.9562	0.5477	1.0025	0.5998	0.5569	0.0162	-0.3953	-0.5321	0.3301
TCGA-CR-7389-01	-0.3656	0.6575	3.5116	0.8473	-0.6405	4.1027	2.5451	1.7822	-0.1327	-0.2282	1.96	1.399	-0.2203	0.14	0.5719	-1.3164	0.3706	0.4685	-0.2652	0.2969	-0.1359	-1.007	-0.7654	0.0705	1.091	0.1244	-0.4725	-0.6993	1.1062	0.5982	0.6141	-0.1546	-0.2815	0.3561	-0.6126	1.3223	0.8283	0.9153	1.4962	1.7054	0.4343	1.2779	1.8928	0.6002	0.8482	0.8964	-1.0896	0.8353	-0.8445
TCGA-CR-7390-01	0.5133	-0.9999	-0.8269	0.9959	-0.086	0.7135	1.13	-0.8752	-0.2646	0.5017	0.2803	-1.1014	-0.1656	0.6334	-0.5397	0.2789	0.6922	-0.3757	-0.2218	-0.2053	-0.6365	-0.0319	0.774	-1.2451	0.8286	-0.5948	-0.3009	1.1697	-0.0709	1.092	0.873	0.8965	1.2773	0.2158	0.8667	0.4661	0.5852	1.3112	0.9747	-0.9716	0.0267	1.0519	-0.077	0.7046	-0.4828	0.4705	-0.5868	-0.1081	0.615
TCGA-CR-7391-01	-0.6533	0.5686	0.9562	-0.2678	-0.2805	0.0921	0.0717	0.2342	-0.0636	1.9203	0.0712	-0.2376	0.172	-0.0357	-0.0349	-0.1253	-0.9143	0.2736	-0.112	-0.4464	-0.7191	-0.5284	-0.8787	-0.2392	0.7879	-0.4943	-1.0798	-0.9697	0.8702	0.2124	0.3012	0.3323	-0.7185	1.0804	-1.1411	1.1154	0.1097	0.0032	1.169	0.2123	-0.5396	0.8495	0.6457	0.6252	0.204	0.5773	0.8104	0.4177	-0.2525
TCGA-CR-7392-01	-0.3218	0.3377	1.9352	0.9255	0.7301	-0.8005	2.3158	0.4565	-0.0406	0.564	1.7826	2.9933	-0.1312	-0.0208	-0.1486	-0.3595	0.1059	-0.0455	-0.2437	-0.2638	1.0619	0.4218	-0.3838	0.6501	1.0499	-0.2661	0.3355	-0.4381	0.3517	-0.976	0.5882	1.0616	-0.8072	0.4158	0.6364	1.2997	0.5999	0.8608	0.4198	0.5851	2.2619	1.0165	0.2987	0.9697	0.1302	-0.1237	-0.1999	0.4097	0.4211
TCGA-CR-7393-01
TCGA-CR-7394-01	-0.8715	0.6474	1.2377	0.13	-0.0066	-0.0607	0.5578	0.9174	-0.2303	2.8878	0.1652	-0.6654	-0.1846	-0.6207	-0.3236	-0.227	-0.1774	-0.3757	-0.2477	-0.402	-0.3971	-0.5686	-0.9343	-0.1825	1.3556	-1.0571	-1.3616	-1.2628	0.7727	0.4938	0.8354	0.0856	-0.8175	0.4345	0.1	0.917	0.7643	0.8436	0.4823	0.4239	-0.1806	1.0149	0.731	0.5177	1.5308	1.0094	0.6949	-0.1695	-0.9268
TCGA-CR-7395-01	-0.8139	-0.5432	-0.3061	0.8094	0.1258	0.5295	0.1159	-0.6981	-0.216	-0.6694	-0.7194	-0.5062	0.1703	0.2128	-0.3462	-0.2459	0.3694	-0.3757	-0.1925	-0.2085	1.5133	0.5384	-0.4424	-0.6864	0.5245	0.1488	-0.6836	-0.2357	-0.4755	0.5237	0.7541	-0.0759	0.5844	0.6639	0.5732	0.4872	0.3832	0.1222	0.2764	0.8206	-0.2791	0.1072	0.0839	-0.0551	1.3615	0.7434	0.7842	-0.0178	0.5834
TCGA-CR-7397-01	-0.1687	0.1325	1.4566	1.1725	0.5551	1.4873	1.6482	0.2679	0.2802	1.1654	1.6105	0.0227	0.2521	-0.2767	-0.2438	-0.4938	-0.0616	0.0057	-0.1744	-0.108	0.2215	-0.2684	-0.8215	1.6137	0.9017	-0.4787	-1.1124	-0.8704	0.4815	0.115	-0.3433	1.0013	-0.1086	1.3604	-0.5889	1.8544	1.4633	0.4776	0.5573	-0.5367	-0.8081	0.2992	1.1653	0.4862	0.0808	-0.0706	0.0212	-0.718	-0.838
TCGA-CR-7398-01	2.2593	1.5926	-0.2115	1.0263	-0.6345	0.8115	1.3649	0.7412	-0.2166	0.5148	-0.099	1.4009	-0.2866	-1.9773	0.1257	0.0955	0.532	-0.3757	-0.2218	5.8914	-0.8564	5.0316	-0.6383	0.7668	0.8679	-1.4323	0.8732	1.3202	-1.2175	-1.4544	0.3203	1.7469	-0.646	-0.3002	-0.0699	0.6161	-0.2573	0.723	1.2007	-0.7895	-0.1184	1.5737	0.6485	-0.722	0.2073	0.2619	-0.8579	-1.0452	1.8686
TCGA-CR-7399-01	1.2575	0.6419	0.2833	-0.8958	0.1666	-0.8101	0.6062	-0.3984	-0.2524	-0.5507	1.4419	-0.1821	-0.2866	0.0064	0.7333	-0.5317	-0.242	-0.3757	-0.2453	0.658	3.2602	-0.8698	-0.3306	0.3135	-0.7536	0.6866	-0.6693	1.3048	-1.298	-0.946	0.5139	-1.324	-0.137	-0.0022	-0.3983	-0.0244	2.3323	1.0613	0.3911	-0.6293	1.0903	0.3775	2.0028	-1.0178	-0.2104	0.5013	-0.668	-2.7214	-1.3408
TCGA-CR-7401-01	-0.7852	-0.5442	-0.5102	2.2818	1.2528	1.5149	0.7134	0.2965	-0.1861	-0.617	0.4383	-0.1233	-0.2089	-0.6261	-0.3397	-0.6222	0.4545	-0.3757	-0.2437	-0.0304	-0.7954	-0.5687	-0.5392	0.0653	0.5491	1.405	-0.27	-0.7894	1.5176	-0.3103	0.2178	0.8393	-0.1211	1.0944	-0.7336	1.0328	0.4559	-0.0783	0.1146	0.8181	0.2068	-0.8029	-0.6169	0.4226	-0.5148	-0.2068	0.4163	-0.2851	0.0485
TCGA-CR-7402-01	-0.1401	1.5331	0.8304	-0.6639	-0.7991	0.1947	-0.4606	1.8479	-0.2378	0.3316	2.5495	0.8707	7.6196	-0.1386	-0.0213	-0.5695	0.0732	-0.1912	-0.1762	0.1866	-0.2855	-0.9316	-0.0093	0.15	0.6902	0.0022	0.5772	1.0133	-1.0936	0.3822	-0.2464	-1.7172	-0.918	-0.5391	-0.1712	-0.0522	0.1981	1.9739	2.3216	-0.014	0.5082	0.7633	-0.4483	0.5604	-0.4238	0.3966	-0.5988	-1.6296	-1.2178
TCGA-CR-7404-01	1.8766	2.4088	0.3678	-0.6448	-0.1085	-1.1543	-0.0632	0.0432	0.4114	0.1332	1.2388	1.2488	0.0639	0.9175	-0.2237	1.5215	1.304	-0.3757	-0.0569	-0.596	0.6289	0.8525	1.937	0.1851	0.1506	-0.6933	-2.3335	1.3181	-0.8664	0.2707	0.801	-0.5646	-0.1025	-0.2275	-0.8192	-0.0487	-0.1169	1.3607	0.4101	-0.4399	1.2008	-0.143	0.3507	0.2244	0.0852	0.0141	-1.1047	-0.4406	-0.5402
TCGA-CV-5430-01	-0.6223	-0.5465	1.9065	-1.016	-0.8726	-1.4331	-0.5055	0.4266	-0.0521	0.1714	4.8161	1.7656	-0.1276	1.2157	0.7624	2.2015	-0.3855	0.2998	-0.2612	-0.734	-1.14	-1.5383	1.4964	2.014	1.4028	-1.266	-0.7573	0.4986	-1.0926	-0.0854	-0.554	-0.7511	-1.0913	-0.5188	-2.7242	0.4229	-0.0543	1.8001	1.3317	-0.6047	0.2732	-0.1615	1.8248	-1.8322	0.4948	-2.0067	-1.5149	-2.6849	-0.9771
TCGA-CV-5431-01
TCGA-CV-5432-01	1.1276	-0.7043	-1.3945	1.2573	-0.6681	-0.5617	-0.4849	-1.0827	-0.2798	-0.8301	-0.8945	-1.5371	-0.2866	1.9676	-0.4672	-0.4204	-0.6888	-0.3757	-0.2136	-1.0388	0.0694	-1.6153	2.9038	2.78	-0.014	0.837	0.1714	0.9375	1.3124	-0.0065	0.6854	1.4353	-0.7889	-0.0857	-1.7001	-0.8999	0.1444	0.3971	-0.2489	-0.8373	1.3809	-0.7361	-0.3014	0.4325	-0.1529	0.5525	-1.2543	-0.1431	-0.6266
TCGA-CV-5434-01	0.4521	1.1522	0.2782	-0.379	-0.2415	1.0719	0.4265	-0.6548	0.1352	-0.1801	0.4407	-0.6546	-0.0427	-0.3868	-0.2323	1.6002	-1.5914	0.6603	0.071	0.8954	-0.7179	-0.3072	0.4369	0.1224	0.5954	0.0383	-1.137	0.5833	0.5836	-0.044	0.011	0.1143	0.3116	1.3194	0.109	1.0764	0.9413	-0.1697	0.8019	-1.1463	-0.7482	1.5623	1.2624	-2.3104	0.2335	-0.2545	-0.2848	-1.2296	-0.4226
TCGA-CV-5435-01	5.5908	0.2528	-0.4311	0.6856	-0.1363	1.5381	0.9201	-0.4914	-0.3155	-0.2781	1.2122	1.412	-0.2866	1.5532	-0.4634	0.4767	-1.6331	-0.3757	-0.1217	2.9859	0.1905	-0.1299	0.8448	0.8105	0.2617	-0.1773	-0.229	0.7011	-0.3332	-0.3839	1.0833	0.1908	0.5153	0.0008	-0.5693	0.671	0.7951	0.0599	0.8579	-3.1932	1.769	1.3034	-0.3245	-0.179	0.6774	-0.3127	-1.0089	-0.9406	1.3178
TCGA-CV-5436-01	-0.6529	-0.7268	-0.3739	2.2427	0.474	1.3694	1.0824	-1.1028	-0.2749	-0.4118	0.1137	-0.512	-0.2069	1.0209	-0.3289	-0.6652	1.1828	-0.3757	-0.2038	4.4248	-1.4809	0.4461	-0.1633	-0.5739	-0.1666	-1.4689	0.3571	-0.0702	-0.2092	1.4843	-1.3315	-0.0693	0.2375	0.408	-0.4004	0.1312	-1.2165	0.7884	0.2764	0.6485	-3.6714	0.1354	0.2938	0.4699	0.9246	0.1054	0.3642	-0.6312	-0.1316
TCGA-CV-5439-01	-0.8573	0.5846	0.2919	0.4754	-1.128	-1.0056	-1.3622	-0.2268	-0.2693	-0.6082	0.6888	-0.5228	-0.2866	2.1436	-0.516	-0.445	0.2674	-0.3757	-0.2842	0.052	3.4944	0.6247	-0.249	0.3876	-0.5969	1.9255	-0.5951	-0.8532	1.1386	0.535	0.224	-1.943	0.8057	-1.4251	-0.9646	-1.27	-1.3576	-0.2041	0.3888	-0.4253	0.2381	0.4469	-0.1498	0.8459	-0.3673	2.02	-0.1111	-0.8657	0.4337
TCGA-CV-5440-01	1.4785	1.4246	0.547	0.3281	-0.7126	-0.8215	-0.1297	-0.6146	-0.3094	-0.0729	1.4627	-0.5513	-0.115	1.1232	0.0774	0.8108	-1.1709	-0.0113	0.02	0.4335	1.0624	1.085	1.8914	-0.256	0.1997	0.3683	-0.9575	-0.3632	0.0702	-0.2006	-0.6038	-0.7028	0.7287	-1.0704	-0.8408	1.1288	0.1354	0.5827	0.0989	-1.7068	-0.1524	0.4284	0.8168	-0.7491	-1.8255	1.2802	0.13	-0.3048	0.3155
TCGA-CV-5441-01	-0.0329	-0.4584	-0.3819	0.4491	0.5403	0.5343	-0.3675	0.6324	-0.3495	-0.0359	-0.4432	-0.1378	-0.2866	-0.566	-0.4849	-0.6156	-0.2681	-0.3757	-0.2467	0.3867	-0.7338	0.1095	-0.2306	-0.2787	-0.2851	0.0423	-0.7964	-0.1233	-0.4671	0.7484	0.0103	-0.7699	1.5927	-0.4349	0.1122	-0.0125	-1.0083	0.3885	0.2199	-0.8046	-0.541	-0.3193	-0.1902	0.6925	1.0819	0.9525	0.0468	0.4648	-0.6822
TCGA-CV-5442-01	-0.9984	1.995	0.2935	-0.0646	-0.898	0.9267	-1.4338	-1.1137	-0.3495	-0.0075	-0.651	0.1538	-0.2866	-1.5408	-0.5497	-1.133	1.6501	-0.3757	0.0734	-1.697	-1.3467	1.4845	-1.0663	2.272	1.177	-1.3349	-0.5011	0.378	0.9403	0.9355	0.1617	-2.5147	1.2624	-2.818	-1.4898	-3.4399	0.7921	0.3157	0.8999	1.5791	1.082	0.6846	-0.7263	-0.1122	-0.2204	0.5647	-0.3084	0.0846	-0.0825
TCGA-CV-5443-01	2.4883	0.9456	-0.1925	-1.0246	-0.9141	-1.3791	-0.6034	-0.8975	-0.2182	-0.5791	0.0779	-1.3707	-0.193	-0.113	0.9132	-0.6471	-0.3932	0.0219	-0.264	-0.0414	0.0296	-0.6015	0.1547	-0.3724	-0.2254	0.6755	0.3511	1.4878	-0.7486	-0.9254	-0.8623	-0.7324	-2.0604	-0.0968	-0.3276	0.4261	0.5932	-0.579	0.352	-0.7053	0.4304	0.5031	0.7905	-1.7604	0.2073	0.2989	0.4677	-1.1551	-1.534
TCGA-CV-5444-01	-0.1945	0.071	1.1327	1.2208	-0.2604	-0.5218	1.3532	0.2298	0.7601	-0.4326	1.2041	-0.1606	0.5836	-0.2928	-0.1613	-1.1676	0.8173	0.6323	0.3497	0.9484	-0.3583	1.3669	0.665	-0.4328	0.7237	2.4555	-1.4134	-0.9735	-1.2686	0.2195	-1.3703	0.8045	-0.7931	1.1574	0.8457	1.745	0.0174	0.0748	-0.2715	0.3057	-1.7884	0.0494	0.4042	0.3439	-0.7996	-0.3475	0.535	0.1801	0.7499
TCGA-CV-5966-01	0.1645	-0.9419	-1.4238	0.9172	-0.2215	-1.2634	0.0461	-1.1442	-0.2945	-0.4938	0.2087	-0.3925	-0.2278	-2.4195	-0.5216	-0.0545	0.3794	-0.3757	-0.2524	-1.1073	1.8207	-0.0866	-0.4924	-1.2674	-2.7421	2.0567	0.5464	0.7135	-0.6543	-1.3065	-2.4042	1.1179	-0.2517	0.5187	0.758	-0.8928	0.0204	-0.4705	-0.4144	1.1243	-1.3102	-1.1207	-0.9223	-0.6218	-0.6212	-0.2086	1.535	1.3211	-0.5027
TCGA-CV-5970-01	-0.7173	-0.2206	-0.6297	0.5956	0.7747	1.7381	0.5857	-0.6829	-0.2379	0.4922	0.345	0.2115	-0.0478	0.9568	-0.4246	-0.7475	1.267	-0.0376	-0.2469	-0.4816	0.4924	0.6368	-0.2815	1.3954	0.6658	-0.6515	-0.6931	-0.6432	1.3468	1.1781	0.9615	0.4969	0.3865	-0.1548	0.8865	0.2144	0.4713	-0.0458	-0.0265	1.7402	0.7883	0.359	-0.8466	1.2961	0.2854	1.9621	-0.2354	0.5706	0.0612
TCGA-CV-5971-01	1.4733	-0.0581	1.3655	-0.713	0.5963	0.2435	0.8158	0.3041	0.3051	-0.4556	0.843	-0.1453	1.0848	-0.4281	1.4752	-0.5645	-0.0979	3.7502	3.7194	2.8109	-0.2725	-0.6195	-1.4585	-0.8035	0.7221	0.2898	-0.9338	-0.6231	0.9331	-1.5205	-2.6454	0.3495	-0.6632	0.9324	1.7526	2.828	-0.1441	-0.9724	-1.0263	0.2892	-2.8561	-0.185	0.4792	-0.6551	-0.6882	-1.5825	0.2251	-0.9595	0.4049
TCGA-CV-5973-01	-0.531	-0.135	-1.5241	-0.1902	-0.3012	-1.2816	-0.5782	0.2268	-0.325	-0.3629	-0.6018	0.0406	-0.1817	-0.5439	-0.5285	-1.3322	-0.946	-0.3757	-0.1078	-1.0578	-0.6976	-0.4446	1.1558	-0.9271	-1.7077	-0.0175	0.3842	-3.1641	0.7629	-1.8433	0.2621	-2.5147	-2.6468	-1.8082	0.36	-2.0718	-2.5157	-1.3149	-1.6222	0.7483	0.2653	-1.1333	-0.3008	1.6935	-1.8514	-2.1757	2.3123	2.2258	0.5331
TCGA-CV-5976-01	-0.2086	-0.0717	-0.3309	0.299	0.3913	-0.526	-0.1768	-1.0641	-0.2606	-0.3902	0.7931	-1.4981	-0.2866	1.1417	-0.401	-0.3619	1.1089	-0.145	0.0848	-0.776	-1.3582	0.8179	0.2464	-0.4094	0.4026	-0.9548	0.4139	-0.0796	0.5196	-0.2174	0.3821	1.3984	0.4764	0.1329	0.6709	-0.1436	0.5001	-0.5292	0.0009	0.5531	0.016	-0.0973	-1.1323	1.2164	0.6202	0.0597	0.2538	1.2679	0.244
TCGA-CV-5977-01	0.2593	-1.1783	-1.2351	4.8406	0.0092	0.0206	-0.31	-1.1072	-0.2966	-0.2693	0.8919	-1.3597	-0.2866	-0.116	-0.5407	-0.8454	0.2483	-0.0552	-0.1597	0.0331	0.8266	-0.8417	0.5183	-0.7684	-1.3282	1.0969	0.6509	0.4572	-1.6462	1.3024	-0.1368	-0.9302	1.8392	1.0942	-0.3445	-1.4255	-0.7938	0.5636	-0.2383	-0.0233	-0.6349	-0.4098	-0.4318	-0.3133	0.0991	0.2605	0.6501	0.4521	0.7705
TCGA-CV-5978-01	0.572	0.3975	-0.0946	0.0017	0.3165	1.7006	0.843	0.0225	0.0924	-0.3452	0.9867	-0.0787	-0.2866	-0.7124	-0.412	0.9968	-1.3297	0.0258	-0.2409	-0.1014	-0.0456	-0.4058	-0.7306	-0.6416	0.0423	0.6256	0.3052	-0.0118	-0.1043	-1.0714	0.8947	1.0725	-0.7323	1.3619	0.6329	1.114	1.0527	0.3871	0.4647	-0.018	0.09	0.5782	1.3166	-0.1266	0.1762	0.0289	-0.5383	-0.6262	-0.2176
TCGA-CV-5979-01	-0.4922	-0.3735	-1.0406	0.7155	3.2042	0.6242	2.077	-0.4715	-0.3495	0.0327	0.288	0.5776	-0.2866	2.3157	-0.5361	0.3532	0.514	-0.3757	-0.282	-1.0045	1.6277	1.136	1.2907	-0.9744	-0.4315	-0.809	1.0745	0.1472	-0.8402	0.435	0.3805	1.3567	-0.2478	2.116	2.1335	-0.5358	-0.9135	-0.3156	-0.137	0.6551	-1.2071	-0.1127	0.1703	0.1227	-0.0918	-0.9518	0.151	1.1725	0.4564
TCGA-CV-6003-01	0.2259	-1.0669	-1.4662	1.2597	1.3548	-0.9485	-0.4046	-0.7759	-0.3348	0.0263	1.4089	0.7863	-0.0972	-1.8783	-0.543	-0.2795	-0.0851	-0.3757	-0.2521	-0.7617	1.5201	-1.0844	1.5326	-0.9294	-1.344	1.1716	1.4006	0.8326	0.6045	-1.5441	0.2542	-1.2211	0.0444	-1.5528	-0.1174	-1.3198	0.1604	1.2921	0.4685	-0.6843	-0.6962	-0.3533	-0.1081	1.8892	-1.3118	-0.8667	1.5096	0.8422	0.3981
TCGA-CV-6433-01	2.3274	-0.3416	-0.0591	-0.6725	-0.9299	0.8823	-0.6982	-0.9633	-0.3495	-1.0039	0.3383	-0.6264	-0.2217	1.3915	-0.2606	-0.2246	-0.5654	-0.3757	-0.2622	-0.0192	0.2249	0.1549	0.8517	-0.9697	-1.6843	0.7614	0.052	0.9899	-0.359	-0.2408	-0.8039	-1.8483	-2.3118	0.2843	-0.1365	-0.058	-1.2428	0.3499	1.0503	-0.7771	0.56	0.6714	-1.0238	-0.6669	-0.3394	0.0199	0.4309	-1.1426	-1.4434
TCGA-CV-6436-01	-0.9069	-0.8171	-1.4994	0.3435	-0.2655	-1.3666	-1.1764	-1.003	-0.308	-0.2686	-1.1646	-1.403	-0.1979	-1.5315	-0.5046	-0.7113	-1.2915	-0.3757	-0.1122	-1.3944	-0.4722	-1.2201	1.7325	-1.7464	-1.868	0.4955	-1.5494	-1.8404	0.2505	-0.0142	-0.0579	-0.8987	-1.5213	0.5212	-1.1304	-0.9211	-2.5509	-1.7707	-1.7388	-0.0367	-0.8751	-1.9611	-1.3845	0.22	-1.2695	-0.2936	2.5642	0.4174	-1.0684
TCGA-CV-6441-01	0.6979	1.1188	-0.1719	-0.0219	-0.5889	-1.857	-0.7022	-0.4936	-0.3495	-0.3144	1.1029	1.4266	-0.2866	2.7487	-0.4076	3.5113	1.2787	-0.3757	0.0742	-0.3696	-0.9655	0.1012	-0.4844	-0.1024	0.0776	-0.3163	-1.1027	0.3319	-1.523	-1.0307	-0.8468	-1.1301	-0.1916	-2.661	-1.8486	-0.913	-7.1079	-0.0297	-0.1796	1.0233	-0.7488	-0.873	-0.6642	-1.764	-1.0897	0.4406	-0.9945	0.2947	-0.3566
TCGA-CV-6933-01	-0.017	0.1728	-0.5028	0.0114	-0.1244	0.8667	-0.0013	-0.1999	-0.3025	-0.1537	-0.5223	-0.4219	-0.2866	-0.1894	-0.5011	1.166	-1.7767	-0.1621	-0.1673	0.6039	-0.8308	-0.2444	0.9297	0.2604	0.3315	-0.6862	0.2657	0.0598	-0.3276	0.2432	0.7413	0.3913	-0.3317	0.902	-0.8743	-0.1487	1.1745	-0.1593	-0.3765	-1.4612	0.2652	-0.6022	0.5213	0.9532	-0.1777	0.1569	-0.2214	-0.5975	0.7642
TCGA-CV-6934-01	0.8387	-0.1681	1.0452	0.8926	2.4357	2.3344	1.0879	-0.2529	0.5407	-0.375	0.1396	0.0915	0.5012	0.8605	0.1646	-0.3662	-1.0636	-0.3757	0.1184	0.6039	1.062	0.0451	-0.2279	0.6953	0.712	0.7062	-0.434	-2.0383	-0.2283	-0.2204	0.2463	1.8936	-0.7362	1.9068	1.3464	2.0385	0.6154	-0.1268	0.3071	-0.2168	-0.9966	1.1276	1.5528	0.7225	-0.1681	0.1731	-0.1119	0.3551	0.3492
TCGA-CV-6935-01	-0.0413	0.1461	0.2141	-0.1887	0.1029	-0.302	1.1587	-1.0309	-0.2141	-0.8098	3.5282	-1.4933	-0.2866	0.9029	-0.1738	0.2739	-1.2154	-0.3757	-0.2317	0.8278	0.5762	0.2705	0.0814	0.3631	2.2425	0.7532	-0.4905	-1.039	-1.3516	-0.0476	-0.3745	0.8149	0.329	0.6683	-0.0848	0.6942	0.6746	0.8587	0.8867	-0.6787	0.0773	0.3735	1.0424	-0.0981	-0.7392	-0.1117	-0.166	-0.1647	-0.375
TCGA-CV-6936-01	-0.8812	0.6567	-0.6629	-0.17	-1.0036	-0.4766	0.4696	-0.6161	-0.3043	-0.2553	0.2578	-0.2194	-0.2866	0.0068	-0.4452	0.3861	1.2853	-0.1703	-0.1756	-1.0509	0.6711	1.8462	1.961	0.9407	0.4781	0.1467	-0.7449	0.6095	-0.3182	-0.3883	-0.9091	-1.2297	0.2931	-1.1895	-1.5635	-0.4174	1.1194	1.3452	-1.0978	0.3619	0.064	-0.2827	1.6929	-1.4526	0.5642	-0.0353	-1.719	0.5842	0.5595
TCGA-CV-6937-01	-0.6089	-0.7425	0.3292	0.3884	0.4693	-0.2936	-0.6422	0.1338	-0.1352	-0.7192	-0.1892	1.6515	-0.2866	2.0887	-0.2597	-1.6003	1.9177	-0.3757	-0.0892	-0.7121	-1.3794	-0.4516	3.6297	-0.8425	0.2421	-0.5284	-0.3511	-1.4539	1.255	-2.0794	-0.7895	0.2906	-1.2159	-0.1603	0.4071	-0.5307	0.0434	-0.3721	0.004	1.0428	-1.3172	0.7264	0.2632	-1.1016	-1.0774	-2.4236	-0.7197	0.4326	-0.2479
TCGA-CV-6938-01	-1.0012	-0.139	-0.7231	0.3131	-0.1216	-0.7609	-1.2279	-0.1388	-0.2973	-0.94	0.9198	-0.6131	-0.2866	-1.6161	-0.4705	-0.284	0.1272	-0.3757	-0.1818	-0.4501	0.5355	0.5232	-0.8182	-1.1872	-0.6872	-0.1077	-0.1965	-0.3466	-0.593	-1.1618	-0.1468	-1.3787	0.7847	0.8132	-2.4916	-1.0696	-4.0725	0.1599	0.8639	0.7112	-0.3638	0.4961	-0.6932	-0.2706	0.6252	0.6026	1.6065	0.0409	0.4994
TCGA-CV-6939-01	0.3895	1.3829	1.2961	-0.969	-0.3207	1.1016	-0.1503	1.8717	-0.0445	-0.0388	2.7177	0.9	-0.0779	3.6458	2.8275	1.3966	-0.2898	0.0676	-0.2338	-0.1509	0.1923	0.972	-1.0674	0.1594	0.7642	0.205	1.066	1.0649	-0.2654	0.9485	0.5055	-0.2598	-1.2756	0.1451	0.0904	0.2311	0.3393	0.8205	1.2534	0.2097	0.3932	1.71	0.6203	-1.0246	0.8648	1.598	-1.1124	-0.6731	0.2038
TCGA-CV-6940-01	1.3938	0.3361	-1.0167	0.7101	-0.0343	1.6101	0.2732	-0.6098	-0.1175	-0.1056	-0.3226	-0.2666	-0.2204	-0.4039	-0.4382	0.8137	0.6378	-0.0947	-0.0275	0.2003	-0.9143	-0.291	-0.3677	3.013	1.1612	2.4741	0.3639	0.8813	0.4835	-0.3858	-0.178	0.3971	0.3195	-0.5774	-0.4487	0.1163	0.6575	1.1701	0.5479	-0.1051	-0.531	-0.3736	-0.249	-0.7069	-0.2942	0.9112	-1.0715	-0.2093	-0.9672
TCGA-CV-6941-01	1.9925	0.3447	-0.6142	1.1429	-0.394	0.378	0.2746	1.0561	-0.1287	0.7697	0.4616	-0.5953	-0.2236	-1.1736	-0.4082	0.773	-0.6752	-0.1082	-0.2183	0.8152	0.281	0.1516	-0.3643	0.8838	0.4183	0.0691	-0.4788	0.9352	-1.2804	-0.2805	0.3978	0.8565	0.0411	0	0.2935	0.5302	-0.3611	0.4352	0.5743	-0.6519	0.8983	0.9304	0.7231	-0.2614	-0.0552	-0.7249	-0.5322	-0.7482	0.7021
TCGA-CV-6942-01	-0.6229	-0.2086	0.4614	1.5195	-0.0921	-0.9553	0.5424	0.1189	0.0084	-0.6815	0.2017	-0.0947	0.3695	0.0734	0.0237	-0.4957	-0.885	0.0888	0.0448	-0.1352	-0.113	0.1598	-0.1445	-0.9796	-0.5233	0.1384	-0.1551	0.0944	0.0634	-0.9311	-1.0008	-0.2817	-0.2877	1.6175	0.9643	1.0918	-0.0715	-0.1806	-1.2394	-0.1037	-1.3021	-0.5574	0.5163	-0.2729	0.5771	-0.3976	0.177	0.7829	0.2561
TCGA-CV-6943-01	-0.5425	0.6984	0.5618	0.0834	0.4137	1.3258	0.1186	-0.1267	0.0253	-0.2845	1.0723	-0.1866	0.014	0.425	-0.2015	-0.6294	-0.4299	-0.3757	-0.2038	0.3615	0.6095	-0.2895	-1.2047	0.358	0.1516	-0.0005	-0.6201	-0.6982	-0.1707	-0.1496	0.6955	1.133	-0.425	1.2708	0.99	1.1014	1.1584	-0.8028	-0.3208	0.0172	0.0791	-0.0922	0.4266	-0.498	-0.6174	-0.1373	0.8656	0.224	0.025
TCGA-CV-6945-01	-0.6033	-1.1178	-0.9058	3.5825	0.4658	1.0318	-0.6212	-0.6107	0.7114	-0.8449	-1.0051	-0.6453	-0.2866	0.5379	-0.5159	-0.7822	-0.4711	-0.3757	-0.0329	-0.7211	-1.3692	-0.3002	0.837	-0.6509	-0.8384	0.1306	-0.6977	-0.5964	1.7419	-0.6034	0.3225	0.4433	-0.3287	0.3199	1.6174	0.0546	-0.694	-0.6755	-1.6383	-0.2673	-0.3378	-1.4394	-0.0067	0.8003	-0.916	-1.9711	-0.6002	1.5744	0.5923
TCGA-CV-6948-01	0.0917	1.4719	1.5422	-0.7486	-0.62	-0.0542	-0.1382	-0.7328	-0.2559	-0.6137	2.6273	0.5588	-0.2366	0.6237	3.8297	0.4426	-1.5494	-0.3757	-0.0331	-1.0438	-0.8349	-1.0622	2.9801	1.614	0.8175	-1.0423	0.848	0.7626	0.7879	0.5256	0.4185	-0.4816	0.6895	-0.6311	-1.4643	-0.5616	-0.3176	1.7468	-0.4655	-2.4492	0.5978	-0.0193	0.8088	-0.1189	-0.4188	0.3578	-1.3168	-1.4104	-0.5223
TCGA-CV-6950-01	1.0967	-0.7632	-0.7929	5.2935	0.6295	0.6875	-0.1455	-0.6611	-0.2879	0.142	1.5772	0.9792	-0.2427	0.5631	-0.4139	0.612	0.217	-0.3757	-0.0696	0.4859	-0.1278	1.4332	-1.4479	-0.4034	0.2928	0.3617	0.6757	1.1565	0.7142	-0.1423	0.0565	0.715	0.0048	1.8159	0.5185	0.4671	0.964	0.0348	0.8511	-0.853	-0.2342	0.9803	0.039	0.7166	-1.1676	1.0956	0.4375	0.2195	-0.4675
TCGA-CV-6951-01	1.8809	0.4604	-0.3531	0.395	-0.8113	0.5703	-0.5178	-1.069	-0.2704	-0.2263	1.7875	-1.5562	-0.2866	-1.0804	-0.3971	0.4829	-0.499	-0.3757	-0.1345	1.017	-0.9503	0.2645	1.5396	0.6914	1.0838	-0.3147	-0.294	-0.9903	-0.0228	0.5672	0.3899	-0.2394	0.3796	-0.9315	-1.1148	0.0355	0.3214	0.6228	-0.1971	-0.0403	0.6872	0.0334	-0.7401	0.3566	-0.3081	0.0217	-0.805	-0.0302	-1.3744
TCGA-CV-6952-01	-0.7259	-0.8566	-0.8633	2.0298	1.0647	-0.5543	0.4448	1.1705	-0.3022	0.8521	0.0555	0.2814	-0.1517	-0.5876	-0.4869	-0.248	0.1107	-0.3757	-0.1472	-0.637	3.7068	-0.056	-0.3573	-0.0885	0.4509	0.5334	0.2201	-0.1191	0.4914	0.9028	1.0491	0.4184	0.2158	-0.6189	0.133	-0.4518	-0.4817	-0.4117	-0.3544	1.1752	1.0741	0.3065	-0.8706	-0.1258	1.4733	1.2389	0.3917	0.5928	0.4485
TCGA-CV-6953-01	-0.9843	-0.1606	-0.5733	-0.3284	-0.2874	0.2055	-0.8978	-1.028	-0.2541	2.0967	-0.4535	-0.6809	-0.2866	-0.8772	-0.5228	-0.541	0.3724	0.0576	-0.2172	-1.5454	-0.7393	1.6088	0.1447	0.1956	-0.5211	-1.3795	-2.9385	-2.1515	1.963	0.7478	1.3506	-1.6396	0.7817	-0.8635	-0.1612	-0.862	0.5223	0.0841	-0.4467	1.2868	0.9438	0.9127	-0.8504	1.4594	1.2548	1.3325	0.995	0.8321	0.3841
TCGA-CV-6954-01	0.2817	0.049	0.1712	-0.2722	-0.6238	-0.1369	0.0427	1.2175	-0.174	-0.0252	1.6578	1.7402	-0.2866	1.4381	-0.3454	-0.9082	-0.5502	-0.3757	-0.2414	-0.882	-1.2108	-0.4179	4.564	-0.4591	0.1563	-0.4585	-1.4882	-0.396	-0.2163	0.9752	0.9389	0.6174	0.0702	-0.0893	-0.0042	0.3459	-0.4418	0.5879	-0.7941	0.6665	2.4019	0.8884	-1.095	-0.6794	1.3845	-0.4976	-0.3693	-0.116	-0.2555
TCGA-CV-6955-01	-1.0158	0.5907	-0.7351	-1.0106	-1.4252	-0.1478	-1.2971	0.4082	-0.2454	1.3533	-0.5005	-0.9857	-0.1975	-0.6766	-0.1284	0.941	0.0996	-0.3757	-0.2342	-1.4304	-1.7788	-1.561	-0.4966	0.0123	-0.0717	-2.3746	-1.2971	-0.5758	2.2001	1.3216	1.1477	-1.1088	0.3391	-1.3238	-0.7383	-1.5329	0.4568	-0.4709	0.2978	0.2403	1.0876	0.1178	-0.4799	0.1854	0.2063	0.6755	0.4371	-0.4272	-3.0201
TCGA-CV-6956-01	0.5134	0.5179	-1.1516	-0.2029	0.1742	-0.856	-0.3265	-0.122	0.9583	-0.3225	0.4955	0.7584	0.2871	-0.4821	-0.3742	1.6809	1.1178	-0.3757	-0.1327	-0.6543	0.1429	1.4832	0.4562	0.254	-0.0825	0.0763	0.073	0.8957	-0.9101	0.31	0.6266	-0.3838	0.0816	-1.4862	-1.1697	-0.3499	-1.0723	1.3425	0.4294	0.3363	0.569	0.0772	-0.1287	0.2865	0.3533	-0.0674	-0.0301	0.4444	1.1817
TCGA-CV-6959-01	-0.127	0.7342	0.0255	1.7825	3.5733	0.4619	1.0739	-0.5196	-0.1213	0.7993	1.4863	0.8561	-0.1325	-0.9086	-0.0954	0.9345	0.822	0.0607	0.5496	-0.7733	0.3565	0.4952	-0.8358	0.5256	0.5974	-0.338	1.0596	0.7061	-0.3102	0.8233	-0.1017	0.175	0.6208	-0.1275	0.8064	0.5895	0.2246	0.6088	1.132	-0.118	-0.0676	1.1939	-0.0691	0.7386	0.6756	0.1553	0.5765	0.9786	1.0019
TCGA-CV-6960-01	1.335	-1.5667	-1.1823	0.153	-0.1467	0.9571	0.2326	0.094	-0.3108	-0.1795	0.4328	-0.2515	-0.2866	1.4096	-0.4993	-0.0908	0.0649	-0.3757	-0.2692	0.1641	-1.2023	1.2205	2.7529	0.976	2.4378	0.2197	0.6231	0.3029	-2.0383	-0.8091	0.562	-0.3427	1.5234	-0.8671	1.1064	-2.0878	0.5607	-0.3102	0.6438	-0.7814	-0.7738	0.0678	0.2768	0.7147	0.1429	-0.4006	-0.0519	0.7452	1.1732
TCGA-CV-6961-01	-0.0758	0.2446	-0.6261	-0.2678	-0.155	0.1646	3.1469	-1.0281	-0.1672	-0.572	1.0492	0.7501	-0.1031	-0.8768	-0.185	1.231	1.3892	0.7935	0.2298	0.3489	7.1018	-0.6488	0.1508	1.5332	0.5208	0.6057	0.6466	-0.2762	-0.6424	-0.1119	0.0011	1.3898	-0.9179	-0.1493	0.0746	0.56	0.5042	0.05	0.9668	-0.2186	-0.9325	0.633	0.816	0.8863	-0.0388	0.3263	-0.4739	0.5073	0.8078
TCGA-CV-6962-01	0.1857	0.191	1.2842	-1.163	-1.5066	-0.7401	-0.0252	-1.1046	-0.287	-0.8161	1.0792	-1.5499	-0.2197	-0.7806	-0.2726	1.0508	-1.2747	-0.3757	-0.2407	-1.539	-0.3833	-0.1448	2.9073	-0.2827	-0.3524	0.2673	0.8767	0.3417	0.1097	1.1795	0.9196	0.4044	0.9987	-0.4046	-0.6213	-1.1786	0.1999	1.3626	1.0374	-2.3585	-0.5387	0.5636	3.1941	-0.4286	0.5202	0.1826	-1.4588	0.2087	-0.4141
TCGA-CV-7089-01	-0.7572	-0.0522	-0.8096	0.6381	-0.6674	-0.1393	-0.2995	-0.6184	-0.2599	0.7442	-0.4228	0.7083	-0.2866	-1.1826	-0.4301	0.3995	0.5944	-0.3757	-0.1902	-1.0992	1.1485	-0.0927	-0.264	-0.2411	-0.7091	0.2324	-0.1347	0.4427	0.2879	0.6131	0.4492	-1.7561	0.6362	-0.0085	-0.2136	-0.9302	-0.3905	-0.1425	-0.244	0.9538	-0.1047	-0.0854	-0.3433	0.1299	0.3241	1.0685	1.3365	0.7421	0.041
TCGA-CV-7090-01	-0.5659	-0.4056	-0.6153	4.5272	1.5481	0.9481	1.4341	-0.9231	-0.1958	-0.2043	0.6746	-0.0818	-0.2866	-0.9315	-0.5043	-0.652	0.393	-0.3757	-0.2607	-0.1501	3.8893	0.6693	-1.0936	-0.6078	-0.0082	0.2065	0.3909	-0.2416	0.8256	-0.6975	-0.6575	-0.1679	0.6272	1.2246	0.3741	0.3915	-1.6125	0.7433	0.4076	0.0017	-0.8663	0.1268	1.0555	1.3684	0.7614	0.4856	0.4535	-0.0737	0.789
TCGA-CV-7091-01	-0.3973	0.4704	-0.9035	0.5948	0.8462	-0.0144	1.0548	-0.1871	-0.1942	-0.0229	0.0592	-0.4809	-0.1658	-0.2673	-0.4332	-0.966	0.4133	-0.3757	-0.2329	-0.185	0.7423	1.0447	0.6839	0.8322	-0.2469	-0.2562	-0.8758	-0.7902	-0.1924	-0.6063	1.178	0.4695	0.6819	-0.4061	0.0669	0.1425	0.1435	0.9143	0.2602	0.5928	0.4943	-0.0698	-0.115	0.7744	-3.3058	-0.2948	-0.1666	0.7457	1.813
TCGA-CV-7095-01	-0.7555	-0.5071	-0.7485	0.5187	1.7735	0.2898	1.0642	-1.0993	-0.3106	-0.3376	-0.5299	-1.5777	-0.2866	1.8805	-0.5078	0.395	0.2687	-0.0224	-0.0896	-0.5124	0.0985	-0.7123	0.6303	0.0929	-0.7575	0.579	-0.3349	0.0146	-0.1229	-0.1377	0.8176	-0.1245	0.7931	-1.0606	-1.3241	-0.691	-0.3834	0.1471	-0.263	0.0116	-0.4351	-0.0638	-0.6721	-0.1812	-0.0841	0.4051	-0.008	0.823	0.5533
TCGA-CV-7097-01	1.0563	0.0098	0.318	-0.6039	0.8576	0.3306	0.9779	-0.94	-0.2377	0.0906	1.9464	-1.34	-0.2268	-0.6333	-0.3252	1.9137	1.0413	-0.1217	-0.0617	-0.7826	1.2862	-0.7106	0.1974	0.4143	-0.9846	0.2828	0.2773	0.8805	0.0871	-0.5911	0.1285	0.9525	0.4274	0.0564	0.7252	1.1616	0.6292	0.6038	0.0581	0.6175	-1.0667	0.6187	0.5683	-0.5468	1.8026	0.6828	0.164	0.8362	0.4244
TCGA-CV-7099-01	-0.5886	-0.0166	-0.9594	0.0895	-0.8687	-0.4136	-0.9947	-0.46	-0.3495	0.2013	0.4798	-0.2761	-0.2866	-0.2845	-0.4954	0.3473	0.7408	-0.3757	-0.2077	0.0398	0.2042	-0.3218	-0.7038	-0.2215	-0.2338	0.4366	-0.2177	0.1662	0.0006	1.35	0.3552	-1.0659	1.2135	-0.2172	-0.3184	-1.6046	0.0721	-0.281	0.1559	0.3463	0.9054	-0.1401	-0.0845	0.2124	0.4137	0.7934	0.5815	0.3045	0.6622
TCGA-CV-7100-01	1.3026	1.6578	0.7864	-0.6971	-0.5617	-0.6061	0.5383	-0.7768	-0.2971	-0.5706	4.7573	0.2433	-0.2118	1.1573	-0.4937	2.6482	1.4069	-0.3757	-0.17	0.5586	-0.6524	-0.0289	0.3474	0.0332	0.688	0.1113	0.8381	1.6849	-0.674	-2.4808	-0.7255	-0.5865	0.0643	0.4342	0.0196	0.3456	-0.4466	0.6313	0.9067	0.0943	-0.85	0.4272	-0.635	0.5063	-0.5907	0.9166	-1.4145	0.0025	0.7897
TCGA-CV-7101-01	1.3097	0.776	0.0863	-0.1802	-0.6506	0.5965	0.4191	-0.5109	-0.2879	-0.2324	2.0064	-0.2042	-0.1548	-0.8416	0.1967	2.197	-0.9487	0.1843	-0.2141	1.8004	-0.6902	0.3436	0.1605	1.805	0.2492	-0.8911	-0.6265	-0.0992	0.3055	1.0568	0.8852	-0.577	0.8371	0.2326	0.194	-0.1588	1.2484	0.8581	1.3999	-0.2286	2.2332	0.1821	1.2705	0.415	-0.2688	0.7101	-0.9357	-0.155	-0.5437
TCGA-CV-7102-01	-0.3628	0.1165	0.095	2.51	1.5317	0.3002	3.0393	-0.0086	-0.0533	-0.5567	0.3509	0.018	0.0935	1.3055	-0.3634	-0.4544	1.9173	-0.3757	0.0175	-0.5981	1.7234	-0.0164	-1.0899	0.3669	0.7722	0.0795	-0.1029	1.3443	-0.8659	-1.1783	0.1252	1.3409	-0.236	1.3359	-0.0136	1.0444	0.074	0.7265	0.0966	0.906	-0.6686	-0.0518	-0.2806	0.8887	0.5186	0.7815	-0.9948	0.6683	0.1831
TCGA-CV-7103-01	1.5724	-0.1543	0.188	0.0318	0.4309	2.8725	1.4032	0.1384	0.2221	-0.3792	0.4422	-0.437	0.2024	-0.4191	-0.1203	0.1415	-0.5484	0.3166	-0.1754	1.641	-0.0031	-0.4535	0.7363	-0.134	0.3126	0.6249	0.1884	-1.3627	-0.397	-0.092	1.4274	1.4573	-1.3783	1.4504	0.8751	2.2744	0.6593	0.4395	-0.7745	-0.2656	-0.6094	-0.4789	1.431	-0.5173	-0.0782	-1.084	-0.7515	0.2827	-0.4685
TCGA-CV-7104-01	-0.1289	-0.2055	0.0569	0.8394	0.9607	-0.5501	0.5102	-0.5335	-0.2502	-0.2279	0.8734	0.415	-0.2158	0.0917	-0.2517	-0.5329	0.3535	-0.3757	-0.0417	0.6699	-0.0239	0.0567	-0.1451	-0.3795	0.0728	4.6148	0.559	-0.4841	-0.0274	0.0677	-0.2292	0.7685	0.2134	0.8458	0.6022	0.8488	0.3639	0.0008	-0.0005	0.4779	0.1165	0.5181	-0.9091	0.7272	0.9293	1.2198	0.2916	0.0994	0.4163
TCGA-CV-7177-01	0.2009	0.0498	-0.2914	0.0589	-0.0461	2.3305	1.1362	-0.8417	-0.2188	-0.393	-0.1165	0.0001	-0.063	3.7402	-0.407	0.4362	-0.5495	0.0992	-0.2352	1.1489	-0.7793	0.6157	0.2407	-0.3204	0.6017	-0.6405	-0.5527	-0.3759	0.1688	0.2978	1.7836	0.6157	-0.1399	0.3822	0.375	1.3362	0.2177	-0.2015	0.7021	0.1387	0.1953	0.6946	1.0802	0.7313	0.0702	0.5467	-1.1257	0.6075	0.1277
TCGA-CV-7178-01	-0.8857	-0.2824	-0.2338	4.6331	-0.8637	-0.2243	0.5542	-0.8185	-0.0064	-0.8721	-0.4341	-1.3926	-0.2342	1.0967	-0.1224	-0.8296	-0.0163	0.0695	-0.2272	0.3685	0.6872	4.0001	2.6765	1.9888	-0.0232	-1.092	-0.855	-0.2995	-0.2856	-2.1525	-1.3448	0.3425	2.264	0.3645	0.9253	1.1939	-1.0337	0.0374	0.1201	-0.6992	-0.6557	-0.0918	1.8794	0.8153	-1.3034	-0.8396	-0.737	-0.2812	-0.8671
TCGA-CV-7180-01	-0.6629	-0.3776	-1.2443	-0.1812	0.4238	-0.9397	-0.3992	-0.6308	-0.3073	-0.1003	0.0095	-0.6675	-0.2866	-0.5549	-0.498	0.6763	-0.5481	-0.3757	-0.2494	-1.3948	-0.0653	-1.1784	1.4069	-0.4341	-0.2444	-0.6966	-0.0824	0.3839	0.5249	1.0775	0.4806	-1.9921	0.5655	-1.4677	-0.1276	-1.9565	-0.9452	0.4409	-0.2917	0.4346	0.1495	-0.7687	-0.5986	0.2045	0.0848	0.3474	0.3448	0.783	0.7526
TCGA-CV-7183-01	-0.974	-0.5385	-0.8959	0.6298	-0.1942	-0.2273	-0.2671	-0.3939	-0.2844	2.3707	-0.7298	-0.3465	-0.2866	-0.7474	-0.5374	-0.3056	0.0735	-0.3757	-0.2699	-0.2576	-0.053	-0.5241	1.0109	-0.0677	0.3667	-0.903	-1.7675	-0.6875	2.246	0.9181	1.226	-0.1466	-0.2624	-0.779	-0.7406	-0.3732	0.4467	0.4427	0.2989	1.3551	0.8393	0.1552	-0.6475	0.7303	0.7926	1.0521	0.7519	0.2263	-0.5279
TCGA-CV-7235-01	-0.0152	0.7081	1.4868	1.6394	-0.6185	0.2227	0.1834	0.9283	-0.2992	0.5275	0.7047	-0.2305	-0.2866	-0.9973	-0.5143	-0.8444	2.2616	-0.3757	0.0778	1.1589	1.2842	-0.7972	1.8195	0.4937	-0.4613	0.5425	-2.1086	-0.1973	0.2193	0.2322	-1.4584	0.4516	1.7359	1.0276	0.0905	0.7619	-0.4176	-0.3538	-0.693	0.3315	0.4578	-0.9666	2.4648	1.7571	-1.0862	0.5371	0.2482	-0.7976	-1.1637
TCGA-CV-7236-01	-0.496	0.1972	0.123	1.2833	0.9744	2.5252	-0.247	0.4508	0.1076	-0.5615	1.7395	0.603	-0.0566	-1.3259	1.7238	-0.3506	0.1966	-0.1314	-0.1711	-0.4813	-0.5517	3.6533	-1.6287	0.4123	0.8828	-0.6959	0.1147	0.2806	-0.2846	-0.1231	-0.7655	0.926	0.3572	1.2117	0.8176	0.325	1.0548	0.7887	1.0331	0.7964	-0.3121	0.7554	0.133	0.7165	0.8081	1.2182	0.0487	0.5963	0.3279
TCGA-CV-7238-01	-0.683	-0.4695	-0.3415	1.6776	-0.1726	0.6249	-0.1676	-0.1353	0.1156	-0.9023	0.0611	-1.289	0.612	-0.7161	-0.2355	-0.9643	-0.5464	0.7147	0.7099	0.808	0.7357	0.6252	0.2051	-0.9856	-0.4591	3.6472	-0.2917	-0.7315	0.5512	-0.4705	-0.4713	0.3805	0.0926	0.0135	-0.2994	1.1591	-0.6942	0.0032	-0.3733	0.1717	-0.5209	-0.1479	0.0131	0.3365	0.375	0.3965	0.9879	0.8088	0.3847
TCGA-CV-7242-01	1.2964	0.4941	0.291	-1.0588	-0.6923	0.1624	-0.8995	1.3559	-0.1659	-0.7828	0.7402	1.5668	-0.1819	0.4434	0.5993	0.3847	-0.6147	-0.1533	0.0361	-0.75	-0.7382	-0.498	-0.3996	0.801	1.1016	-0.7385	-0.1286	-0.508	-1.4076	0.3219	1.4164	-1.1212	0.6533	-0.9961	-0.7892	-0.275	-0.1771	-0.397	0.1879	0.1332	0.9507	0.7736	0.3593	-0.4008	0.2026	-0.2222	-0.2412	-0.5081	1.2052
TCGA-CV-7243-01	-0.0459	-0.5009	-0.9908	3.7785	0.6355	1.2041	1.2935	-0.9039	-0.1866	-0.5266	0.496	0.453	-0.0333	-0.1006	-0.4512	-0.9477	-0.9042	0.1623	-0.2519	-0.0462	-0.6223	-0.3952	1.0003	2.5401	0.0138	-0.1798	-0.5626	-1.4417	1.1815	-0.7399	0.3859	0.6505	1.0554	0.3658	1.2588	0.6203	0.4029	-0.2282	-0.5933	0.013	-0.0963	0.1833	-0.2302	0.8153	-0.7899	-1.64	0.2161	0.5254	1.1796
TCGA-CV-7245-01	-0.0584	0.0462	-0.9603	-0.1527	-0.2117	4.037	1.0029	-0.0044	-0.3349	0.0369	0.8627	0.3303	-0.2866	0.7974	-0.4409	-0.4575	0.3352	-0.1105	-0.2266	0.7722	-0.8196	-0.7744	-1.0352	-1.3835	0.8744	-0.6148	-0.2696	0.342	-0.326	2.0914	1.4704	0.5154	2.1095	-0.3735	0.3346	-0.4258	0.1719	0.6581	0.306	0.3621	-0.0585	-0.3606	-1.0872	0.4335	1.4875	0.9862	-0.2276	0.1655	0.2348
TCGA-CV-7247-01	-0.4698	0.5493	-0.5714	0.7733	0.0212	-0.304	-0.1733	-0.8455	-0.3244	-0.5144	0.9805	-0.4515	-0.2866	-0.4422	-0.1619	0.6878	0.538	0.0812	-0.1929	-0.3615	0.7994	2.0639	-1.0263	-0.297	0.1516	0.3671	-0.8609	1.345	-0.5367	-1.1188	-0.9448	0.219	0.1446	0.6703	-0.507	0.5087	0.3182	0.7486	1.6618	0.3136	-0.1539	0.5235	0.1911	0.2934	-0.3145	0.8382	0.4482	-0.4768	0.1473
TCGA-CV-7248-01	0.5895	0.0911	-0.1092	-0.5818	-0.5285	-0.5677	0.4046	0.06	0.1101	-0.2377	0.141	-1.2155	-0.1354	-1.0088	-0.2755	3.7386	-0.4469	7.9737	-0.1428	-0.3539	-0.7962	-0.6045	-0.3257	0.1307	0.7226	-0.2934	0.6829	0.2352	0.6096	0.0344	1.3955	-0.0365	0.2662	0.2967	-0.2402	0.4365	0.8773	0.8659	-0.3717	-1.1031	0.6279	1.3009	1.2979	0.9386	-0.1211	0.2572	-0.6453	0.0332	0.781
TCGA-CV-7250-01	-0.0935	0.0098	-0.6722	-0.8846	-0.7529	-0.8421	-0.9701	-0.3951	-0.3162	1.1848	0.4765	1.7202	-0.2866	-0.2299	-0.4516	0.6996	-1.0413	-0.3757	-0.2533	0.3477	-1.0212	0.27	1.5138	-0.2247	0.6864	-0.529	-0.7479	0.8482	-0.4427	-0.0029	1.1436	-0.8465	0.1128	-1.2135	-1.4757	-1.6075	-0.0584	0.5982	0.3158	-1.1035	-0.5992	0.1978	-0.8344	-0.5913	0.4101	0.1276	0.523	-0.805	0.9872
TCGA-CV-7252-01	-0.4201	-0.7915	-0.3166	0.623	2.302	0.4791	0.9071	-0.9525	-0.2131	0.1049	-0.7741	-1.4969	-0.1569	-1.703	-0.5059	-0.7139	0.8061	-0.1002	-0.2389	-1.2019	-1.0008	0.5581	-0.7802	0.1246	-0.1117	-0.8543	0.2367	0.2665	0.1499	-0.551	0.9965	0.4234	-0.1224	-0.0169	0.5186	0.1696	0.1585	-0.8972	0.2748	-0.1493	0.2012	1.1927	0.0223	0.703	2.2881	-1.443	0.9362	1.2447	0.8296
TCGA-CV-7253-01	-0.0853	0.6827	0.6827	-0.0945	0.2524	0.034	-0.0485	0.3887	-0.3378	0.3804	0.1947	3.7139	-0.0369	0.0461	-0.4228	0.4167	0.1731	-0.3757	-0.249	0.0833	-1.1254	-0.9422	-0.9941	0.7963	0.0014	-0.1576	-2.0105	0.3648	-0.9734	1.7561	1.3398	-1.2443	1.8167	-2.3994	-0.2773	-1.7351	-1.024	1.0993	-0.5832	0.7496	1.4823	-0.4919	-1.368	0.9048	0.5184	0.5114	-2.2249	-0.5261	0.5691
TCGA-CV-7254-01	1.1779	-0.8677	0.5528	-0.5959	0.1991	-0.3631	0.272	1.1978	0.2113	-0.4768	-0.137	0.4024	-0.2066	0.3233	0.3416	0.4427	-1.9908	-0.3757	-0.2753	0.5536	0.3903	-1.3223	1.5174	-0.4995	-0.5874	1.3798	0.4404	0.2446	-0.7964	-0.6735	-1.6456	-0.2716	-0.5987	1.1407	0.8706	1.7843	0.9867	-0.5088	0.8328	-1.4366	-1.2575	0.9005	1.8932	-0.6253	-0.1413	-1.1734	0.4452	-1.3346	-1.1182
TCGA-CV-7255-01	-0.1314	0.2363	0.0054	0.6231	1.7611	-1.0583	2.3638	-1.0814	-0.289	0.4738	2.2207	0.6133	-0.2434	-0.04	-0.4435	0.7125	2.8369	-0.3757	-0.2339	-1.315	-0.5243	2.1294	1.2848	0.4663	0.5225	1.7196	1.4397	0.1856	-0.1728	-1.0075	0.5356	0.0625	-0.9767	-0.972	-0.6158	-0.7168	0.2782	0.5688	0.3021	0.7918	-0.063	0.8326	-1.1943	1.3831	0.2712	-0.304	-0.3093	1.5533	1.9418
TCGA-CV-7261-01	1.1849	0.6269	0.4115	0.8098	-0.2052	0.4518	0.4283	4.5405	-0.2761	0.919	0.1861	1.2081	0.0276	-0.8182	-0.1244	1.6099	-2.034	-0.042	-0.243	0.5758	-0.0294	-0.7531	-0.1017	1.0645	-0.9983	-0.4348	0.9191	0.8075	0.7385	1.2196	0.5749	0.1586	-0.7947	0.0458	0.8562	0.7165	0.8359	1.6716	2.0541	-1.9645	1.2738	1.7356	2.092	0.7165	0.8013	0.6013	-1.5403	-0.0996	-0.7392
TCGA-CV-7263-01	0.0296	0.8638	0.2901	-0.268	-0.7602	-0.8493	-0.3838	-0.6119	-0.2304	-0.1784	-0.3603	-0.0726	-0.0828	-0.6557	-0.2276	-1.1904	0.8624	-0.1593	-0.1319	1.9328	-0.7945	-2.2205	1.8232	1.0692	0.3161	0.4163	-1.0231	0.8201	-0.9136	-0.7738	0.4465	0.5054	0.0157	0.3763	0.367	0.9543	-0.4415	1.0648	0.6592	-0.1302	-0.4368	0.0175	0.5931	-0.739	-0.4808	0.6018	-0.1899	-0.5076	-1.6961
TCGA-CV-7406-01	1.0357	1.6176	0.4049	-1.3416	0.0844	0.2322	-0.4681	-0.8625	-0.2268	-0.1054	0.7718	-1.2484	0.0285	1.0493	2.4949	1.862	0.203	1.6315	0.4554	-0.5457	0.4046	-0.6239	2.0272	0.0373	0.0834	-0.1791	0.7493	0.1827	0.0717	0.7691	1.8253	0.7468	-0.9184	0.0371	1.131	0.8706	1.3322	0.6821	1.6535	0.6257	0.9963	0.4289	0.7135	-0.0944	0.1895	0.9601	-0.909	0.4347	-0.3659
TCGA-CV-7407-01	0.4315	0.7806	-0.4283	-0.453	-0.6689	0.2848	1.1715	2.3047	-0.3085	-0.4454	0.438	0.6198	-0.2866	-1.1428	-0.3078	1.5013	-0.1042	-0.3757	-0.2247	0.8838	-0.4244	-1.1073	2.3533	0.3477	-0.8266	1.8652	-0.5837	-0.449	1.4337	0.0236	0.2775	-1.3521	0.4588	-0.5264	-0.9762	-0.2191	1.2788	-1.33	-0.0334	-0.2642	0.6789	-0.5161	-0.8634	-0.1555	-1.055	0.1462	0.3138	0.8585	-0.081
TCGA-CV-7409-01
TCGA-CV-7410-01	-0.8851	0.7616	1.3719	0.457	-0.7156	-0.3896	-0.4495	1.6853	1.4584	-0.1258	1.4442	0.7316	0.1967	-0.3325	0.2519	-0.6828	0.1924	-0.3757	-0.1641	1.1167	0.6342	0.1907	0.0065	-0.4941	0.5139	-0.0261	0.8831	0.5073	0.4726	-0.4056	-2.4371	0.5935	-0.8925	0.9071	-0.9985	1.1558	-0.396	1.0757	0.2731	0.0927	-0.9944	0.4373	1.247	-0.0594	0.872	0.8714	0.9401	0.3654	-1.4379
TCGA-CV-7411-01	-0.8659	-0.3485	-0.755	0.4094	-0.5964	1.9722	-0.6779	-0.6547	-0.2709	1.2477	-0.5628	-0.8741	-0.2866	-0.2942	-0.5126	-0.8549	-0.6474	-0.3757	-0.1679	-0.1739	0.8582	-0.144	-0.687	-0.0219	0.2041	-1.0551	-1.6059	-2.1225	2.8039	1.1276	1.3777	0.1154	0.397	-0.1028	0.6121	-0.3532	0.5792	-0.4351	-0.4648	1.0085	1.5411	0.0632	-0.3741	0.4823	0.933	1.1692	0.8317	0.48	-1.2591
TCGA-CV-7413-01	-0.6732	0.0611	-0.6721	0.5691	0.1719	-0.3495	-0.213	0.2707	-0.1546	0.0608	0.1686	0.7699	-0.2866	0.5249	-0.463	-1.011	0.3314	-0.3757	-0.184	-0.8311	-0.8562	-0.7022	1.416	-0.316	-0.2253	-0.4543	0.2936	-1.2499	-0.6176	-1.2549	-0.0856	0.8779	-1.8715	0.563	0.0999	0.2051	-0.4284	-0.0526	-0.0871	0.3441	0.2237	-0.0513	1.0555	0.2864	0.2084	-0.8906	0.7129	0.5049	-0.1433
TCGA-CV-7414-01	-0.0749	0.2727	-1.0046	-0.6127	-0.7145	-0.4108	0.4876	1.9814	-0.2828	-0.0915	1.4467	0.8076	-0.0014	-0.8732	4.5616	-0.2482	0.9322	-0.3757	-0.2269	0.073	0.3797	-1.1606	1.9595	0.3939	0.5397	0.633	1.8097	-1.9668	-1.7257	0.3834	0.0331	1.0676	-1.4735	-0.3393	-0.8138	-0.0033	0.9538	0.5317	0.1408	-0.3032	0.6816	0.4745	1.1273	-1.7513	0.8011	0.4651	0.0363	0.7806	-2.0481
TCGA-CV-7415-01	-0.606	-0.32	-0.4248	0.9484	0.1146	-0.0697	-0.5723	-1.0285	-0.2639	-0.9948	-0.0003	-1.5349	-0.1646	2.8729	-0.4127	-0.9241	0.202	-0.3757	-0.0567	-0.4085	-0.9381	0.0995	0.2631	0.2208	0.0274	-0.7817	-0.2538	-0.3478	-0.7499	0.6823	0.5513	1.4732	-0.4876	0.8948	-0.5575	0.3063	1.2166	-0.967	-1.7201	0.817	0.2493	-1.3351	0.3309	0.3753	-0.5435	0.8181	-0.8116	0.4975	0.5358
TCGA-CV-7416-01	0.2069	0.6918	0.2335	4.445	1.7848	0.4328	0.9666	-0.1985	-0.0612	0.0574	2.6375	1.8117	0.6784	-0.5689	-0.4502	-0.407	0.3386	-0.3757	-0.2189	-0.9528	-0.1985	0.4146	-1.024	1.74	1.0864	0.0416	-0.8224	0.3165	-0.5529	-0.9227	-0.0056	1.2786	0.2219	0.3897	0.0806	-0.101	0.5247	1.1998	0.5256	1.0724	-0.794	0.2548	0.5442	1.3006	0.3877	-0.0292	-1.3099	0.9875	1.4934
TCGA-CV-7418-01	1.3028	0.4993	0.6346	-0.5637	-0.9403	-0.6029	1.9169	-0.9486	-0.276	-0.61	0.4294	-1.5283	-0.0978	-1.7295	0.1111	1.4531	-1.3671	0.1589	-0.1807	0.7616	-0.2857	-0.2311	-0.1856	1.4563	-0.5873	0.1483	0.67	1.3054	-0.129	0.6173	-0.211	1.0962	1.0052	-0.898	-1.1158	-0.0567	0.5592	0.7582	1.2046	-3.0191	1.1371	1.1495	2.8413	-2.0464	0.7744	-0.0325	-0.2863	-0.5176	0.1609
TCGA-CV-7421-01	0.9001	-1.1873	-0.331	-0.3017	1.5013	0.6513	0.6905	1.0687	-0.1692	-0.5623	0.9703	0.2674	-0.2273	1.203	1.0301	-0.2873	-0.292	-0.3757	-0.0672	2.0121	-0.4552	-1.1796	0.1488	0.0484	0.3071	-0.5941	0.1045	-0.5433	0.0409	0.648	-0.2755	0.1873	1.1954	1.4924	0.6969	1.2289	0.7767	0.5435	-0.9229	-0.0002	-0.7892	-0.7713	0.5525	-0.8307	-1.3106	-1.6912	-1.4992	0.3414	0.3753
TCGA-CV-7422-01	0.2437	2.1271	1.3108	-0.3195	-0.7623	0.7796	-0.5328	-0.6671	-0.1569	0.6275	2.3093	-0.3	-0.2351	-0.8103	-0.4609	3.0945	0.6416	-0.157	-0.2533	-0.4457	-0.5493	-0.7207	-0.5535	1.6487	1.4246	-0.6966	0.7929	0.9053	-0.6328	1.5278	0.9283	-0.1172	-1.2366	-0.4259	-1.0121	0.3789	0.0972	-0.1071	1.9633	1.1272	0.418	1.4249	0.4271	1.128	0.0881	1.4059	-0.48	-0.9852	-0.8727
TCGA-CV-7423-01	-0.975	-0.1561	-1.0502	2.0074	0.607	0.5267	1.645	-0.1096	-0.3024	1.2303	-0.5446	1.0197	-0.2195	0.6084	-0.5126	-0.5725	1.5178	-0.3757	-0.152	-0.5604	0.6806	1.3973	0.1039	0.3916	2.0124	-0.3028	-0.4133	0.6486	2.5404	-0.0681	0.9973	0.2018	-0.1468	-0.3387	-0.1627	-0.3776	0.0755	0.5215	-0.3247	1.5778	0.0135	-0.505	-0.6403	1.4058	0.2176	0.1789	-0.6396	1.1524	1.3834
TCGA-CV-7424-01	1.4007	-0.4045	0.8186	0.4127	-0.4525	1.3731	0.1861	1.4384	2.6546	-0.2223	1.9422	1.3014	1.5386	-0.6752	-0.4124	-0.6794	-2.2329	1.4849	-0.0727	0.8975	0.2507	-1.4703	1.4191	-0.0198	0.6814	0.3178	0.0095	0.2148	-1.1388	-1.0236	-0.2193	0.8964	-0.927	0.7027	0.0007	1.3119	-0.1415	1.8972	0.2414	-2.2916	-0.353	0.491	2.3247	-0.664	-0.6989	-1.1276	-1.6408	-1.1342	-1.6546
TCGA-CV-7425-01	-0.9026	0.5918	-0.4667	-0.2668	-0.7314	0.2752	-0.5224	-0.3785	-0.1739	-0.1175	0.2628	-1.2726	-0.2115	-0.719	-0.4887	0.4297	-0.4187	-0.0566	-0.2099	-1.2775	-1.1812	0.206	-0.951	1.7768	0.4052	1.1138	-1.6133	-0.0034	0.4625	1.0693	0.9242	-1.9069	0.2289	-0.9147	-1.5004	-0.7905	-0.2633	0.3887	0.3227	-0.4879	0.5501	0.7932	-1.134	-0.1066	2.3428	0.3538	1.347	0.2771	-0.2002
TCGA-CV-7427-01	-0.8853	1.7972	-0.0861	-0.3098	-0.1116	0.2879	-0.9784	1.2507	-0.3495	6.1256	1.5182	-0.5857	-0.1222	0.1965	-0.4876	1.6044	0.2087	-0.3757	-0.1365	-1.0283	1.1787	0.8222	-0.7518	-0.1068	0.5425	-1.0099	-0.4249	0.2796	1.4349	1.3738	1.0245	-1.389	0.4716	-0.2913	-0.3051	-0.6979	0.8751	0.1445	0.1821	1.3379	0.7161	0.5297	0.4015	0.5496	0.561	1.9688	0.7937	0.471	-1.4644
TCGA-CV-7428-01
TCGA-CV-7429-01	0.1708	-0.8938	-0.6322	2.2992	1.5053	-0.2501	3.8745	-0.2023	3.6077	-0.1273	2.0189	0.5445	0.9532	-1.1632	-0.487	-0.2547	-0.7117	-0.3757	-0.17	0.043	0.3825	-0.9707	-0.6646	0.0948	1.9979	1.332	0.4811	-0.1972	-0.4976	-2.477	-4.6513	1.1456	-2.3434	1.5275	-0.3741	1.3939	1.1043	0.6782	0.7822	-1.3133	-2.7859	0.5048	0.7078	-0.1807	-0.4219	-0.7609	0.8593	-0.5065	1.867
TCGA-CV-7430-01	-0.2745	2.6854	-0.2122	-0.0794	-0.6688	-0.111	-0.7761	-0.9158	-0.3495	-0.2122	0.9901	-0.1675	-0.2866	1.5585	-0.4624	-0.1274	-0.5515	-0.3757	-0.2828	0.1225	-0.6468	-1.7006	-0.3591	1.4913	1.0466	-1.3335	0.9004	-0.0796	0.5008	1.8117	1.6108	-0.2947	1.1415	-1.2205	-0.9255	-1.5024	1.6562	0.5379	-0.6254	-1.594	1.3756	-0.6678	0.8512	0.6808	0.4251	2.738	-0.8806	0.3047	0.4531
TCGA-CV-7432-01	0.0624	0.0891	-0.4904	0.0353	-0.2941	0.383	-0.2314	-1.1532	-0.3353	-0.414	0.2247	0.3335	-0.2866	-0.5714	-0.5089	1.2392	2.6071	-0.3757	-0.2797	-0.2052	-1.2974	1.0878	-0.2113	-0.3348	0.1755	-0.4512	0.4421	1.3858	-0.75	0.6831	-0.2604	0.3324	1.3506	-1.4408	0.9879	-1.4392	-0.7836	-0.4067	0.7518	0.9024	0.4445	0.261	-3.7114	0.7665	0.976	0.9326	0.5721	0.5879	-0.6952
TCGA-CV-7433-01	-0.4281	-0.3625	0.2254	-0.2638	0.6744	-0.429	0.691	-0.6531	-0.1636	-0.114	-0.0222	-0.0516	0.1417	1.589	-0.3854	-0.9042	-0.6021	-0.3757	-0.2136	0.0881	-0.3108	-1.0868	-0.8458	0.0975	-0.6334	-0.0216	-1.0008	-0.4716	0.2435	-0.4125	0.9816	1.036	-0.8426	1.1877	-0.0311	0.9924	0.5504	-0.7346	-0.6553	0.3705	-1.0831	-0.3636	0.5803	0.6135	-0.7316	-0.2373	1.4774	0.9404	0.2046
TCGA-CV-7434-01	-0.2396	-0.0334	-0.3702	1.9425	-0.9375	1.6717	-0.2846	-1.1532	-0.3495	-0.9997	1.5251	-1.5999	-0.2257	-1.0898	-0.5396	-1.2191	0.6369	2.7303	-0.203	0.3444	0.5004	-1.2241	-0.7554	0.1318	0.3945	0.1862	2.3368	0.5906	-0.211	1.5487	-0.3693	-1.9876	1.5079	-0.2859	-0.7029	-1.4393	-0.75	0.5608	-0.0834	0.8089	-0.4258	-0.0608	-0.0055	1.0592	1.4291	1.4305	0.0942	0.22	-0.6767
TCGA-CV-7435-01	0.7376	-0.1059	0.3584	0.3799	0.7971	2.364	1.5126	-0.7208	0.0324	-0.0017	0.0991	-0.566	-0.1051	-0.79	-0.3834	2.2975	0.0547	-0.3757	-0.2074	0.0659	0.7381	0.0913	-0.9738	1.6434	1.0526	0.0089	0.5812	-0.667	-1.6571	-0.3146	1.2896	1.4316	-0.5852	0.9402	0.5134	1.668	0.5007	0.3796	1.1266	0.5436	0.2515	0.7385	1.2372	-0.1762	1.1607	0.5296	0.163	0.0221	0.7876
TCGA-CV-7437-01	3.2485	-0.0512	-0.7908	-0.4138	-0.6641	-1.3257	2.9923	-1.1605	-0.2841	-0.43	0.0167	-0.9681	-0.2866	-1.4992	-0.4052	0.8405	-0.1964	-0.0787	-0.2795	-0.1681	-0.3183	-1.0122	4.9073	0.042	0.2771	0.015	0.0124	-0.8929	1.5267	-1.167	0.5921	-0.1282	-0.0712	-1.0649	-1.0054	-0.4918	1.0417	-0.9045	-0.1177	-0.9865	-0.2338	0.0761	0.4031	-0.0129	-1.2678	-0.7361	-1.1662	-0.3486	-0.8414
TCGA-CV-7438-01	0.0784	-0.3375	-0.0623	0.2156	0.1074	1.3992	-0.2107	0.1909	-0.1867	-0.3549	0.6241	0.7302	-0.1473	0.1123	-0.34	-0.2695	0.2108	0.2159	0.1458	0.1137	0.1719	1.5129	-0.7898	-0.2893	0.3191	0.0842	0.551	0.5335	0.5402	-0.688	-1.1877	2.1332	0.1071	1.5362	0.2535	0.7512	1.518	-0.571	-0.1334	0.4332	-1.2456	0.0384	-1.1406	-0.0794	-0.2628	-0.5846	0.3597	0.9069	-0.1341
TCGA-CV-7440-01	0.4167	0.5278	-1.0569	1.7033	0.7684	0.1247	3.316	-0.8399	-0.3209	-0.2803	0.3297	0.5268	-0.2253	-1.4019	-0.5163	-0.1626	-1.5917	-0.3757	-0.2905	-0.736	-0.6366	1.7131	-1.5349	1.7334	-1.395	-0.1132	0.3791	0.1388	-0.6767	-1.6285	0.6404	-0.0078	1.6027	0.5469	1.1475	-0.284	1.4176	0.7126	1.2392	-1.3049	-1.0203	0.8025	0.4766	1.1687	0.2506	-0.0771	-0.2558	0.3516	2.4992
TCGA-CV-7446-01
TCGA-CV-7568-01
TCGA-CV-A45O-01	-1.034	-0.4298	-0.3888	-0.8441	-1.1473	0.5769	-1.4138	-0.9822	-0.2108	7.9212	-1.0193	-1.5431	-0.2866	0.2976	-0.5325	-0.851	-0.9956	-0.3757	-0.1525	-1.4721	0.0372	3.3414	-0.2288	-0.5166	1.1932	-1.9858	-2.7604	-3.0606	2.1956	1.62	1.595	-1.0458	-0.7704	-1.596	-0.8862	-1.0542	-0.8338	-1.098	-1.5575	1.5218	1.3602	0.439	-1.4031	-0.6264	2.1804	1.4257	1.3501	0.2977	0.0997
TCGA-CV-A45P-01	-0.8356	-0.5042	-0.9895	0.002	-0.5172	-0.093	-1.0916	0.6846	-0.1691	2.0343	-0.9327	-0.4214	0.1422	-0.7013	-0.4955	-0.163	-0.2319	-0.3757	-0.0931	-0.9163	-0.4958	1.1082	-0.2249	0.1444	0	-1.4088	-0.9269	-0.5602	1.3008	1.3961	0.9452	-1.3654	1.1128	-1.2867	-0.1377	-0.6191	-0.2246	-0.0494	-0.4137	0.6963	1.2283	0.3035	-1.5606	-0.3745	0.8599	-0.2961	0.4774	0.4988	-0.3502
TCGA-CV-A45Q-01	-0.7911	-2.1829	-1.5599	-0.9234	-1.288	-1.2502	-1.2884	-1.0448	-0.3495	-0.708	-2.1674	-1.6642	-0.2866	-1.1441	-0.5549	-1.5468	-1.9452	-0.3757	0.0919	-0.9998	-0.7247	-2.0519	0.7949	-2.4959	-3.9376	0.6971	-1.5837	-3.3098	-0.2695	-0.1169	-0.7271	-0.9603	0.6334	-0.0845	-2.5048	-1.7447	-2.3918	-2.2004	-3.5104	0.4614	0.8764	-2.8262	-1.6832	1.1335	-1.1104	-1.4535	3.1829	1.4253	-1.2257
TCGA-CV-A45R-01	-0.807	-0.2993	-0.7303	-0.4176	-0.5517	-0.0303	-0.4664	0.1119	0.4871	-0.5045	-0.1119	-0.2317	0.1702	-0.3537	-0.435	-0.6061	-0.2804	-0.0523	0.4664	-0.9492	-0.0908	0.2661	-0.978	-0.1745	-0.0984	-0.3382	-0.1019	-1.1248	0.6353	-0.3273	0.2568	0.2579	-0.1446	0.0205	-0.5442	0.4067	-0.3115	-0.3721	-0.9219	0.5249	0.5504	-0.7525	-0.3392	-0.665	-0.8699	0.4548	-0.1045	0.9441	0.3668
TCGA-CV-A45T-01	-0.4261	-1.3183	-1.1089	0.0281	-0.4456	-0.9627	-0.8622	0.6767	0.1217	-0.2879	-1.0293	0.3218	-0.054	-0.1621	-0.1887	-0.9861	-1.4454	-0.3757	0.0208	-0.5375	-0.3191	-0.2802	0.1648	-0.1418	-0.8614	1.1668	-0.8413	-0.3681	1.0273	0.406	-0.4846	2.0245	0.0152	1.291	1.061	-0.1537	-0.1482	-1.7199	-0.9769	0.2888	-0.7145	-0.5497	-0.891	-0.0873	-0.845	-0.7378	1.7976	0.2622	0.0586
TCGA-CV-A45U-01	1.1776	-0.1879	0.3272	-0.5574	-0.5816	-0.556	-0.2207	-0.7449	-0.2354	-0.6449	1.542	-1.2586	-0.2169	0.4011	0.3459	0.0095	-1.9019	-0.3757	0.0338	-0.3249	-0.2188	1.0425	-0.0312	0.4791	0.3889	-0.2956	-0.9679	0.088	-0.6217	0.8938	0.8069	0.0211	-0.042	-1.3	0.1858	-0.4235	-0.0915	0.8996	0.2204	-1.0265	1.1914	0.4861	-0.0564	-1.1905	0.4842	-1.2555	-0.3957	-1.1958	-0.3236
TCGA-CV-A45V-01	-0.9049	0.1224	-0.9645	-0.3835	-1.1613	0.4031	-0.968	-0.8102	-0.1997	0.5319	-0.6872	-0.998	-0.2866	-0.781	-0.4511	0.3047	-0.4159	-0.3757	-0.1334	-0.1753	-1.1735	3.1248	0.0851	-0.0794	-0.151	-1.1	-0.5414	-1.1725	2.5039	1.5234	0.6569	-0.5394	-0.6018	-0.3029	0.4644	-0.3214	0.2543	-0.275	-0.1283	0.9734	1.4351	0.1437	-0.2413	-0.4784	0.0779	0.2329	0.2656	0.1362	-1.8126
TCGA-CV-A45W-01	0.4786	-0.1814	-0.3121	0.2268	-1.2848	-0.8404	-0.6197	-0.4351	-0.2123	-0.8299	-0.5798	-1.1343	-0.2866	-0.9591	-0.1791	0.9192	-1.8946	-0.3757	-0.0863	0.0506	-0.4385	-0.9408	3.6743	0.2076	-1.195	0.3848	-0.3153	0.7955	0.3624	0.081	0.0407	-0.543	0.4116	0.4783	0.2871	-0.0044	0.1029	-0.3852	0.0425	-2.1156	0.2247	0.3637	0.715	-0.4971	-1.0398	-1.3655	0.1293	-0.4635	-0.8491
TCGA-CV-A45X-01	-0.8193	-0.6645	-0.9654	-0.2567	-0.4647	0.6364	-0.7293	0.1776	-0.2872	0.5668	-0.2317	0.1305	-0.2866	-1.9481	-0.415	1.2868	0.3538	-0.3757	-0.1971	-0.4068	-1.1668	8.379	2.7552	2.29	0.4893	-0.6552	-0.7611	-0.8626	2.9749	0.8479	0.3345	-1.2177	0.7621	-1.6038	-0.3235	-1.1722	-0.5045	0.3653	-0.6927	1.1915	0.447	0.2985	-0.609	-0.9838	0.128	0.3633	0.4964	0.8627	1.0466
TCGA-CV-A45Y-01	-0.6523	-1.0032	-0.3318	0.727	0.554	0.9469	-0.4521	0.256	0.0787	-0.6046	-0.9948	-0.165	-0.1122	1.9632	-0.3462	-0.657	-0.796	-0.3757	0.2762	0.6356	-0.8856	1.2539	-0.0085	-0.4192	-0.1913	-0.0764	-0.5869	-1.142	1.5256	0.0919	-0.1287	0.3947	-0.0921	1.0907	0.4564	0.7377	0.3959	-1.1163	-1.1749	-0.6591	0.1123	-1.1115	0.8338	-0.6891	0.2943	-0.0315	-0.1009	0.4503	1.0575
TCGA-CV-A45Z-01	0.0802	0.4801	-0.5408	0.1295	-0.4555	-0.7586	-1.0058	2.3975	4.4618	-0.4257	0.0723	0.7431	1.2435	-1.5106	-0.3043	1.093	-0.7798	-0.3757	-0.0797	0.7601	-0.8687	0.2722	-0.1849	2.5287	-0.345	-0.2983	1.3498	-0.3708	-0.0759	0.4196	0.1241	-0.9901	-0.4243	-0.3843	-0.9315	0.1393	0.1076	0.8837	0.145	-0.3897	0.1888	-0.1529	0.0298	-2.0526	0.3039	0.9154	-0.9628	-0.7416	0.1802
TCGA-CV-A460-01	0.4034	0.3258	0.1736	-0.7272	-0.2312	-1.1887	-0.269	0.3055	0.2479	-0.766	-0.1828	-0.6278	-0.2866	-1.3162	0.9134	-0.6754	0.2071	-0.3757	0.1503	0.7846	-0.3074	-0.9479	-0.1442	-0.5523	0.2956	-0.2925	1.713	0.3248	1.8062	-1.1138	-0.6633	-0.3334	-1.6498	0.3253	0.5853	0.5369	-0.3599	-0.169	0.7564	0.7325	1.978	1.1874	-0.2743	-1.1176	1.0868	1.0786	-0.2081	-0.842	-2.2526
TCGA-CV-A461-01	-0.4656	-0.7521	-0.9802	-0.87	-1.0418	-0.1341	-1.2122	1.6052	1.5351	-0.4065	0.7261	0.2106	-0.09	0.7228	-0.1256	-0.7453	-1.0523	-0.3757	-0.0851	0.4028	-1.5599	-0.7881	1.5592	-0.9305	0.4544	-0.2084	0.3916	-0.9101	-0.1571	0.6598	0.0034	-1.5114	0.137	-0.0829	-0.268	-0.1899	-1.3573	-0.7299	-0.5696	0.326	-0.6873	-1.1538	-0.6845	-1.3989	-1.1264	-0.7152	0.5192	-1.5408	-0.4709
TCGA-CV-A463-01	-1.0027	-0.8987	0.6828	0.3968	-0.3903	-0.1799	-0.7328	-1.0042	-0.2671	-0.0881	-0.3348	-1.6191	-0.2866	-1.0216	-0.3717	-0.4464	1.693	-0.3757	-0.1663	-1.155	0.291	2.1255	-0.9525	-0.6052	-0.2138	-0.3773	-0.6557	-0.3056	2.5922	0.9158	0.8104	-1.5069	1.2598	-1.6145	-0.0272	-1.179	-0.2663	-0.3606	-0.2926	0.9884	0.9475	0.134	-2.0424	0.0969	1.8859	1.2381	0.3361	0.4263	-0.7398
TCGA-CV-A464-01	-0.5243	-0.5319	-0.8078	1.9499	0.3824	0.9075	-0.0827	0.1925	0.2349	-0.728	-0.1859	-0.0381	-0.1396	-0.2915	-0.2956	-0.7847	-0.1575	0.5611	0.061	0.7244	-0.7852	-0.0984	0.5466	-0.8288	0.1442	-0.3549	0.1197	-0.2102	0.6607	1.0197	-0.8442	0.5927	0.5416	0.773	1.6164	1.1544	-0.3015	-0.8047	-0.5676	0.1634	-1.123	-0.4749	0.1976	-0.4546	-0.0478	-1.8639	0.1885	1.2323	0.1185
TCGA-CV-A465-01	-0.6861	-0.8298	-1.0027	-0.0405	0.305	-0.606	-0.9958	0.2743	-0.1969	0.184	0.0851	1.0803	-0.2866	1.1972	-0.411	-0.9868	0.5221	0.3175	-0.0987	-0.8405	-1.0652	1.0868	-0.4116	1.8242	0.4621	-0.1067	1.4101	0.2049	2.4596	1.2883	1.3166	0.191	0.1684	-1.9474	-0.7631	-0.1406	-0.8375	0.0203	-0.1151	1.4704	0.3532	0.5072	-1.7477	0.3857	1.2473	1.8208	0.992	0.7255	1.3727
TCGA-CV-A468-01	-0.5833	-0.6437	-0.456	-0.6113	-0.0372	0.2548	-0.6111	0.8391	0.0733	-0.3568	-0.873	0.0616	0.0579	-0.9947	-0.1914	-0.6079	-0.73	-0.0099	0.0213	-0.0828	-0.1253	-0.4869	0.4224	-0.9011	-1.2631	0.1015	-0.6877	-1.4728	-0.1186	1.1884	-0.0717	0.5839	1.1675	0.4105	-0.0167	0.9037	-0.5896	-0.7757	-0.2871	0.4364	-0.5995	-0.3329	0.6785	-1.3631	-0.1071	0.631	1.2853	-0.2404	-0.5023
TCGA-CV-A6JD-01	-0.1918	-1.4632	0.0842	2.7316	-0.359	0.4057	-0.5733	-0.5595	-0.3171	-0.6975	0.5575	-1.5641	-0.2174	-0.12	-0.5375	-1.0687	-0.1847	-0.3757	-0.0559	-0.4405	0.8139	0.1342	-0.9203	-1.1618	-0.2922	1.634	0.9335	-1.2249	-0.1991	0.5762	-1.9689	2.3905	-0.2562	1.2369	0.9877	-0.8885	2.0072	-2.1501	-2.0368	1.3436	-1.3952	-1.2223	-0.233	-2.0095	-0.4273	0.2152	2.0879	1.7554	0.743
TCGA-CV-A6JE-01	-0.7782	-1.8352	-1.4795	0.4213	-0.1135	-0.9494	-0.5897	-0.2488	-0.2306	-0.8936	-1.6253	-0.8149	-0.2866	-0.9818	-0.4844	-1.5058	-0.5847	-0.3757	-0.1626	0.2637	-0.0137	-1.8509	2.122	-0.3184	-3.3824	1.5508	0.2153	-2.2736	-0.5033	-1.6511	-1.3494	0.4119	0.1469	-0.1514	-0.5878	-0.658	-2.5744	-2.3819	-1.1397	0.1505	-0.2544	-2.4287	-0.9894	0.4071	-1.178	-2.3392	1.2716	0.8871	-0.4349
TCGA-CV-A6JM-01	-0.4994	-2.5858	-1.385	-0.8055	-1.3153	-1.3452	-0.7454	-0.8683	-0.3495	-0.7776	-2.0519	-1.6694	-0.2866	0.001	-0.5068	-1.5818	-2.2489	-0.3757	0.0443	-0.0474	-1.4107	-0.448	4.9928	-1.9731	-2.8198	1.6638	0.5025	-0.9143	0.3881	-1.7164	-0.833	-0.1203	-0.4906	0.1747	-1.033	-0.5844	-0.0818	-3.8005	-2.863	-1.0843	-1.1005	-3.4222	-0.6229	1.4258	-4.643	-2.2675	0.8721	-1.1878	0.2243
TCGA-CV-A6JN-01	-0.9494	-2.1245	-1.5336	0.4882	-0.6974	-1.3225	-1.3487	-0.9688	-0.3249	-0.85	-1.8143	-1.449	-0.2866	-1.2462	-0.5217	-1.1926	-0.5279	-0.3757	-0.1762	-0.1674	-0.3509	-1.286	0.9813	-1.6805	-1.7517	1.2117	0.4802	-1.4208	0.9825	0.482	-0.2735	-2.5147	0.3483	-0.7679	-0.2055	-1.8133	-1.1377	-1.8853	-2.4095	1.1236	-0.7424	-2.1947	-2.0985	0.2297	-1.7269	-0.9524	2.2182	1.1583	0.165
TCGA-CV-A6JO-01	-0.8953	-0.7215	-1.0035	2.4686	-0.3797	-0.4787	-0.7285	-0.9805	-0.2563	-0.0244	-0.6288	-1.5087	-0.2068	-0.6375	-0.4946	-0.6658	-0.0091	-0.3757	-0.175	-0.9092	1.6347	4.1422	1.0091	-0.8097	-1.0796	0.4296	-0.7302	-1.0806	-0.3359	0.8885	0.4028	-0.6981	1.1488	0.3806	0.3507	-1.0438	2.0501	-0.9784	-0.6341	1.5124	-1.209	-0.6316	-0.4696	-0.7072	0.1413	0.3621	1.0106	1.4191	0.6025
TCGA-CV-A6JT-01	-0.9392	-1.8226	-1.375	0.7781	-0.3761	-0.0895	-0.8458	-0.5362	-0.1401	-0.6058	-1.793	-1.1036	-0.2866	0.1854	-0.4703	-1.5065	-1.4678	-0.3757	0.3886	-0.6586	0.4961	1.4192	-0.5814	-0.9777	-0.5386	1.4008	0.2372	-2.5512	1.2578	0.1101	0.0559	1.298	-1.3496	0.929	0.0873	-0.2228	-0.5301	-1.5697	-2.7955	1.301	0.8227	-2.4575	-1.9439	-0.985	-1.1298	-1.8799	1.9154	1.4128	0.3924
TCGA-CV-A6JU-01	-0.3785	-2.1675	-1.6856	-0.8632	-0.5781	-1.8506	-1.0226	-0.2604	0.1036	-0.926	-1.8485	-0.3852	0.5662	-1.2253	-0.4035	-1.0856	-1.2675	-0.3757	0.2205	0.6652	-0.9546	-1.6177	2.1104	-1.3219	-2.4561	0.7664	-0.1731	-2.0419	-2.3325	-1.9656	-0.5637	-0.5253	-0.8314	-0.9807	-1.0103	-0.1842	-1.938	-2.1138	-2.8534	-0.3534	0.7692	-2.886	-0.5291	-0.7724	-2.4971	-3.2873	-0.1577	0.4458	0.524
TCGA-CV-A6JY-01	-0.9439	-0.3639	-0.5965	-0.5174	-1.4034	-0.2902	-1.2772	-0.0802	-0.1539	0.1591	-0.9713	-0.7394	-0.2866	0.0294	-0.4627	-0.9235	0.1919	-0.3757	0.0044	-0.7022	-1.6543	-0.2983	0.1788	-0.6721	0.8444	-1.7018	-1.6479	-0.7255	1.8973	1.2512	0.739	-1.7645	0.9391	-1.9552	-0.9713	-1.3439	-0.4669	0.4632	0.4673	0.9721	0.816	1.1095	-0.7004	0.4082	-0.2747	0.6427	0.5941	-0.3246	0.4222
TCGA-CV-A6JZ-01	-0.3833	-0.9873	-0.3312	-0.1152	-0.6478	-1.1852	-0.5897	-0.0884	-0.2231	-0.935	2.0794	-0.874	-0.1784	-0.5265	-0.4323	-0.625	0.0917	-0.3757	0.0929	-0.2367	4.983	0.2602	0.4684	-0.9455	-0.5929	2.0448	-0.5995	0.8403	-0.179	-0.4014	-0.7251	0.5984	1.3355	0.569	0.5802	0.2363	-1.3922	1.0647	-0.7881	0.3971	-0.33	-0.7633	-0.9744	0.0887	0.1597	-0.288	1.5782	0.5123	-1.6535
TCGA-CV-A6K0-01	-0.122	0.1295	-0.0197	0.7416	0.5414	-0.0895	-0.3281	1.9549	1.0812	-0.3507	0.097	1.1842	0.5082	0.667	-0.0843	0.1725	-0.2397	0.637	0.2719	-0.5304	-0.0905	0.9991	-0.7276	-0.2964	0.2101	-0.0957	0.0755	0.0277	0.3445	0.3388	0.1019	1.559	0.1293	1.1729	1.311	1.261	0.2713	-0.413	0.4121	0.1476	-0.2282	0.5127	0.3203	-0.0681	-0.1663	-0.3652	0.1173	0.1675	-0.7361
TCGA-CV-A6K1-01	-0.9882	-1.9928	-1.5532	0.1747	-1.3895	-0.6755	-1.4008	0.4441	-0.2627	-0.6308	-1.3308	-0.7203	-0.2866	-2.3071	-0.4496	-1.339	-0.2573	-0.3757	0.1417	0.083	-1.4925	-2.2773	0.2621	-1.1463	-1.7315	1.1017	1.0174	-0.5562	-0.5549	-0.2914	-1.0561	-1.1359	0.2828	-0.8619	0.3679	-1.3533	-1.7112	-1.2326	-1.2652	1.1764	0.5731	-2.0544	-1.5283	-1.3461	-2.2462	-2.4866	0.4356	-0.4462	-0.5048
TCGA-CV-A6K2-01	-0.8756	0.1826	-0.1979	0.4154	-0.6024	0.2232	-0.3085	1.3165	0.8317	-0.2221	-0.0308	3.8013	-0.193	-0.6752	-0.3192	1.3713	-0.0675	-0.3757	-0.0567	-0.6152	0.6224	1.1936	-0.7301	0.3759	0.5613	-0.3868	0.9301	-0.0783	-0.141	-0.5478	0.5392	-0.5253	0.5783	-1.2122	-0.5602	-1.5173	0.744	-0.6757	-0.3873	0.7746	0.6419	-0.0716	0.4208	0.6919	0.4427	0.4729	0.6221	1.2291	0.1358
TCGA-CX-7082-01
TCGA-CX-7085-01	-0.6175	-0.0217	1.4606	0.2571	0.5857	1.8708	1.1698	0.5318	0.1628	2.0001	0.3599	-0.7591	0.0056	-0.3842	0.0294	-0.1184	-0.8617	-0.3757	0.0193	2.5615	0.8361	0.3342	-0.8962	0.233	0.4224	-0.3371	-1.5522	-0.8623	0.6839	1.0462	0.5022	0.3665	-0.1773	1.4607	1.5757	1.5744	0.6623	-0.0667	0.0677	-0.1144	0.1076	1.3044	0.8594	0.2472	1.1966	0.3653	0.8141	-0.1532	-0.6008
TCGA-CX-7086-01	-0.3643	0.9886	-0.7725	-0.3697	-0.991	-0.7305	-0.8675	0.0218	-0.3361	3.7128	0.1715	1.184	-0.1714	-1.0718	-0.4279	2.2188	0.0679	-0.3757	-0.2502	-0.2497	-1.5092	1.6501	0.3077	-0.6908	1.0219	-1.8472	0.1557	0.726	0.0646	1.6186	-0.0069	-2.0081	1.6367	-1.9691	-0.2792	-1.1361	-0.6238	1.3793	1.0415	-0.7382	0.9262	0.5942	0.2342	0.5817	1.219	0.662	0.1411	0.1753	0.7852
TCGA-CX-7219-01	-0.268	-0.3301	1.164	0.4171	0.0157	-0.3858	0.5366	-0.2585	-0.1713	0.4663	1.211	-0.2289	-0.185	-0.2089	-0.4493	-0.5629	-0.5522	-0.3757	-0.178	0.7126	0.7489	1.8389	-1.3451	1.1432	1.0465	-0.1441	0.0552	1.024	-0.455	0.9498	-0.1436	0.7572	1.0035	1.0428	1.7168	0.9696	1.1081	0.7488	1.3234	-0.2531	0.0843	1.1881	-0.166	1.2193	0.645	1.6443	0.3212	0.267	0.6045
TCGA-CX-A4AQ-01	-0.2728	-0.6533	-0.9585	-0.5163	-0.9053	-1.0577	-0.4812	-0.398	0.1413	-0.9219	-1.0862	-1.1365	-0.2026	-0.849	0.4608	-1.1518	-2.0546	-0.3757	0.0281	3.1913	-1.2159	-1.3201	-0.4716	-1.39	-1.1661	0.0207	-0.4921	0.8091	0.5955	-0.2406	-2.6739	0.1894	-1.7193	0.8197	0.19	-0.7729	-0.1431	-2.4043	-0.9342	-0.6885	-1.7183	-1.0619	0.0726	-2.5558	-1.9948	-1.8018	1.481	-0.9261	-2.0825
TCGA-D6-6515-01	-0.3926	0.7058	0.1052	0.2803	0.3329	0.3423	0.3692	-0.07	0.0624	-0.2972	1.7635	0.1358	0.0281	0.4932	-0.2219	-0.173	0.5648	-0.3757	-0.2033	-0.048	2.2731	-1.3745	-0.2638	-0.2664	0.5212	0.5471	0.1564	0.2984	0.355	-0.8577	0.2686	0.4298	-1.6909	1.164	-1.25	1.3121	1.0123	-0.0923	0.261	0.5609	-0.6717	0.1947	0.5206	0.1422	-0.2784	0.8229	0.8509	-0.2738	-1.6383
TCGA-D6-6516-01	-1.0172	1.4346	-0.5416	-0.2398	-0.838	-1.011	-0.8831	-1.0279	-0.3188	-0.9146	-0.9027	-1.5522	-0.2866	-0.6497	-0.4847	-0.3016	0.8426	-0.3757	-0.2617	-0.9986	0.0515	0.0417	-0.3907	1.7391	0.0994	0.3502	-1.6295	-0.3024	0.4591	-0.3311	0.8964	-1.5108	0.5357	-0.8627	-0.9602	-0.8597	-2.5359	-0.3791	0.1582	-0.0485	-0.178	-0.0017	0.6438	1.6889	0.2494	1.0405	1.404	0.0419	0.7398
TCGA-D6-6517-01	-0.8107	-0.6469	-0.8164	1.5155	0.1643	0.2728	0.4727	0.2575	-0.288	0.2016	0.2089	-0.4443	-0.234	1.335	-0.4124	-1.1542	0.747	-0.3757	-0.2868	-1.531	1.0376	0.6124	1.6312	1.0204	0.5941	0.5621	0.7872	0.6846	-0.1741	-1.1859	0.1511	0.8568	-0.7229	0.5367	0.2132	-0.4683	0.0852	-0.0794	0.1926	1.129	-0.8522	0.4503	-1.0513	1.1129	0.1335	0.2602	0.7029	1.1813	0.6113
TCGA-D6-6823-01	2.0546	0.017	-1.1432	1.3813	0.1107	-0.8129	0.9424	0.1342	-0.2885	0.3771	-0.2732	2.2037	-0.2866	1.5545	-0.459	-0.2342	2.0847	-0.1909	-0.202	-0.172	-1.3953	0.5556	1.0295	0.7204	0.1324	-1.4275	-0.0935	1.5139	0.3347	-0.363	0.5557	-1.0086	1.3382	-1.1851	0.2124	-0.5332	-0.414	-0.0332	0.8439	0.3315	-0.4499	0.8332	-0.8937	1.0224	-0.4065	0.6455	-0.4803	0.3173	1.4951
TCGA-D6-6824-01	2.2278	0.7279	2.1152	0.132	0.5555	0.0543	0.7715	1.9954	-0.0645	-0.0968	2.1432	0.5226	0.1567	0.5255	2.3427	1.0981	-0.6072	0.0951	-0.2458	-0.148	0.494	0.1375	-0.185	1.1646	0.5984	0.3605	0.3518	-0.6339	-1.2114	-0.2539	0.3213	0.3094	-1.1646	0.9571	-0.652	1.1293	1.1443	-0.126	0.2082	0.2433	-0.267	1.0629	1.1823	0.1483	0.5955	0.4451	-0.9691	0.246	-0.3032
TCGA-D6-6825-01	-0.5283	0.6352	1.4868	-0.1684	0.4856	0.7099	0.0119	-0.6316	-0.0576	1.0722	1.4108	-0.3007	-0.0993	1.5159	-0.3504	-0.3663	1.2055	-0.1105	-0.163	-0.4436	-1.0417	0.1828	-0.9785	0.3174	1.5777	-0.2162	-0.5479	-0.1522	0.6725	-0.2183	0.9887	-0.5474	-0.8909	0.4699	-1.7408	0.678	0.4647	0.4512	0.5935	0.9677	0.0224	1.1249	-0.0781	1.3907	0.9545	1.4664	0.1735	-0.029	-0.305
TCGA-D6-6826-01	-0.3248	1.7299	2.2623	1.2737	0.3413	-0.2241	2.8762	1.316	0.2017	-0.5379	1.4022	1.9902	0.2537	1.9184	0.0113	0.1461	1.3791	-0.167	-0.1588	-0.3596	0.4863	4.0843	-1.2225	4.1681	0.8954	-0.7096	-0.2226	0.4057	-0.3459	-0.8973	0.1014	0.6089	0.4957	0.8082	0.4439	1.0186	0.7985	0.1925	1.2571	0.6519	-0.5248	1.653	0.0677	1.2548	0.5297	-0.0671	-0.1722	0.1918	0.7636
TCGA-D6-6827-01	1.5114	-0.0683	0.9871	-0.3509	-0.7941	-1.5019	1.5856	1.8517	-0.1577	0.0843	0.4694	-0.36	-0.1225	0.3739	2.2741	-0.5223	-1.5485	1.0183	-0.1123	-0.0685	-1.1222	-0.9634	0.4631	-1.2961	0.3653	0.2174	-1.4109	0.4647	0.2818	-0.9202	-1.874	1.8488	-1.2254	0.2504	-1.6825	-0.1242	1.5587	1.4435	1.8273	-2.4637	-1.506	1.8678	0.1287	-0.8645	-1.4061	-2.3222	-0.3475	-2.2689	-1.1501
TCGA-D6-8568-01	-0.0564	-0.5555	-0.6495	0.3297	2.6263	0.1055	1.2715	-0.4077	-0.2526	-0.0207	-0.2274	-0.015	-0.0793	-0.5932	-0.0586	-0.1317	-0.0661	-0.3757	-0.0294	2.0241	-0.4211	-0.2723	0.558	0.4138	-0.2064	-0.4079	-0.0632	0.4583	-0.4023	1.8827	0.658	0.1899	0.5173	0.8118	1.5182	0.8946	-0.5575	-0.0398	-0.8586	-0.7628	0.0344	-0.3646	-0.0159	1.1083	0.4516	-0.5341	-1.2927	0.7176	0.6007
TCGA-D6-8569-01	-0.8291	-0.2769	-0.525	0.6673	0.0156	-0.2634	-0.5192	-0.1496	-0.2607	-0.4588	2.1182	-0.4932	-0.2866	-0.1897	-0.4772	0.5792	1.2248	0.431	-0.1439	0.2096	-1.2192	0.5347	-0.8842	-0.0174	0.5299	-0.413	-0.483	1.3059	1.0251	-0.8305	-0.5015	0.823	-0.3709	-0.5237	-0.5828	0.153	0.1325	1.3746	1.0988	0.3633	-0.7839	0.7124	0.138	-0.0573	0.7614	1.0756	0.4643	0.9063	0.3886
TCGA-D6-A4Z9-01	-0.7262	-0.5514	-0.9209	1.1483	0.1833	-0.5761	-0.1293	-0.904	-0.332	-0.0823	0.0794	-0.5235	-0.2866	-0.1211	-0.4795	2.3584	1.8638	-0.3757	0.1842	-0.6233	-0.5868	1.9428	1.5967	0.4636	0.1625	-1.2889	1.0534	1.3207	0.8096	-0.0044	0.0929	-0.4296	-0.0934	-0.1937	-0.9764	-0.1831	-0.9915	0.609	-1.0394	1.0752	0.717	-0.6975	-0.1398	0.5875	1.6082	0.4835	-0.6641	0.7685	0.5083
TCGA-D6-A4ZB-01	-0.65	-0.5942	-0.4685	0.6734	-1.0027	-0.3895	-0.5335	-0.2631	-0.2366	-0.6213	-0.4812	-0.5094	-0.2866	0.6886	-0.4636	-0.469	-0.4588	-0.3757	-0.0369	0.6162	-1.1235	-0.9196	-0.2806	-0.9056	-0.1027	-0.6617	-0.638	-1.1172	1.5856	0.726	0.7991	-0.1462	-0.1005	-0.4061	-0.7194	-0.4429	-0.1839	-0.3198	-1.7847	-0.1791	0.4456	-1.4579	0.3437	-0.6786	0.2253	-1.1666	-0.9521	0.3146	-0.8185
TCGA-D6-A6EK-01	-1.0326	-2.037	-1.4845	-0.81	-1.2678	-1.2789	-1.5671	-0.8607	-0.3153	0.0086	-1.9164	-1.2138	-0.2866	-1.0393	-0.5273	-0.8799	-0.8008	-0.3757	-0.1249	-0.9153	-1.0124	-0.803	2.7624	-1.319	-2.399	0.1687	-0.3855	-0.9729	2.1959	0.0778	-0.1614	-2.5147	-1.2352	-0.6208	-2.1241	-1.4063	-0.8623	-2.3911	-2.6878	0.6731	0.8397	-2.2211	-2.0397	-0.0543	-1.1805	-1.2455	2.2353	0.7211	-1.3622
TCGA-D6-A6EM-01	-0.5536	-1.8836	-1.4671	-0.5293	-0.8793	-1.999	-1.1715	-0.4377	-0.2812	-0.916	-1.1474	-1.0992	-0.0917	-2.1185	-0.383	-1.0325	-1.6565	-0.3757	1.197	0.2365	1.758	-0.8244	2.2983	-0.5247	-2.9163	1.7924	0.9033	0.2845	-0.8327	-0.3922	-2.9328	-0.9608	-0.9638	-0.4484	-1.1345	-0.5132	-0.754	-1.8573	-1.6421	0.5032	-1.0442	-2.2663	-1.1107	-1.1188	-3.0473	-1.4314	2.5274	0.753	-1.6175
TCGA-D6-A6EN-01	-0.0796	-1.6782	-1.2214	-0.3367	-1.0746	-1.7127	-1.4093	-0.5138	-0.3495	-0.9772	-1.2273	-1.602	-0.2866	-0.5924	-0.5239	-0.174	-1.0784	-0.3757	-0.2145	0.1904	-0.409	0.2621	-0.1293	-2.0094	-3.1039	1.6271	-0.2832	-0.0772	-1.1239	-0.9454	-1.6141	0.0311	0.2052	1.3287	-0.5033	-1.8491	0.2745	-2.2927	-2.2864	0.6499	-0.1579	-3.1321	-2.0841	-0.6501	-1.8794	-0.5447	2.1189	1.5681	-0.4767
TCGA-D6-A6EO-01	0.2667	-0.5902	-0.9773	-0.8679	-0.7309	1.3851	-0.4706	-0.2004	-0.3382	0.9104	-0.5245	-0.066	-0.2866	0.7668	-0.4876	-0.284	-0.5941	-0.3757	0.2525	-0.4395	-1.8362	0.4628	0.3569	0.223	0.2769	-1.528	0.1964	0.3431	-2.2431	0.2214	0.3848	-1.1959	1.6352	-1.399	-0.1596	-0.8398	-0.8745	-0.507	0.7416	-0.1391	-3.4867	1.3606	-1.8799	-0.433	-0.2661	0.3362	-0.6899	0.5108	1.0253
TCGA-D6-A6EP-01	0.3016	-2.0023	-1.6741	0.4954	-1.3944	-1.4551	-0.4962	0.375	-0.2883	-0.9688	-1.4832	-1.3512	-0.0249	2.6255	0.4451	-1.6759	-2.851	5.9225	0.4748	2.5982	-1.6194	-2.0067	2.8308	-1.4938	-2.0393	1.5923	-0.0424	-1.4051	-1.2921	-1.2297	-5.1934	2.6468	-2.3658	2.7658	1.7343	0.3541	-1.255	-4.4166	0.4423	-2.5304	-2.3652	-3.0648	0.9277	-1.2977	-3.5503	-5.3812	0.5732	-0.1152	-0.4862
TCGA-D6-A6EQ-01	-0.9922	-1.2945	-1.5699	1.0805	-0.832	-0.6435	-0.967	-0.7324	-0.2956	-0.8673	-1.6804	-1.1783	-0.2866	-0.2869	-0.4895	-1.4329	-1.3692	-0.3757	-0.143	-0.3145	1.7562	-1.606	1.0211	-0.6574	-2.1503	4.1503	1.4859	-1.4024	0.0363	-0.1168	-0.5995	-0.1131	-0.258	0.7212	-0.5918	-0.7486	-1.2544	-1.9846	-1.7756	0.9	-1.8698	-2.2644	-0.3988	-0.4251	-2.0714	-0.6116	1.8695	1.6579	-0.579
TCGA-D6-A6ES-01	-1.0511	-2.6879	-0.5145	-0.9374	-1.5469	-1.9592	-1.6117	-0.9268	-0.0602	-0.9571	-2.2115	-1.2724	-0.2866	0.3674	-0.5463	-1.359	-0.9419	-0.3757	-0.3088	-0.0006	-1.84	-1.6266	2.0615	-2.1799	-2.2448	-0.1593	1.3687	-1.3216	-0.7103	0.8643	-0.8147	-1.0917	-2.1155	-1.105	-1.1298	-3.0285	-1.8177	-0.981	-4.5464	1.3293	0.4256	-4.4974	-2.3022	-0.411	-1.3962	-0.5967	-0.6205	0.483	-1.9931
TCGA-D6-A74Q-01	1.2977	-0.7635	-1.0586	-0.5349	-0.8024	-0.5604	-0.5567	0.7683	-0.1717	-0.5969	-1.1832	0.7694	-0.1599	0.8957	-0.4432	-0.2162	-0.8628	-0.1066	0.1086	0.27	-1.275	1.0152	1.5965	-0.7179	-0.093	-0.8509	1.0423	0.1187	0.1328	0.7169	0.3498	-0.9475	0.901	-1.0437	0.737	-0.7069	-1.1752	-1.0754	0.1041	-0.7438	4.1668	-1.8085	-1.3253	-0.9579	-0.1957	-0.361	-1.2605	-0.8733	0.7775
TCGA-DQ-5624-01	-0.4066	0.0054	0.5841	2.331	2.9317	0.5061	0.3262	-0.2925	-0.2544	-0.1738	1.9608	0.9313	-0.134	-0.7563	-0.2986	-0.4691	0.0844	0.0563	-0.1657	1.8664	1.8928	0.5374	-0.5007	0.7248	1.1494	-0.5861	-1.4752	-2.4002	0.5649	0.2837	0.3312	0.5714	1.4691	0.3746	1.6029	0.6296	1.1345	0.5097	-1.403	0.9152	0.7026	-0.8407	-0.3169	0.1949	0.5942	-0.5096	0.1588	0.7938	0.4704
TCGA-DQ-5625-01	-0.6216	-0.5629	-0.1602	0.7566	0.1455	2.8108	-0.0661	-0.8862	-0.3349	-0.6327	-0.2856	-0.7713	-0.1615	-0.3351	-0.0546	0.0081	2.5648	0.1555	1.4403	0.7999	1.886	-0.1935	0.0173	-0.4623	-0.687	0.2148	1.2641	-1.3529	1.4596	0.2556	0.1979	-0.5943	0.0847	-0.1513	-0.4254	0.6267	-0.592	-1.3456	-0.8576	1.8231	0.4226	-0.2801	-0.9192	1.4412	1.4931	0.4034	1.0035	0.112	-0.1849
TCGA-DQ-5629-01	2.8912	0.1183	-0.3965	0.291	-0.6002	0.0614	1.3682	-1.0435	-0.2441	-0.9927	0.7123	-1.5209	-0.1363	-1.0888	-0.3797	2.1221	-0.2513	0.2628	-0.2863	-0.5734	-0.7116	-0.1499	2.0683	1.6213	-0.133	0.2495	0.8947	2.0277	0.1861	-1.2352	1.0299	-0.2615	-0.0157	-1.0241	-0.4249	-0.3154	0.5747	0.0318	0.1986	-2.805	0.9481	0.0218	0.7031	0.3996	0.3431	0.0542	-1.7736	-0.5656	-0.069
TCGA-DQ-5630-01	-0.7417	-0.4143	-0.3376	0.3702	1.278	1.726	-0.7683	-0.4276	0.4299	0.1127	0.4911	0.8717	0.4774	-0.8273	-0.4281	-0.0645	-0.6959	-0.3757	-0.026	-0.553	-0.8357	0.2249	-0.3166	1.7369	-0.6762	1.3453	1.9419	-1.4922	0.9288	-1.1237	-0.5262	1.031	-0.9828	0.1224	0.6295	0.9987	0.8057	-1.0796	-1.1916	1.5353	0.5391	-0.3568	-0.4791	0.1974	0.5936	0.0544	0.8647	1.3541	0.4617
TCGA-DQ-5631-01	0.6531	-0.1478	-0.1908	1.4168	5.5272	-1.0235	2.8101	-0.2696	-0.1387	0.1188	4.9736	1.7636	-0.2115	0.4147	-0.3845	1.4162	0.1456	-0.2161	-0.2211	-1.2975	0.5814	2.8339	0.159	5.6057	1.5064	-0.2728	-1.1024	0.4838	0.5327	-3.2494	0.1261	2.3612	-0.3044	-0.437	2.0108	0.5318	1.5106	1.2903	0.6749	0.8877	-0.8545	1.2949	-0.388	1.8645	0.9892	-0.7183	-0.716	1.5493	1.2368
TCGA-DQ-7588-01	-0.2917	-0.5254	-1.4058	3.2739	1.012	0.1856	0.0692	-1.1615	-0.3495	-0.176	-0.7222	0.7877	-0.2866	3.674	-0.5296	1.6225	2.2425	-0.3757	-0.2567	0.041	-1.4126	0.6064	0.6772	-0.3134	-0.3835	-1.0135	-1.181	1.0918	-1.0839	-0.2713	0.7203	-1.6468	0.8586	-0.6612	-0.6958	-2.4662	-0.5209	-0.0552	0.356	0.0666	-0.1315	-0.0431	-0.4094	0.8531	-1.4854	0.1914	0.4836	1.2015	1.1113
TCGA-DQ-7589-01
TCGA-DQ-7590-01
TCGA-DQ-7591-01	2.5888	1.5325	0.6948	-1.3665	-0.7826	-1.3702	-0.6497	2.1242	-0.143	-0.4456	0.8043	1.6349	0.7573	-0.7095	1.0588	1.1099	-2.0452	2.0118	-0.1838	-0.2024	0.6353	1.6215	-0.6084	3.0812	0.5467	0.2294	-1.7052	1.8925	-0.3485	-0.6091	-0.7819	-0.624	-2.1909	-0.4354	-1.1824	-0.3793	-0.4382	0.3822	0.8509	-1.4512	0.3402	1.381	-0.8387	-0.6236	-0.0693	0.5328	0.1303	-2.2472	-1.2275
TCGA-DQ-7592-01	0.7255	0.1398	-0.6491	3.7658	1.0938	-0.7551	2.1096	0.0676	-0.2994	0.1368	2.7112	2.3801	-0.0011	-1.0988	-0.42	1.3412	-0.7605	-0.3757	-0.1506	0.6594	0.0721	1.1366	-0.9696	1.3082	0.3361	-1.153	-0.0076	-0.627	1.0313	-0.3907	0.0835	0.1665	1.5058	-0.1466	0.1285	0.4286	0.4777	0.0039	0.3246	-1.0136	-0.0825	0.8576	-1.1941	-0.2988	0.7188	1.5985	0.0508	-0.4131	1.1497
TCGA-DQ-7593-01	1.2077	1.1522	1.1881	-1.1866	-1.0726	-1.4431	-1.0733	1.2607	-0.1844	-0.4212	0.5197	0.341	-0.0512	2.509	2.174	-0.4768	-1.1488	-0.1257	-0.0092	-0.2367	-0.8073	0.2935	0.1339	-0.5851	0.2604	-0.3318	0.6163	1.1863	-0.2385	0.5453	-0.1783	-0.2905	-1.3075	0.5712	1.0321	0.4152	0.0106	-0.106	0.0496	0.052	0.4454	0.7062	-0.1576	-1.5649	-0.1985	0.3946	0.1047	-2.4624	-2.3517
TCGA-DQ-7594-01
TCGA-DQ-7595-01
TCGA-DQ-7596-01	0.2675	2.6275	0.4999	-1.3549	-0.7915	-0.6363	-1.0719	-0.152	0.3149	0.5512	2.7058	1.4945	-0.2392	-0.0653	2.1247	1.8464	0.1963	-0.3757	-0.1329	-0.8573	-0.8419	0.8731	0.8626	2.8293	0.3791	-0.7223	0.7756	1.4344	-0.0503	1.1161	0.4176	0.3938	-1.2089	-0.472	-0.9463	-0.3998	1.4221	0.8493	0.9287	0.581	0.5312	0.511	-0.3621	0.3166	0.3683	0.7195	-2.4561	-1.1506	-1.0287
TCGA-F7-7848-01	1.6998	0.2556	0.8373	-0.6901	-0.7483	0.5945	-0.3628	0.275	-0.1985	0.3056	0.5684	0.4564	-0.1692	0.1519	-0.1555	1.9761	0.9023	-0.3757	0.0147	-1.0088	-1.081	2.8775	0.1587	1.1634	1.0713	-1.0779	1.1494	0.9965	-0.3896	0.4784	0.317	-1.0832	1.6217	-0.6545	-1.1726	0.4274	-0.6915	0.6569	0.6032	-0.147	0.629	0.693	0.2687	-0.7312	1.4508	-0.6509	-1.4879	-0.5758	0.9762
TCGA-F7-8298-01	-0.1266	-0.5436	-0.8033	2.5607	1.1942	-0.135	0.3258	-0.7301	-0.1576	-0.521	-0.1885	-0.0711	-0.184	-0.2534	-0.4774	0.0119	1.9567	-0.3757	1.0062	0.633	0.6175	4.3298	-0.5316	-0.3513	0.0782	0.5408	1.1809	1.7788	1.2266	-1.4851	-0.8697	-0.4218	-0.6866	0.8993	0.6386	0.3413	0.6236	-0.0626	-0.735	0.2235	-0.2029	-0.7344	-0.24	-0.0458	-0.0695	0.2537	-2.131	0.4257	0.6951
TCGA-F7-8489-01	-0.8411	0.467	0.2965	-0.3137	0.8555	-0.0421	0.3725	0.0422	-0.1308	-0.4379	0.8562	0.1684	-0.0995	1.1689	-0.4135	-0.3727	0.1102	0.0217	-0.1127	-0.4075	0.9789	0.0165	-1.1865	2.5948	1.4087	0.3921	-0.2115	0.0417	-0.4776	1.3491	0.2676	0.3913	1.0698	0.1071	0.5963	-0.2283	-0.0454	-0.4996	-0.0136	-0.4024	0.5006	0.3752	-0.715	-0.2047	-0.3207	-0.2608	0.0844	0.4098	0.4425
TCGA-F7-A50G-01	-0.893	0.0857	-0.1125	1.4325	-0.7614	-0.8507	-0.7935	-0.41	-0.1859	1.3929	-0.5857	-0.6725	-0.2866	1.9774	-0.3786	-0.9008	1.2379	-0.3757	0.5712	-0.8404	2.1111	1.651	0.6491	-0.8405	0.0917	0.4824	-1.7389	-0.9262	1.6061	0.8042	0.8271	-0.9077	1.0362	-0.3363	-0.0562	-0.2204	-0.8733	0.1621	-0.4267	1.285	0.6876	-0.183	-0.7971	0.8145	1.7034	0.2924	-0.0653	0.3498	0.5993
TCGA-F7-A50I-01	0.6008	-0.6292	0.1763	1.4543	0.3552	-0.1685	1.3858	-0.0294	-0.2472	-0.3854	0.0133	1.1366	-0.2866	-1.2613	-0.3137	0.4287	-0.2597	-0.3757	-0.2106	0.2462	1.397	0.8706	0.6939	-0.5043	-0.9559	0.6081	1.0883	-2.38	0.4463	0.6553	-0.1331	1.0391	-0.1424	0.4126	0.9167	0.1833	0.7959	-0.0976	-1.742	0.294	-0.709	-0.7669	-0.2315	-0.0322	0.7601	-0.5162	-1.4935	1.6332	0.5283
TCGA-F7-A50J-01	-0.9622	-0.662	-0.715	1.281	0.0927	-0.2066	-0.5086	1.0816	-0.1026	0.1962	-0.861	0.4496	-0.2866	-0.3491	-0.4884	-1.1619	-1.148	-0.3757	0.0518	-0.1478	-0.3629	-0.1644	-0.1652	-0.6904	-0.5454	-0.0291	0.6577	-1.2998	0.2427	0.6937	0.3443	0.9623	0.8908	-0.2246	0.8742	-0.5258	-0.4306	0.051	0.4751	-0.3162	0.0987	0.6306	-0.8671	0.4294	0.146	-0.3149	1.9097	0.2264	1.002
TCGA-F7-A61S-01	-0.4524	-0.9701	-1.0459	0.3329	0.0019	-1.1108	-0.5995	0.6046	-0.1549	-0.3811	0.006	-0.1753	-0.2866	-0.6164	-0.4632	-0.4189	0.0221	-0.3757	-0.1468	-0.8591	0.0673	0.2234	0.9161	-1.0103	-1.0582	0.8484	1.1507	0.183	1.0029	-0.3644	0.0246	0.3339	-0.7328	-0.3025	-0.7537	-1.2113	-0.9851	-1.2927	-1.3234	0.663	-0.6035	-0.9801	-1.6841	-0.3374	-0.1156	-0.6629	0.9803	0.716	0.2431
TCGA-F7-A61V-01	-0.7049	-0.4673	-1.285	-0.3022	-1.2502	0.0605	-1.072	-0.9242	-0.2701	-0.3196	-1.2408	-0.1697	-0.2017	-0.7302	-0.2608	-0.4342	-0.3594	-0.3757	0.0826	1.3327	-0.8852	-1.1753	0.4437	-0.5235	-0.7416	-0.041	-0.4516	0.169	-0.3665	0.6432	0.4749	-0.5246	0.2357	-1.6093	-0.9337	-0.522	-1.2938	-0.0529	0.4455	0.233	-0.7755	-0.3652	-1.1268	-0.4811	-0.5222	-0.9185	0.4882	-0.3912	0.0988
TCGA-F7-A61W-01	-0.8235	-1.4372	-0.7782	2.1205	1.8971	1.2079	-0.3024	-0.7779	-0.3146	-0.21	-0.7256	0.0851	-0.2866	0.7376	-0.4891	-1.4526	0.4985	-0.3757	-0.1927	-0.2044	-1.347	-0.1306	-0.649	0.4916	0.0369	-0.8409	1.6124	-0.5949	-0.3082	-0.1393	-0.3928	-1.0055	0.1022	1.224	-0.1685	-1.1123	-0.3398	-0.6016	0.0093	1.2128	-0.0985	0.0221	-0.3494	0.7421	0.3881	0.0803	0.2467	1.1587	0.9778
TCGA-F7-A620-01	-0.6136	-0.7093	-0.5901	0.4527	0.0341	-1.0715	-0.8188	-0.8803	-0.2043	-0.6232	-0.6572	-0.4039	-0.209	-1.5305	-0.4913	-0.6726	0.2198	-0.0459	-0.1089	-0.9072	-0.1572	-0.3559	0.2968	-1.3616	-1.6491	0.1278	0.28	-0.6703	-1.0822	0.0835	-0.519	-0.7931	0.2561	-0.6247	-0.2949	-0.1766	-1.2275	-1.4419	-0.7103	0.0271	-0.1971	-0.6965	-0.3972	-0.1768	-1.0244	-0.9895	1.3198	0.2911	0.8767
TCGA-F7-A622-01	-0.734	-0.7426	-1.5146	1.9246	-0.7636	-0.7121	-0.3337	0.1998	-0.2855	-0.2345	-0.9668	-0.1145	-0.2866	-1.3302	-0.5319	0.046	-0.6602	-0.3757	-0.1447	0.0626	0.2052	0.5323	6.571	-0.8213	-1.3809	0.6111	0.676	-0.2171	0.0954	0.0997	-0.2917	-1.1456	-0.8367	-2.0278	-2.4666	-1.2414	-1.9525	-1.0139	-0.8094	1.2774	0.2613	-0.8815	-1.3755	0.3845	-1.4254	-0.2701	1.906	0.2484	0.2919
TCGA-F7-A623-01	-0.8276	0.8918	0.9934	0.7376	-1.0863	-0.2029	-1.1908	0.5987	-0.2496	-0.3755	0.569	-1.58	-0.2866	3.4836	-0.4831	-0.8575	0.6132	-0.3757	0.0624	0.6866	-1.8899	-1.1328	0.5617	0.7118	0.0712	-1.7846	-0.9685	0.0194	3.1469	1.2951	0.8809	-0.8471	1.0734	-1.4153	-1.2517	-0.077	-1.1854	1.5829	-0.6168	3.4209	2.8597	-1.2053	-0.1099	-0.4276	0.8455	-0.3486	-1.6742	-0.0973	-1.1291
TCGA-F7-A624-01	-0.1565	-1.3635	-1.3879	0.4236	0.6393	-1.7611	-1.0441	-0.4232	-0.2545	-0.7403	-0.3529	-0.8278	-0.2866	0.4051	-0.2904	-0.6172	-1.8206	-0.3757	-0.1425	-1.3204	-1.5123	-1.3806	2.0871	-0.9739	-2.0847	1.9862	1.061	0.5329	-0.2013	-2.0143	-10.9048	1.3096	0.3839	3.1398	1.629	0.691	-0.0613	-1.5507	-0.9708	0.0149	-2.2662	-1.3565	-1.255	-3.8732	-1.804	-2.6934	1.2194	-4.9945	-1.151
TCGA-H7-7774-01	-0.9604	0.5075	-0.474	-0.8897	-0.9094	-0.2669	-0.8375	-0.5002	-0.316	2.4967	-0.363	-0.7698	-0.2866	-1.5692	-0.4419	-0.0776	-0.022	-0.3757	-0.1584	-1.3177	0.7275	-1.3079	1.0368	0.0484	0.9211	-0.9253	-2.0105	-0.5919	0.9127	1.85	0.9002	-1.4632	-0.8273	-1.0699	-0.6549	-0.9926	0.7451	-0.354	-0.2207	0.3857	1.6067	-0.0509	-0.9394	0.1281	-0.5185	0.9693	0.3982	-0.0122	-2.9377
TCGA-H7-8501-01	-0.0038	-1.1643	0.8039	2.0537	1.7168	-1.0674	-1.0348	-0.5398	-0.2098	0.6876	2.0735	-1.1925	-0.2866	0.255	-0.4984	0.5257	-0.7935	-0.3757	-0.2611	-1.3303	1.082	0.3488	0.6285	1.0988	-1.917	0.8706	2.5727	0.4028	-0.2983	0.5619	-0.7246	-0.087	0.52	0.825	0.1351	0.5553	1.6782	-0.0976	-0.7869	0.7624	-0.7961	-0.2152	-0.4405	-0.0225	0.4847	0.4587	0.6903	1.031	1.109
TCGA-H7-8502-01
TCGA-H7-A6C4-01	-0.7164	-0.9204	-1.1257	0.6165	1.861	-0.8466	-0.2718	-0.6918	-0.1429	1.6831	-0.846	-0.7259	-0.1259	-1.257	-0.0791	-0.8718	-0.6003	-0.0344	0.1773	-0.5924	-0.1483	0.427	-0.4998	-0.251	0.414	-0.0714	0.5001	-1.272	1.6058	1.0385	0.6705	-0.3988	0.0782	-0.2622	0.8048	0.9028	-0.837	-0.8522	-2.1006	0.4972	0.8437	-0.5699	-0.8979	-1.0248	0.7024	0.5282	0.4284	0.8674	0.9078
TCGA-H7-A6C5-01
TCGA-H7-A76A-01	-0.7587	-0.697	-0.9764	-0.5795	-0.7267	-0.387	-0.9372	-0.2291	0.1036	-0.8567	-1.3615	-1.2547	-0.0826	-0.7426	0.1969	-0.7831	-0.8355	-0.3757	0.0272	2.2908	0.2095	0.8125	0.895	-0.814	-0.6283	0.1805	0.4777	-0.4107	-0.4799	-0.6497	-0.7645	1.1355	-1.0813	1.072	0.8455	-0.2198	0.1019	-2.7411	-1.7257	0.9527	-0.1624	-1.394	0.4099	-2.2225	-1.6385	-0.5732	1.4684	-0.0215	-1.1123
TCGA-HD-7229-01	-0.7504	0.259	0.422	3.8945	2.6437	-0.4247	1.2646	0.8049	-0.3002	2.5299	0.992	0.5342	-0.2866	0.0919	-0.4441	-0.5547	1.2161	-0.3757	-0.233	-1.2011	1.8938	3.6738	-0.4154	0.1878	0.3876	-0.3786	4.1283	0.9132	-0.5852	0.8193	0.2466	-1.1572	1.2263	-1.3499	-0.213	-0.9423	-1.0668	-0.457	0.2472	1.3693	-0.1777	0.5564	-0.1054	1.345	1.0638	1.2781	-0.2092	1.077	0.9429
TCGA-HD-7753-01	0.0173	-0.1351	-0.758	1.8207	5.4536	1.9523	2.4963	0.3238	-0.1613	0.2105	-0.2083	-0.7433	-0.1255	2.1593	-0.4805	0.3505	0.549	-0.3757	-0.2767	-1.0664	-0.1888	0.9641	0.2093	1.3869	0.0108	-0.3584	-0.2702	0.2419	0.403	-1.1564	0.5613	1.1429	0.3338	-0.3328	0.7777	0.4026	0.1377	-0.3556	0.0344	0.4475	0.0316	0.0465	0.8359	0.9751	0.9759	-0.8615	-0.6838	0.8653	0.6293
TCGA-HD-7754-01	3.9994	2.1863	0.5212	-0.7016	-0.1295	0.5889	0.2066	0.0215	0.3088	-0.1274	1.935	1.1415	0.0974	-0.2716	2.0898	4.2588	-0.1235	-0.3757	-0.2577	-0.3393	-0.8559	1.3215	1.1869	0.596	0.6675	-1.8869	-0.1311	1.095	-1.6584	1.2053	1.172	0.653	-2.6039	-0.0395	0.6739	0.9017	1.1317	1.0022	1.2575	-1.2341	0.7557	1.127	0.8519	-0.1832	0.2322	1.078	-1.7833	-0.3089	-0.7872
TCGA-HD-7831-01	0.2791	0.0454	0.2477	1.8981	3.7828	4.4245	3.9482	1.0865	0.3767	-0.1291	0.4983	-0.0415	0.1702	2.0861	-0.4398	-1.6972	-1.4376	0.0124	-0.2487	-0.1204	1.1585	-0.1696	-0.6203	2.1304	0.9482	0.6997	0.748	-1.8836	-0.1356	-1.5692	0.4569	2.6032	-1.3545	1.9194	2.0675	2.3072	1.7156	-0.0064	-0.2983	0.3293	-0.3306	0.078	1.1746	0.3074	0.189	-1.0924	-1.0256	0.5652	1.2963
TCGA-HD-7832-01	-0.5465	0.1	-0.57	2.0611	-0.3877	-0.6872	-0.1331	-1.1371	-0.3365	-0.0713	1.3262	0.9914	-0.2866	0.5426	-0.534	0.4586	2.4781	-0.3757	-0.1992	-0.355	-0.2788	1.6436	-0.9565	-0.5103	-0.1071	-0.6283	-0.4684	1.9712	-1.0004	0.4462	0.1869	-0.4853	1.707	-0.3511	-1.2418	-0.8216	-1.257	0.4308	0.5087	0.6975	-0.0335	-0.2861	-0.8016	0.7729	-0.5722	1.9108	0.0457	0.3511	-0.3911
TCGA-HD-7917-01
TCGA-HD-8224-01	1.834	1.7191	0.6632	-0.8597	-0.2611	0.0349	-0.4978	1.6794	0.1311	-0.3308	-0.2872	0.816	0.0872	-1.0572	0.852	1.0375	2.3825	2.7996	3.1054	-0.0793	-1.1171	1.7482	1.9233	-0.0725	2.0804	-0.0852	-0.4254	0.1604	1.1936	-0.7155	-1.155	-0.1817	-0.3751	-0.4217	-0.4865	1.5565	-0.3185	1.407	0.7551	0.9034	1.0991	0.3984	0.9207	-0.2287	-0.7368	-0.2144	-0.9475	0.6346	-0.1174
TCGA-HD-8314-01	2.2158	0.9054	1.7169	-1.1675	-1.0609	-0.7051	-1.1559	0.0211	0.6161	-0.8041	0.0403	-0.1066	0.0506	0.5646	0.7619	1.6247	-1.6986	-0.3757	1.1047	0.5162	-0.4611	0.2067	-0.0194	-0.3437	0.6754	-0.3353	-1.0169	0.3348	-0.3869	1.475	1.1815	-0.688	-1.9488	0.499	-0.5868	0.7841	-0.0031	1.7052	0.6036	-1.7245	-0.4907	-0.1977	-0.3177	-0.4893	-0.2826	0.3636	-1.8974	-0.6819	-1.7422
TCGA-HD-8634-01	-0.7774	-0.1951	-0.6808	0.8423	-0.4641	-0.7532	-0.9697	-0.4822	-0.1961	1.095	-0.7923	-1.007	-0.2866	-0.5054	-0.4959	-0.0216	-0.0874	-0.3757	-0.1011	-0.9413	1.3593	1.4338	-0.5018	0.0282	0.052	0.1061	-1.1929	-0.281	1.1681	0.4963	0.7282	1.4926	0.2672	-0.8734	-1.6506	-0.7587	-0.028	0.0586	0.2508	0.148	0.1886	0.5027	-1.0811	0.6157	0.324	0.2504	0.5491	0.5158	0.849
TCGA-HD-8635-01	-0.4254	-0.2817	0.0075	1.0035	-0.0276	-0.5477	1.1872	0.212	-0.085	-0.7256	-0.5959	-0.0863	0.1847	-0.2365	0.128	-0.45	3.8003	0.4251	1.5826	0.4436	-0.3662	1.1146	-0.962	0.7047	0.7503	-0.8021	0.2121	-1.487	1.9021	-0.2246	-0.0307	0.1432	0.1882	-0.1953	0.3614	0.7627	-0.2977	-0.3193	-0.9886	1.8396	-0.7388	-0.3774	-0.4861	1.6221	1.9464	-1.109	-1.0277	1.4999	0.5212
TCGA-HD-A4C1-01	-0.6336	-0.3655	-1.1368	0.4194	0.1615	-0.1229	-0.3652	-0.8538	-0.3171	-0.9149	1.1631	-1.5403	-0.2866	-0.3909	-0.4981	-0.1895	-0.5314	-0.3757	-0.1593	-1.1728	-0.9061	0.2458	-0.2364	0.9662	0.6188	-1.0299	0.1216	0.7162	-0.7365	0.7456	1.1313	-0.5275	-0.0424	-0.2967	0.8718	-0.2915	1.1424	0.4829	0.5161	0.0691	0.5389	1.1883	-0.3344	-0.4424	1.0196	1.4332	-0.2194	0.3707	-0.3239
TCGA-HD-A633-01	-0.4855	-0.5924	-0.8572	0.8063	0.0186	-1.3089	0.6718	-1.109	-0.32	0.0241	0.0582	-0.0309	-0.2866	-1.2014	-0.5231	0.1564	1.1786	-0.3757	-0.1954	0.2182	1.3998	3.5246	0.2812	-0.0545	-1.3332	0.6263	-1.5751	0.5536	0.0956	-1.2892	0.0166	0.1491	-0.7045	-0.4676	0.2124	-0.7996	-0.9617	-1.2583	-0.5121	0.8661	-0.0453	-0.4008	-0.0625	0.546	-0.2177	-0.9392	0.7924	0.5196	0.5255
TCGA-HD-A634-01	0.2265	-1.0655	-1.3733	-1.6542	-1.1824	-2.1217	-0.5336	-0.9218	-0.3495	-1.0264	-0.3908	-0.3655	-0.2055	1.0545	1.8779	-1.2245	-2.4153	-0.3757	-0.2991	-1.706	-1.8955	-1.6421	1.8333	0.084	-1.1302	0.2844	-0.5485	1.6433	-1.506	-4.7628	-1.2238	-0.9188	0.5749	-0.906	-1.0754	-2.0533	-0.8203	-0.9273	-0.1632	-2.8308	-0.9002	-0.7164	0.5584	-0.9405	-1.2337	-1.2884	-2.107	-2.0759	0.3399
TCGA-HD-A6HZ-01	-0.3632	0.2974	0.0456	0.9318	1.8115	-0.6838	0.3727	0.3887	0.0736	0.0657	-0.5913	0.9036	0.0944	0.0838	-0.3029	-0.3164	-1.1618	0.838	0.0334	-0.4337	-0.8808	0.5329	-0.122	1.2798	0.4369	-0.6637	-0.8511	0.5263	-0.2903	0.1936	0.4017	-0.3911	-0.1609	0.6751	0.0788	1.1204	0.5205	0.3934	-0.1977	-1.0265	0.2777	-0.0457	0.0432	-0.1265	-0.4821	0.7588	-0.2644	-1.4617	1.0653
TCGA-HD-A6I0-01	-0.7561	-2.2336	-1.6129	-0.5255	-1.0602	-1.1762	-1.2342	-0.9948	-0.3495	-0.7733	-1.7102	-1.4103	-0.2866	-1.995	-0.5549	-0.8605	-1.3222	-0.3757	-0.1588	-1.2949	0.4342	-1.6987	0.484	-2.1015	-1.8103	1.9076	0.5925	-0.7566	-0.8822	0.3698	-1.0977	-2.5147	-0.3471	-0.4285	-0.5062	-1.9231	-0.9675	-2.7058	-2.1951	-1.4781	0.7788	-3.1429	-2.2795	-0.2362	0.5458	-0.1149	2.3495	1.1228	-0.6061
TCGA-HL-7533-01
TCGA-IQ-7630-01	-0.7165	-0.1856	-0.5665	1.5388	1.0827	0.6627	-0.4196	0.6719	-0.2879	0.0797	0.6288	1.0062	-0.1286	-0.1593	-0.5184	-0.9082	0.5628	-0.3757	-0.0344	-1.384	-1.0526	0.6998	0.0142	-0.7233	-0.0428	2.8148	0.3605	-0.8732	-0.2647	-0.7075	-0.1831	1.5814	1.3237	-0.6224	0.5851	-0.1484	0.2054	0.1395	0.6032	0.7038	0.1553	0.6228	-0.0235	0.6482	0.2841	0.9554	1.1936	1.1206	-0.3003
TCGA-IQ-7631-01	0.7018	-0.0224	-0.5312	0.2656	-0.151	0.033	0.4326	4.2339	0.0399	-0.5011	-0.7275	-0.1538	0.1518	2.2646	0.152	-0.2425	-0.5209	-0.3757	0.2793	-0.1858	1.0963	4.4019	-0.4188	-1.0766	-0.3197	-0.0315	-1.8207	-2.4645	-0.384	-2.1756	-1.1343	1.0701	-2.2589	1.478	1.2242	1.3605	-0.07	-1.8592	-1.5599	-1.1915	0.2941	-0.534	0.2342	-1.228	-2.4224	-2.386	-0.295	1.6558	2.7048
TCGA-IQ-7632-01	-0.7322	-0.1307	-0.8525	0.3499	-1.0188	0.0244	-0.6395	-0.432	-0.309	0.0815	0.2799	-0.4448	0.06	-1.4324	-0.5167	0.7339	-0.8436	-0.3757	-0.2621	-0.3012	0.8805	0.3287	-0.1719	-0.6447	0.3044	-0.703	0.082	-0.7642	0.501	0.6344	0.781	-1.7185	0.707	-1.1437	0.2737	-1.0552	-0.197	0.6358	-0.6608	0.3438	1.1604	0.0221	0.5722	0.1069	0.0097	0.225	0.4653	0.609	0.3607
TCGA-IQ-A61E-01	-0.2591	-0.9988	-0.8807	2.5953	2.7378	-0.8635	0.3583	-0.6754	-0.1345	-0.2296	0.0745	-0.0301	-0.2866	0.4657	-0.497	-0.6347	-0.4607	-0.3757	-0.1344	-0.7624	0.4732	0.5761	0.4927	-0.7699	-0.575	-0.0247	-1.3222	0.6726	0.5618	0.5299	0.2051	0.7664	0.8862	0.1595	0.8437	0.0313	0.7193	-0.1138	-0.1216	0.8942	0.4526	-0.2333	-0.9461	0.8397	0.268	0.4418	0.7559	1.132	-0.6606
TCGA-IQ-A61G-01	-0.32	-1.3792	-0.6528	0.634	-0.6932	-0.5538	-0.6209	-1.1107	-0.3327	-0.7172	-0.3498	-1.2613	-0.2866	0.3263	-0.5322	-0.3624	-1.1694	-0.3757	-0.2095	-0.5051	-1.0315	-1.3977	3.2833	0.853	-0.9135	-2.0924	0.6494	0.1192	1.4157	1.3192	-0.2548	-0.7386	-0.3704	-2.4522	0.485	-2.4584	-0.8652	-0.3146	0.1169	-0.6923	0.4047	-0.893	0.5115	-0.2116	-0.4432	-0.3589	-0.4671	-0.2503	0.4097
TCGA-IQ-A61H-01	2.0654	0.4427	-0.3034	-0.3154	-0.5204	-0.2895	1.0025	-0.5628	0.0215	-0.5285	0.6563	-0.0564	0.1102	-1.6589	-0.44	2.9221	-0.5497	1.6465	-0.0569	-0.263	-0.7905	-0.2895	1.5349	-0.2606	-0.0629	-0.5008	0.7919	1.1178	-0.0285	-1.0896	-0.7995	0.0526	-0.5922	-0.417	-0.356	0.5603	1.065	0.9723	1.2517	-0.7906	-0.2612	1.0067	0.5838	-0.5346	0.4352	0.2717	-0.2589	-0.2733	0.3814
TCGA-IQ-A61I-01	-0.367	-0.7759	-1.0533	-1.0373	-1.3423	-2.003	-1.1286	-1.043	-0.3334	-0.8025	-1.054	-0.9941	-0.2866	-1.4258	1.6059	-0.4871	0.0309	-0.3757	-0.1349	-0.4459	-0.6262	-0.2623	0.3713	-0.1873	-1.0801	1.2419	-1.8217	0.3343	-0.2642	0.2408	-1.8101	-0.8657	-2.9432	-1.5274	-1.3984	-1.3836	-1.4108	-1.3373	-1.7044	-0.1341	0.9109	-0.8552	-1.2934	-0.5828	-1.0931	-1.3511	0.2262	-2.9751	-1.2095
TCGA-IQ-A61J-01	-0.5722	0.0026	0.0458	1.8344	-0.0777	0.7046	0.1159	1.0188	0.3855	-0.0525	0.0633	0.3306	-0.0673	-0.1366	-0.3661	-0.7577	-0.427	0.2454	0.2385	0.0762	-0.3241	1.0073	-1.3482	-0.0498	0.7909	-0.5587	-0.0892	-1.077	1.3076	0.1612	0.3954	0.6941	-0.4238	0.1989	-0.0457	1.1768	-0.1584	0.2502	-0.0088	0.9458	0.3081	0.4738	-0.0612	-0.8082	0.6489	0.6621	-0.1091	-0.1964	0.1003
TCGA-IQ-A61K-01
TCGA-IQ-A61L-01
TCGA-IQ-A61O-01	0.1015	-0.8833	-0.7329	10.0166	3.9052	2.5404	2.9717	-0.0087	0.3515	-0.7556	0.0483	-0.6855	0.3494	0.4869	-0.4862	-1.549	-1.8318	-0.3757	-0.1129	0.0958	1.0734	-0.9878	0.4064	0.9916	-0.2773	1.3276	0.2048	-1.4975	0.6317	-1.2493	-3.7768	2.2658	-1.4813	3.0406	3.6441	1.7666	0.1673	-1.2602	-1.2401	0.1029	-1.4597	-0.2935	0.8903	2.2748	-1.7073	-2.4578	0.6059	-1.3307	-0.7812
TCGA-IQ-A6SG-01	0.131	-1.1325	-0.6409	0.0678	-0.6297	0.5715	-0.184	-0.0227	-0.3364	0.0476	-1.2057	-0.3074	0.0489	-0.6813	-0.4845	0.8248	-0.8627	-0.3757	-0.262	0.1553	-1.3444	1.0832	0.2257	1.4013	-0.9828	-0.5447	-1.9052	0.233	-0.2602	1.2387	0.4949	-0.409	0.2084	-0.5524	0.7501	-1.5395	0.2377	0.4412	0.9674	-0.6739	0.622	0.5003	1.393	0.6603	0.4597	-0.04	-0.0855	0.501	-0.4254
TCGA-IQ-A6SH-01	-0.8	-1.1695	-1.461	1.0385	-0.2921	-1.3778	-0.3294	-0.7198	-0.2466	-0.5445	-1.4694	0.0191	-0.1106	-0.8076	-0.5272	-1.1869	-0.5825	-0.3757	-0.0769	-1.0455	-0.7091	-0.1265	4.0744	1.231	-0.9422	0.5124	0.5273	-1.0804	0.4489	-0.6155	0.0988	-0.4065	0.4046	-0.0904	-0.1328	-1.2741	-1.756	-2.3882	-1.2245	0.2022	-0.3544	-1.5609	-1.382	0.6534	-1.7536	-1.7343	1.5835	1.5803	1.2178
TCGA-KU-A66S-01	1.401	-0.9659	-0.558	-1.4472	-0.9282	-1.2197	-0.0731	2.0449	0.0132	-0.419	-1.1289	-0.0968	-0.2161	1.1517	-0.3595	-0.9249	-2.5318	0.2233	-0.2455	-1.2507	-1.5526	-0.6112	-0.8095	-1.0874	-0.6652	0.1657	0.3882	-0.216	-0.6456	0.1351	-0.2512	2.1463	-0.1881	-0.4472	0.6999	-0.1625	2.1982	-0.5042	-0.6868	-1.4124	-1.3414	0.3442	-0.6246	-1.711	-0.0083	-2.0076	-1.7647	-2.3342	-0.6745
TCGA-KU-A66T-01	-0.1683	-0.4202	-0.6292	1.0548	-0.4583	0.127	0.8498	0.107	-0.2904	-0.6156	-0.1015	2.0553	-0.2866	0.4256	-0.531	0.8614	2.8645	-0.3757	-0.1498	-0.9663	-1.0695	2.2606	2.3139	0.6267	0.1495	-0.7723	1.5753	0.0281	-0.6291	0.742	-0.1392	-1.5304	0.3299	-0.0793	-0.252	-1.9206	0.5227	0.4804	-0.6673	1.4619	0.3184	-0.5808	-0.6245	-1.2354	0.2572	-0.2088	-1.8218	1.2017	0.5676
TCGA-KU-A6H7-01	-0.3154	0.0009	-1.2182	-0.5247	-0.8338	-1.6917	-0.5446	-0.5515	-0.2896	-0.9357	-0.5578	-1.2457	-0.2866	-1.2934	-0.1432	-0.8473	0.1869	-0.3757	13.8586	-0.0532	-0.0951	0.0452	1.1551	-0.0784	-1.7385	0.2036	1.4253	1.2581	-0.2692	-0.0628	-0.495	-0.6857	-0.5669	-0.3088	-0.6966	-0.6377	-1.4153	-1.4583	-0.0214	-0.0883	0.5439	-0.6694	-0.6552	-0.8791	-1.6146	-0.6833	1.0629	-0.8313	-2.1897
TCGA-KU-A6H8-01	1.1871	-0.47	-0.3355	-0.7821	-0.9361	-0.427	-0.6199	1.4791	0.1164	-0.3541	-0.588	-0.6018	0.2116	-0.6977	4.6299	-0.0493	1.677	5.5494	17.554	1.9268	-1.9456	-0.8819	-1.5048	-1.2767	-0.0142	0.4345	-0.5538	-0.8712	0.9403	1.3226	-0.6206	-0.6925	0.7652	0.1492	1.9938	1.8623	-0.5427	-1.8979	-0.7955	0.1997	-0.6854	-1.2151	-0.2891	-1.6881	-1.3645	-2.0768	-1.3388	-0.8455	-1.122
TCGA-MT-A51W-01	-0.8814	-0.2625	-1.0898	0.0752	0.3596	-0.4246	-0.5883	-0.183	-0.3304	0.9585	-0.7925	-0.3565	-0.2866	-0.2241	-0.5035	-0.5266	-0.652	-0.3757	-0.0397	-1.084	0.3826	-0.502	-0.0518	-0.6908	0.1482	0.2137	0.3182	-0.1294	0.669	1.5797	0.6183	-1.2666	1.3692	-0.5814	0.1508	-1.1008	-0.3937	-1.0048	-0.4345	0.6332	0.6001	-0.4892	-0.9808	0.1762	-0.278	1.3757	0.7265	0.385	0.8924
TCGA-MT-A51X-01	-0.8689	-1.4484	-0.7977	2.1168	0.3687	0.4657	-0.6735	-0.569	-0.2209	-0.4432	-1.0352	-0.6844	-0.2866	1.2186	-0.4411	-0.8117	-0.2045	-0.3757	-0.1912	-0.6578	-0.9966	0.4214	0.4886	1.0867	-0.0836	0.0897	0.3842	-1.0827	0.4772	0.8188	0.5801	-0.2323	0.6027	-0.4556	0.6164	0.0767	-1.1088	-0.684	-0.7283	0.6799	0.1035	-0.341	-1.8706	2.0139	0.0614	0.1282	0.476	0.5855	1.1301
TCGA-MT-A67A-01	-0.9222	0.231	-1.3594	0.6804	-1.2661	-1.0314	-1.2176	0.6639	-0.1256	-0.3508	-0.7727	-0.8869	-0.2866	-1.1466	-0.384	-0.412	-1.2354	-0.3757	-0.1367	-1.4938	-1.0896	2.2282	-0.472	-1.8331	-0.74	-0.4336	-1.706	-0.769	1.7859	-1.0444	0.1575	-1.2798	-1.1178	-1.0619	-0.6329	-0.6748	-2.0526	-1.5534	-0.8652	0.6426	-0.2369	-1.1029	0.141	-0.8048	-0.933	-1.0736	0.821	0.1975	-0.0391
TCGA-MT-A67D-01	-0.3048	-1.1642	-0.8278	-0.5688	-0.1843	-0.365	-0.633	0.2058	0.3335	0.7646	-1.2335	0.1493	0.1629	-1.6706	0.3181	-0.0564	-0.254	-0.3757	-0.1653	-0.2434	-0.9169	3.1345	-0.2143	1.2994	-1.1132	-0.1078	1.1379	0.1328	0.6258	0.9464	0.3451	0.014	0.1747	-0.0518	1.4034	0.3578	-0.5923	-1.0273	-0.8763	-0.2563	0.4744	0.108	-1.1234	-0.0565	0.0672	1.0284	0.7577	0.5887	-0.2038
TCGA-MT-A67F-01	-0.86	-0.199	1.0561	0.011	0.538	-0.8847	-0.9568	-0.4519	-0.1648	3.5355	-0.8635	-1.3858	-0.2866	-1.0145	-0.4941	0.0902	-0.6117	-0.3757	-0.1826	0.244	5.2989	0.7435	-0.1466	-0.7855	-1.8104	0.6293	0.0798	-0.9181	0.2321	0.3981	0.5999	-0.7729	0.903	0.3091	0.8835	0.0446	0.5837	-1.4533	-2.0491	0.3498	1.5798	-0.5381	-0.6814	-0.2788	1.5865	0.2454	1.8061	0.3357	0.1288
TCGA-MT-A67G-01
TCGA-MT-A7BN-01	-0.8166	-1.4905	-0.9113	-1.2682	0.2036	-1.6051	-0.6059	-0.1069	3.4315	-0.8458	-1.7021	-1.0883	11.3155	-1.0818	-0.1341	-1.0656	-2.6197	0.3709	-0.1088	1.2715	-0.7017	-1.7448	15.8551	-0.3015	-3.4582	2.1979	4.0506	-1.3909	-0.7808	0.0517	-0.7457	0.432	-2.4104	1.8073	1.8676	-0.5144	-0.3228	-4.2001	-2.3805	-0.0876	-2.1928	-2.7439	0.1122	-1.2546	-1.7567	-2.0297	0.8712	0.3772	1.0548
TCGA-MZ-A5BI-01	-0.4845	-0.8409	-0.5416	-0.9657	-0.767	-0.8124	-0.7741	0.2499	-0.3495	-0.3821	-1.2932	-0.0981	-0.2866	-1.2871	0.9996	-1.0899	-1.7529	-0.0142	-0.0387	1.2177	-1.092	-1.6061	0.1331	-0.8544	-0.7423	0.3641	1.0523	0.1459	0.8757	0.314	-1.0438	-0.6327	-0.9391	1.7603	0.9335	-0.5562	-0.7536	-0.6576	-1.77	-0.394	-0.4471	-1.9088	-0.7473	-1.9639	-0.5335	-1.5627	0.8629	-1.4947	-2.1756
TCGA-MZ-A6I9-01	-0.1473	-0.66	-1.3012	-1.0924	-1.2683	-1.7759	-1.5357	1.5824	-0.1646	-0.332	-0.8671	0.1583	-0.0709	-0.9475	-0.3828	0.2227	0.1413	-0.3757	-0.1323	0.2665	-0.727	-0.9826	0.5912	-0.2542	-0.8112	0.0623	-0.0365	0.207	0.0211	0.6954	-0.3072	-0.9931	-0.4896	-0.7019	-0.7934	-1.2326	-0.0166	0.1292	-1.2864	0.047	-0.0287	-1.7476	-1.491	-0.4871	-1.411	-1.1325	-0.96	-1.1144	-0.5104
TCGA-MZ-A7D7-01	0.2653	-1.6983	-0.8071	3.9918	1.4492	0.4026	-1.1765	0.1381	-0.3495	0.2166	-0.2782	0.7731	-0.1844	1.7001	-0.5163	0.8272	-2.1396	0.4925	-0.2354	-0.9898	-1.5365	-0.0204	2.9553	2.9522	-1.3355	-0.2416	3.9559	-0.4771	1.5025	0.35	-0.3839	1.0466	0.9498	-1.6688	-0.8788	-0.8341	1.5042	-0.8876	-0.8478	0.8292	-0.1685	-1.1888	-2.4185	1.1882	-0.3913	0.6698	-2.4087	-0.1399	-0.0035
TCGA-P3-A5Q5-01	-0.9722	0.9135	-0.6953	-1.3822	-1.0057	-1.8184	-1.116	0.0438	0.1045	-0.9782	-0.8058	-0.5889	-0.1479	-0.5092	-0.4107	1.1067	0.6621	-0.3757	0.1731	-0.9907	-0.8602	-0.708	1.3776	-1.6712	-0.84	-0.4965	0.1297	0.0201	-0.3985	-0.6797	-0.3396	-0.9505	-1.8654	0.7025	-2.8063	-0.7042	-1.3026	0.2497	-0.7022	-0.5163	0.542	-1.1585	0.6496	-0.942	-0.2293	-0.3481	1.3498	0.4713	-0.9671
TCGA-P3-A5Q6-01	-0.0617	-0.801	-1.4285	0.8418	-0.0818	0.0492	-0.1837	-0.9716	-0.0939	-0.717	-0.7786	-0.7051	-0.1304	2.79	-0.5008	-1.7225	-0.4226	-0.3757	-0.2153	-1.198	-0.9147	-0.4969	1.8184	-0.1157	-0.8487	0.2131	0.9724	-1.5278	1.3967	-0.7052	0.7252	0.9108	0.5876	1.2433	0.8152	0.0542	0.9085	-0.8507	-0.3244	1.0758	-0.5369	-1.7675	-0.8895	0.7639	-0.6347	-0.8849	0.2015	0.2291	-0.2801
TCGA-P3-A5QA-01	0.5852	-0.9357	-0.6168	3.8615	4.5921	1.1354	2.5269	0.315	0.3917	0.0708	-0.2138	0.9351	-0.2162	0.9213	-0.3996	-0.5222	-1.4666	-0.3757	-0.1063	-0.963	0.8854	2.3546	1.6411	-0.5813	0.9783	0.414	1.8069	-0.7008	0.9239	-1.1849	-0.3042	3.3128	-0.6304	1.0276	3.2533	1.5714	0.6113	-0.9993	-0.4197	0.8487	-2.1704	0.063	0.5976	0.5467	0.7727	-0.5379	-0.2297	1.1325	0.9798
TCGA-P3-A5QE-01	1.1123	1.5008	1.5494	-1.1133	-0.2854	-0.1267	-1.012	1.4066	0.0243	-0.0736	0.5953	0.2317	-0.2274	0.3502	2.6009	0.3438	-0.5053	-0.3757	-0.1457	0.415	0.0596	-1.2526	-0.9882	-0.7991	0.6553	-0.0393	0.2619	1.2354	-1.9383	0.7534	-0.3881	-0.9891	-0.8292	-0.9717	-0.1387	0.3149	1.2593	-0.315	0.158	-1.2475	-0.8122	0.9082	0.3528	-1.1351	0.8288	-0.4985	-0.8573	-2.3221	-0.8755
TCGA-P3-A5QF-01	-0.0422	0.556	-1.3608	-0.743	-0.9157	-0.789	-1.1435	1.2644	-0.2288	-0.5217	-0.544	1.3011	-0.2866	-0.3602	0.1606	2.321	0.1189	-0.3757	0.0976	-0.8018	-0.5834	0.1851	1.616	-0.2162	-0.7668	-0.7147	2.397	0.5003	-0.5272	1.2321	0.9844	-1.0882	0.678	-1.3001	-0.315	-0.7315	-0.7424	0.1249	2.4398	-0.0678	1.0389	-0.2912	-1.8533	-1.3287	0.4946	0.4443	0.1	0.6473	0.6998
TCGA-P3-A6SW-01	0.9328	0.478	-0.5376	-0.8264	-0.9437	-1.0142	-1.2317	2.2548	-0.2106	-0.7247	0.0301	0.317	-0.1876	-1.0319	-0.4239	1.4589	-0.7862	-0.3757	0.6223	0.017	1.3058	-0.8206	2.1546	-0.8497	-0.2092	-0.6691	-2.1912	1.0195	-1.1088	1.35	-1.9028	-1.0975	0.225	-0.6399	-0.3151	-0.3354	-1.5686	1.4003	1.6778	-0.0731	1.4267	-1.4508	0.2773	-0.9952	-1.2159	-0.494	-0.6993	-0.0001	-1.9528
TCGA-P3-A6SX-01	-0.7689	0.2327	-0.8191	2.1119	5.4684	-0.5392	0.3995	0.8025	-0.2463	0.1034	-1.1827	0.6147	-0.1604	-0.772	-0.4874	-1.7829	2.3639	-0.3757	-0.1388	-0.2764	-0.8991	1.3773	3.095	0.4424	0.3033	-1.6177	0.8161	-0.4256	-0.6796	0.5045	-1.0786	-0.496	0.1447	0.266	1.092	0.0835	-0.7415	0.3225	-0.3117	-0.1775	1.0566	-0.2441	-0.5727	2.4714	-0.9911	-0.0161	-0.7571	0.419	0.7075
TCGA-P3-A6T0-01	-0.691	-0.9219	-0.4823	4.1312	3.4243	3.1633	0.6034	-0.0378	-0.1511	1.2848	1.5537	0.6462	-0.2866	0.1468	-0.4801	-0.3524	1.1953	-0.3757	-0.2445	-0.2015	0.5721	-0.2794	-0.8556	-0.5534	1.0961	0.6308	0.1786	0.1337	0.2995	-0.7538	0.4089	0.7251	0.049	0.533	0.7403	-0.2223	1.8696	-0.1164	0.3135	0.8722	-1.1733	-0.1432	0.2754	0.4505	0.6755	-0.6333	-0.5013	1.7542	1.1641
TCGA-P3-A6T2-01	-0.1871	-0.8305	-0.2432	2.73	-0.3054	-0.199	0.0561	-0.5582	-0.254	-0.9553	-0.3724	-0.2488	-0.2866	0.2325	-0.5335	-0.3773	0.7066	-0.3757	-0.2517	-0.3462	1.4365	1.3823	-0.0747	-0.8337	-0.0735	0.6795	0.5825	1.2543	-1.738	0.4265	0.1754	-0.5227	1.3421	1.1042	0.3605	-0.2368	0.8535	-0.4276	1.2586	0.6056	-0.779	0.7835	-0.635	0.1253	0.8497	1.0271	1.8281	1.0615	0.9337
TCGA-P3-A6T3-01	0.4644	-1.4579	-1.0214	2.5154	2.4678	0.2944	0.6529	-0.4612	-0.3284	0.9245	-0.9054	0.9983	-0.1059	0.5149	-0.5492	-0.7232	1.0686	0.7758	-0.2493	-0.6813	-0.1469	1.1716	0.0436	0.4808	-0.1255	-0.0641	0.9629	-1.5518	1.0387	-0.7041	1.0508	0.1148	-0.219	-1.4209	0.3029	-1.055	0.6901	-0.7282	0.134	0.375	0.8262	0.5185	-1.0193	0.8278	0.9197	-0.3887	0.2309	1.5166	1.7356
TCGA-P3-A6T4-01	-0.2923	0.1849	0.0729	-0.0503	-0.9504	-0.3749	-0.6269	-0.0156	0.0565	-0.3221	0.9586	0.216	0.2923	0.5164	-0.2684	-1.3475	-0.7865	-0.3757	-0.19	-0.3104	-1.342	-0.7374	-0.0323	0.8599	0.6028	-0.9142	0.6711	-2.0886	0.6634	0.5761	0.1901	-1.0608	0.3034	-1.0828	0.4814	-0.717	-0.3799	-0.4894	0.2639	0.643	0.4514	0.8837	-0.2724	0.4536	-0.0426	-0.5178	-0.8208	-0.57	-0.0422
TCGA-P3-A6T5-01	-0.9131	-1.231	-1.0735	0.9547	0.126	-0.2593	1.0518	-0.2479	-0.1609	-0.1543	-1.4235	-0.4434	-0.1399	-1.0423	-0.4163	-0.4438	3.6523	-0.3757	-0.0629	-0.0666	2.5348	0.3023	1.4486	-1.1306	-0.0406	1.2687	0.4968	-0.5028	1.3067	0.5844	-0.232	-0.6394	0.1233	-0.2108	0.7326	-0.6307	-1.4043	-0.5343	-1.5704	2.1374	-0.6349	-2.1819	-2.0712	1.3912	0.4931	-0.5538	0.1968	1.7056	0.3377
TCGA-P3-A6T6-01	0.3486	-0.4781	-1.3609	-0.8256	-1.4483	-1.1826	-1.6044	-0.1758	-0.1689	-0.825	-1.0625	0.2778	-0.2866	1.4266	-0.3278	0.4157	0.7741	0.1712	-0.224	-1.5135	-1.4143	1.991	2.5775	-0.231	-1.5044	0.6872	-2.7478	1.2255	-1.6826	-0.6386	-0.1332	-1.2096	0.966	-1.3321	-1.0331	-1.9312	-1.2169	-1.0733	0.2178	-0.4798	1.4529	-2.431	-0.0783	-2.2118	-1.6758	-1.5115	-1.5486	-0.3006	-2.3053
TCGA-P3-A6T7-01	-0.6045	-0.8236	-0.7005	0.5255	0.1139	-0.7183	-0.4805	-1.0004	-0.2413	0.5858	-0.7397	-1.2092	-0.2866	-0.2618	-0.5355	-1.4131	0.3274	-0.3757	0.4536	0.3472	0.7604	0.0507	0.685	-0.8344	-0.5276	-1.2069	0.1843	-0.0426	1.5102	0.8892	0.9349	0.231	0.5406	-0.0502	-0.1933	-0.0705	-0.2887	-0.392	-0.7667	0.2302	1.2288	-0.5519	-0.8123	1.8699	-0.5448	0.6939	0.7135	0.8955	-0.2717
TCGA-P3-A6T8-01	-0.2896	-0.77	-0.4212	3.4367	2.2313	1.1351	3.2625	-0.1828	0.2484	-0.1537	0.2012	0.2935	-0.0308	1.1486	-0.4368	-0.6774	-0.4936	-0.3757	0.1354	-0.1287	0.7774	1.7233	0.2655	1.2696	-0.3024	0.0475	0.6752	-0.9503	-1.1706	-1.1947	0.5342	1.0344	-0.2043	0.511	0.693	1.4313	1.1977	-0.2806	-0.2457	0.7481	-0.3787	-0.118	0.2351	-0.8486	0.9101	-1.2013	-0.4547	1.4462	1.9092
TCGA-QK-A64Z-01	-0.9417	0.0577	-0.7594	1.0638	-0.6672	-0.7832	-0.6567	1.2697	-0.0867	-0.2798	0.5795	-0.2148	-0.2205	-0.508	-0.4841	-1.4308	1.2313	-0.3757	-0.0316	-1.1825	1.2492	1.3353	-1.1861	0.2439	-0.0517	6.3492	0.3161	-0.3641	-0.151	-1.2522	-0.2686	-0.9799	0.1941	-1.2005	-0.6427	-0.6018	0.0294	-0.2681	0.003	0.9685	0.6795	0.1142	-0.1919	-0.5471	0.2362	0.5373	-0.316	0.5461	0.5705
TCGA-QK-A652-01	-0.7052	-0.2674	-0.9784	0.3759	0.3948	0.3441	-0.4494	-0.079	-0.0548	0.0749	-0.8632	-0.1127	-0.0975	-0.8184	-0.1499	-0.8306	-0.4043	-0.108	0.3594	-0.4699	-0.2166	0.513	0.7914	-1.0778	0.3899	-0.4299	0.47	-0.8851	1.3348	0.3435	0.1732	-0.2656	-0.2579	-0.4718	-0.4876	0.5655	-0.7344	-0.7116	-0.9448	0.3072	-0.0644	-0.395	-0.2422	-0.4757	0.2969	-0.6185	0.8852	0.6576	0.6197
TCGA-QK-A6IF-01	2.4241	3.3226	0.5491	-0.0391	-1.2448	-1.6167	0.226	0.3211	0.7322	-0.5158	0.2341	-0.0678	-0.1838	0.0293	0.4879	-0.9846	-1.359	-0.3757	0.0791	1.0867	-1.0128	-0.7072	-0.9664	-1.0502	0.1186	-0.3224	-0.8168	2.0279	-0.1647	-0.3387	-1.2425	1.2187	-1.0091	0.9145	0.7515	0.1005	2.2028	-0.2231	0.2437	-1.1677	-1.3278	0.2353	0.6486	-2.2813	-0.4448	-1.2327	-1.1325	-2.7684	-1.3189
TCGA-QK-A6IG-01	0.7098	-1.2801	-1.4653	3.6035	-0.0421	-1.3045	-0.4652	-0.4998	-0.1091	-0.6651	-0.5831	-1.0725	-0.2866	-0.689	-0.5137	-1.1645	-0.7645	-0.3757	-0.1856	-0.2333	-0.2464	0.2215	2.0755	-1.0994	-2.2163	0.6328	1.0954	0.8084	-1.0256	-0.0221	-0.7541	2.0038	0.8048	1.5838	0.6981	-0.814	0.5324	-1.303	-0.0754	0.3579	-0.9148	0.0173	-0.8508	1.4296	-1.2266	-0.5599	0.8859	1.2371	-0.2129
TCGA-QK-A6IH-01	-0.8154	-2.1382	-1.6346	1.3524	-1.0181	-1.3257	-0.7582	-0.6136	-0.2152	-0.5375	-1.752	-0.1666	-0.0951	-0.8444	-0.5067	-1.258	0.1108	-0.3757	-0.2056	-0.1208	-0.9683	1.0921	-0.7627	-0.3162	-1.5076	-0.0109	1.6184	-1.3203	1.6383	0.2561	-0.2431	-0.6597	0.8859	-0.0752	0.5529	-1.7452	-1.2018	-1.7253	-2.8615	1.8343	0.8113	-2.3843	-1.2914	0.4426	-1.801	-1.2915	1.2725	1.1753	0.042
TCGA-QK-A6II-01	-0.9535	-1.785	-0.9615	-0.9652	-0.6118	-1.6566	-1.1708	-1.1487	-0.3251	-1.0555	-1.7401	-1.5104	-0.2866	-2.406	-0.5352	-0.5196	-0.5671	-0.3757	0.1672	-1.1864	1.065	-0.1679	1.1012	-0.5951	-1.8438	-0.0305	-0.127	-1.76	0.6804	0.0558	-0.1951	-2.5147	-0.7839	-1.6203	0.5424	-2.295	-0.8097	-2.7794	-2.8637	0.4715	0.7133	-2.1836	-2.2484	-0.8539	0.9228	0.21	2.3942	0.4033	0.0426
TCGA-QK-A6IJ-01	-0.7614	-1.4651	-1.6683	-0.7788	-0.8022	-1.398	-1.182	-0.1965	-0.3495	-0.7138	-1.7242	-1.148	-0.2866	-0.3578	-0.4425	-0.9505	-1.2511	-0.3757	0.0921	-0.6571	-1.007	-1.2647	2.6111	-1.6108	-2.194	0.4935	-1.0983	-1.5776	0.9744	-1.591	-0.3273	0.6818	-1.9111	-1.8055	-0.686	-2.1787	-2.0087	-2.4014	-1.8765	-0.2742	-0.4964	-2.5049	-2.2109	-0.1709	-1.6412	-2.8026	2.2622	1.2837	-0.3418
TCGA-QK-A6V9-01	1.2038	0.851	0.1905	-1.0647	-1.4445	0.6062	-0.7645	-0.8714	-0.2802	-0.9258	0.1957	-0.0208	-0.2273	1.6528	7.3876	0.0283	-0.1482	-0.3757	-0.1278	-0.0931	-0.9554	0.4993	-1.0585	2.1516	-0.7875	-0.1933	-0.1794	1.5821	-0.8402	0.9996	0.1722	-0.5221	-2.3835	-1.3018	-0.719	-1.0457	-1.2302	-0.1093	0.5765	-0.8511	0.0965	0.5583	0.9009	-0.9587	0.1363	-0.7509	-0.441	-2.0717	-1.8904
TCGA-QK-A6VB-01	1.9844	0.5745	-0.8698	0.4408	-0.4092	-0.5791	-0.7495	1.4195	-0.2254	0.5262	0.4953	1.4035	-0.1804	0.1465	0.7765	0.5767	0.0901	-0.3757	-0.2198	0.9784	-1.7145	-0.4294	1.754	2.2715	0.6235	-0.9538	1.4606	0.9653	-0.2838	-1.017	0.4764	0.2767	0.797	-0.9394	-0.0138	-0.9518	-0.3853	-0.1243	1.7263	-0.8848	0.7421	1.5725	-0.9068	-0.1094	-0.1513	-0.6238	-0.1019	-0.1607	-0.7926
TCGA-QK-A6VC-01	-0.0729	0.163	0.3808	-1.0928	-0.7796	-0.6806	-1.031	-0.0288	-0.1037	0.5297	0.0139	-0.587	-0.191	-0.3048	-0.2297	1.1149	-0.7296	0.0303	-0.2001	-1.198	-0.3743	-0.7122	2.0628	-0.261	-1.3246	-0.5595	0.3001	0.137	0.4406	-0.2267	-0.2535	-0.5577	-0.209	-0.4131	0.7009	-0.0197	-0.4369	-0.7471	0.8786	-0.2692	0.6632	-0.0355	-0.4219	-0.3401	-1.3345	-0.6836	-0.0689	-0.2057	-0.5378
TCGA-QK-A8Z7-01	0.4729	0.6354	-0.7727	-0.7466	-1.011	0.0224	-1.0929	3.2757	-0.1866	-0.2908	-0.3448	-0.1102	-0.0776	0.6487	-0.375	-1.206	-2.3822	3.1754	-0.2671	-0.3343	-1.1967	-2.0128	0.7268	-0.4889	-1.1819	0.4472	0.5975	0.8912	-0.7554	-0.9469	1.0151	0.3894	0.2868	-0.9144	-0.7885	-0.2678	-0.525	0.3298	-0.0788	-3.556	0.7241	0.6103	1.4481	-1.7884	-1.3094	-0.8241	-0.9661	-0.9733	-0.2121
TCGA-QK-A8Z8-01	-0.113	0.2839	-0.0037	-0.8648	-0.5371	-1.3655	-1.0073	-0.4128	-0.2436	-0.1082	0.0177	-0.0805	-0.2866	-0.1613	-0.4081	0.3416	0.1434	-0.3757	0.9009	-0.7945	-1.6892	-1.7383	2.141	0.3368	2.3315	-1.319	0.5822	0.3321	-2.2679	-1.1297	0.333	-2.2793	-0.2702	-1.8086	-1.7637	-0.9186	-0.9949	1.1313	1.5114	-1.3657	0.5011	1.0721	0.4618	0.4938	0.0067	-0.4703	-0.4125	-0.2677	0.1119
TCGA-QK-A8Z9-01	-0.4542	-0.3218	-0.1327	1.133	0.2323	2.756	0.6251	0.3653	0.4646	0.1121	0.7301	-0.1358	1.0589	2.3086	-0.3256	-0.9027	0.5669	-0.3757	-0.233	0.1391	0.7537	-0.0246	0.2229	-0.8088	1.556	0.7137	-0.128	-0.2835	-0.798	-0.0458	0.204	1.5357	0.3496	1.2278	1.3178	1.223	1.0083	-0.1138	-0.6359	0.596	0.3329	-0.7148	0.2567	-0.4061	1.0803	0.5264	-0.527	-0.3478	-0.1484
TCGA-QK-A8ZA-01	2.3331	0.4144	0.0449	-0.1137	-1.0201	-0.0397	0.1393	-0.6793	-0.2765	0.124	1.8003	1.6698	-0.2085	-0.3069	-0.4222	2.3164	0.3051	-0.3757	0.1353	-1.1336	2.3038	0.2537	3.9464	1.0946	1.17	3.5193	-1.0799	1.1908	-0.2273	-0.5504	0.3104	-1.4175	-0.3447	-2.1499	-0.423	-0.1513	-0.0645	1.4864	-0.0835	-0.4941	2.7926	-0.1137	-0.1564	0.8576	0.0899	-0.7484	-3.209	-1.074	-0.5459
TCGA-QK-A8ZB-01	0.4062	-0.2197	0.5358	0.7278	-0.4691	1.085	0.4014	-0.0276	0.4139	0.3728	0.2749	1.8043	0.9774	0.9296	-0.3127	-0.1469	0.0212	-0.152	-0.1385	0.1092	-1.2699	-0.873	2.2371	1.3913	-0.0026	-0.8697	-0.33	-1.2056	-0.0879	1.0009	0.4492	0.9323	-0.0265	-0.0023	-0.0782	0.4605	0.0424	0.3229	0.2226	0.4085	0.6581	1.157	0.2931	0.3187	-0.7296	-0.6785	-0.2302	0.6904	1.2478
TCGA-QK-AA3J-01	2.3086	0.8204	-0.2955	-0.1104	-0.6453	-0.6992	0.4534	0.8761	-0.3374	-0.3429	-0.1007	1.9262	-0.2866	-0.4163	-0.195	2.5424	-0.5916	-0.3757	-0.2591	-0.6425	-1.2015	-0.2852	-0.734	-0.159	1.4339	-1.9095	0.936	0.6342	-2.5995	1.0617	0.6757	-1.5711	0.2714	-1.2969	-1.7907	-1.0025	-0.8867	0.2481	-0.8324	0.3455	0.9997	-0.6555	0.6375	-0.9476	0.7664	0.5636	-2.1467	-0.6802	-0.3181
TCGA-QK-AA3K-01	-0.329	-1.5798	-0.9236	2.6937	-0.1611	1.2473	1.8468	-0.2339	-0.3234	-0.5982	-0.9209	-0.2228	-0.2866	0.5993	-0.4987	-1.4974	-1.558	-0.3757	0.1392	0.6011	-0.2717	-1.3982	-0.0089	-0.1508	-0.5961	1.5927	0.4253	-0.2571	-0.0292	-0.4576	-5.4761	1.2372	0.6344	2.9738	3.2297	1.1166	0.175	-2.1515	-1.1239	-0.1319	-5.3058	-1.3223	0.2228	-0.6384	-2.3142	-0.7076	0.3248	-1.7201	-2.0977
TCGA-RS-A6TO-01	-0.4958	-0.9039	-0.8161	0.7603	-0.1072	-0.8126	-0.6848	0.3672	6.1604	-0.4263	-0.1013	0.1964	3.2573	-1.2638	-0.5071	-0.7291	-0.4093	0.1619	-0.1269	-0.085	0.2154	-0.4554	0.7993	-0.6427	-0.858	0.5569	1.0681	0.2329	0.1719	0.5815	-0.8017	0.7	-0.7118	0.9672	0.5783	-0.4067	2.1405	-0.6204	-1.6536	0.2248	-0.3417	-1.0857	-0.0903	-0.8137	-0.6819	-0.2512	0.8531	0.3026	0.8179
TCGA-RS-A6TP-01	-0.4032	1.1705	-0.2941	-0.3804	-0.5354	-0.9526	-0.9572	0.472	-0.3386	-0.5872	-0.083	0.7624	-0.2866	1.7305	-0.4963	2.6556	-0.5042	-0.3757	-0.228	-0.5942	-0.6055	1.2171	-0.2622	-1.0723	0.0264	-0.1276	-2.3577	0.5768	0.2988	-1.0478	-0.8538	-2.0805	1.5492	-1.634	-0.9933	-2.024	-1.1772	1.1487	0.6245	0.6907	1.5483	0.1001	1.7013	0.2325	-0.4696	-0.034	-0.3407	-1.8967	0.369
TCGA-T2-A6WX-01	-0.8092	-0.8311	-0.9989	0.0528	-0.2883	-1.3372	-0.9724	-0.7036	-0.3307	-0.7667	-0.075	-1.0532	-0.2866	0.2304	-0.5397	-1.0092	0.1906	-0.3757	0.1261	-0.024	0.1332	0.7728	0.2915	-1.3148	-0.7775	1.1083	0.7127	-0.3183	-0.97	-1.9327	-0.8455	-1.2737	0.6824	1.354	-2.0322	-0.7332	1.1989	-1.4923	-0.427	1.0157	-1.7	-0.5143	-1.1233	-0.801	-1.3926	-0.917	2.0031	0.4277	1.0549
TCGA-T2-A6WZ-01	-0.8419	-1.8572	-1.4226	0.3727	-0.4106	-0.7145	-1.169	-0.6112	-0.3495	-0.9287	-1.9432	-1.3193	0.0677	0.2235	-0.5214	-1.265	-1.4271	-0.3757	-0.1815	-0.31	-1.4581	0.5623	1.2572	-1.543	-2.155	2.0256	-0.7872	-1.3939	0.4212	1.2201	-0.7202	-0.5834	0.5363	-0.5772	1.2055	-1.4356	-2.0684	-1.2811	-1.8384	1.0276	-1.5655	-2.6975	-0.071	0.8315	0.0201	-0.7188	0.3972	0.128	-0.177
TCGA-T2-A6X0-01	0.6345	1.2181	1.21	0.496	-0.5398	-0.4801	-0.4013	0.1171	-0.2103	-0.3547	4.0897	1.6329	-0.1873	-0.0414	0.7834	1.9192	-2.1297	-0.3757	-0.0264	0.2504	0.9962	-1.2839	1.5108	0.6271	0.9038	-0.2881	0.5173	1.0418	-0.3391	1.3878	0.8585	0.5886	-0.7899	-0.7564	0.1472	-0.5357	0.7614	1.6525	0.9288	-2.262	1.8737	0.4421	0.8743	-0.2035	-0.0414	0.874	-1.2141	-0.408	-2.8566
TCGA-T2-A6X2-01	-0.9631	-0.5901	-0.3916	0.6112	0.3132	0.1043	-0.5509	-0.8421	-0.3495	-0.0515	0.0561	-0.839	-0.0354	0.1174	-0.547	0.0591	1.3381	-0.3757	-0.0606	-0.203	-0.1324	3.9286	-1.2453	-1.0087	-0.2978	-0.4194	-0.6545	-0.4987	-0.0419	0.463	0.5919	0.328	1.0161	0.061	-1.0281	-0.3209	0.0615	-0.5791	-0.501	1.1683	0.5062	-0.2116	-0.0981	0.132	0.805	0.005	0.9473	0.7208	0.2761
TCGA-T3-A92M-01	-0.5212	-0.6328	-0.0788	0.8964	-0.3945	-0.7384	0.0337	-0.2512	-0.1641	-0.5163	0.4351	-1.346	-0.2866	-0.1491	-0.296	-0.8544	0.8695	0.237	0.7494	-0.0029	-0.6763	-0.3638	0.7183	1.0112	0.4786	-0.552	-0.2479	-0.4721	-0.1236	-1.7346	-1.2265	0.7388	0.0564	0.8938	-1.0145	0.5404	0.0262	0.1621	-0.2657	0.8499	-0.6024	-0.1665	0.0377	-0.0833	0.4567	-0.5623	0.1948	0.0787	-0.1682
TCGA-T3-A92N-01	-0.2028	0.2123	-0.9734	0.9401	-0.5262	-1.0993	-0.828	-1.111	-0.1885	-0.8877	0.2477	-0.5705	-0.2005	-0.4418	-0.5332	-0.2661	0.5396	-0.3757	-0.1181	-0.3325	-1.164	1.041	-0.816	-1.7515	-1.4619	-0.118	-0.9961	1.361	0.2072	-0.1162	-0.4537	-0.8161	1.076	-0.5473	-0.3182	-1.2125	0.5231	-0.5655	-0.6701	0.6143	-0.7507	-1.1449	-1.3473	-1.5691	-1.2337	1.5006	-0.796	0.5013	1.0749
TCGA-TN-A7HI-01	1.8769	-0.4816	-1.4412	-0.8733	-1.1508	-1.2714	-1.0391	-0.565	-0.1454	-0.986	-1.3445	-0.901	-0.2866	-0.3184	-0.1516	-0.6817	-2.5221	0.8603	-0.1084	0.5743	1.3401	-1.8322	0.331	-0.0201	-2.1464	2.6217	-0.9714	0.4289	-1.4089	-1.385	-0.7658	0.1666	-1.5051	-0.0069	1.028	-1.0496	-0.3164	-1.6234	-2.1637	-2.128	-1.0196	-2.4475	-0.2622	-2.0577	-1.3464	-1.9032	1.0718	-1.6811	-2.5254
TCGA-TN-A7HJ-01	-0.7231	-0.1642	-0.9262	0.3474	-0.5351	-1.2603	0.256	0.0588	-0.1544	0.2262	-0.7184	0.7085	0.0263	-1.2904	-0.3118	0.5225	0.0259	-0.3757	-0.1402	-1.1241	-0.0762	0.1926	-0.2716	-0.3458	-0.4823	-0.2467	-0.4726	-0.6215	0.9181	0.1222	0.2762	-1.0663	0.0758	-0.8875	-1.2248	-0.6269	-0.4329	-0.4297	-0.6392	0.348	1.1047	-0.2933	-0.2279	1.4825	-0.2626	-0.3647	0.3037	0.1474	-0.4637
TCGA-TN-A7HL-01	-0.4325	-0.0732	-1.1934	-0.7261	-1.0675	-0.9932	-1.3498	0.0795	-0.2552	-0.7827	-1.2211	-0.8294	-0.2059	0.2949	-0.4228	-0.4063	-0.4732	0.6524	0.1503	-0.7403	0.5045	-1.744	1.0558	-1.0945	-1.7638	0.6517	1.5276	-0.6511	-0.7212	0.1872	-0.5959	-0.578	-0.4126	0.2523	-0.3423	-1.2767	-1.0673	-1.3197	-1.0183	0.1974	1.013	-2.4041	1.0434	-0.6753	-0.8573	-0.8055	2.2991	-0.2526	-0.8905
TCGA-UF-A718-01	-0.8387	-0.4428	-0.2035	0.6128	0.0513	0.7095	1.7653	1.7415	-0.1734	0.4937	-0.8378	0.7238	-0.2181	0.5132	-0.3695	-0.5796	1.4796	-0.3757	-0.0054	0.2079	-0.1305	0.4652	0.2123	1.2033	-0.3273	1.3653	-0.0412	-0.5516	-0.8883	0.6025	0.5144	1.6705	-0.3929	-0.0813	-0.5132	0.4352	-0.1783	-0.6659	-0.7324	0.5399	0.391	-0.8438	-0.84	0.7285	0.7193	0.1813	-1.2816	1.3914	-0.2479
TCGA-UF-A719-01	-0.2551	0.7309	-0.885	-0.8138	-1.0382	-1.4278	-1.2992	1.9039	-0.2491	0.8716	-0.6688	-0.2339	0.0354	-0.1403	-0.396	7.2313	1.1043	-0.3757	-0.0388	-0.4035	-1.2231	-0.7955	2.9341	0.3481	1.8586	-1.6998	0.2841	1.5573	-0.806	-0.3499	0.2629	-1.3561	0.4921	-2.3574	-1.0871	-2.0116	-0.7222	0.3675	-0.3745	-1.4569	1.3942	-0.2909	0.0608	0.7775	1.0327	-1.1817	-1.3591	-0.3825	0.3248
TCGA-UF-A71A-01	0.7302	-0.7074	-0.8253	0.6019	-0.2898	-0.0709	0.5513	-0.4998	-0.2011	-0.9601	-0.3812	-0.4902	-0.0045	-2.1716	-0.3861	0.1776	-1.8602	0.5231	-0.1356	1.0985	-0.4777	-2.2544	0.6489	1.1413	-1.0995	0.1667	0.3433	0.0401	0.9301	-0.5602	-0.2309	0.4566	-0.6159	0.8292	0.4392	0.4904	0.1606	0.7052	-0.2494	-2.0119	0.2687	-0.6605	0.3383	-4.5847	-1.2619	-0.4508	-1.1219	-1.2965	-2.3294
TCGA-UF-A71B-01	0.3486	-1.5063	-1.2873	0.2279	-0.4061	0.8533	-0.0275	-0.7397	-0.2864	-1.0017	-0.8758	-1.5017	-0.2866	-1.5587	-0.5095	0.394	-0.3429	-0.3757	-0.2118	-0.3989	-1.4106	0.4988	0.1532	-0.6783	-0.0008	-0.8405	0.7358	0.5711	0.4648	0.0115	0.251	-1.0091	-0.0375	-0.1875	0.8183	0.0189	0.4514	-0.2092	-0.3085	-0.0161	-0.4411	-0.3939	-0.1254	-1.3177	0.503	-0.8727	-0.2403	-0.3514	-0.1729
TCGA-UF-A71D-01	0.3547	0.6176	-0.6633	-1.0178	-0.5247	0.8951	-1.0303	0.2177	-0.1162	2.0504	-0.2492	0.753	-0.1618	-1.819	-0.5313	2.0717	-1.9551	-0.3757	-0.2192	0.2328	0.1138	0.2987	2.4888	0.0898	-1.0549	1.2233	-0.5659	-0.4003	-0.3835	1.6638	1.1033	-1.1496	0.1063	-1.9483	-1.5054	-1.1651	-0.4594	1.0705	-0.2424	-1.9666	0.4806	-0.5189	0.0082	0.0625	0.4184	0.9128	-2.1032	0.5281	1.4384
TCGA-UF-A71E-01	-0.5633	0.395	-0.8502	-0.4056	-0.9025	1.6739	-0.5233	-1.1119	-0.333	-1.0386	0.2534	-0.6357	-0.2158	-2.0141	-0.5103	-0.3449	-1.1639	-0.3757	-0.0924	1.7525	-0.785	-0.9063	1.7141	0.2574	0.3406	-1.1851	0.2321	-0.1359	1.2075	1.8865	0.1492	-1.6192	0.389	-0.9352	0.1517	-1.2714	0.8846	0.4394	-0.7586	-0.7999	0.5408	-1.3062	1.7016	-1.584	-1.3777	-0.2526	-0.8907	-0.1663	-0.6684
TCGA-UF-A7J9-01	0.7877	0.5057	0.0888	0.405	0.5887	1.9589	1.1662	-0.8106	0.1343	-0.1877	0.3504	-0.8021	-0.2239	-0.1835	1.6414	0.7789	-2.3325	-0.3757	-0.1135	0.2489	-0.6088	-0.7992	-0.6918	0.4248	1.0825	-0.4614	0.0231	0.4813	0.9309	0.555	0.9345	1.195	-1.9744	1.3601	0.4238	1.5327	1.1271	0.6796	0.3648	-1.6183	0.222	0.386	0.9559	-1.1806	-0.59	0.1484	-0.8551	-1.0685	0.1051
TCGA-UF-A7JA-01	0.5054	-0.3743	0.1709	-0.618	-0.1323	-1.4196	0.4081	0.8448	-0.3002	-0.3886	2.5319	0.0137	-0.2866	1.7954	0.1161	-0.6507	0.838	0.0723	0.1334	-0.7429	-0.6102	-0.9419	0.2189	-0.1883	1.0684	-0.4502	1.3327	-0.1846	-0.2168	-1.3785	-0.6401	0.571	-4.0172	0.2123	-0.412	0.196	-0.591	1.3745	-1.0636	-0.2715	-0.8361	-0.5452	0.7664	-1.4669	-0.4276	0.0156	-1.9981	0.0124	0.7402
TCGA-UF-A7JC-01	-0.5917	-1.0535	-1.3223	-0.2696	-0.4706	-0.7383	-0.7494	-0.4683	-0.2698	1.9455	-0.4794	0.3731	-0.2866	-1.6685	-0.5406	0.1218	0.8112	-0.3757	-0.2408	-0.8829	-0.5584	0.492	0.6941	-0.4949	0.0902	-0.0336	-0.4613	0.1017	1.7878	1.1375	0.6386	-1.135	-0.5956	-0.98	-0.4545	-1.554	-0.7509	0.025	0.32	0.1601	0.51	0.6006	-0.2847	0.5809	0.4014	0.5164	0.151	0.2568	0.826
TCGA-UF-A7JD-01	1.6097	-0.765	-0.6226	0.0003	2.2	0.9724	0.85	0.3874	-0.0797	-0.0872	-0.487	1.2857	0.175	0.6188	-0.3877	-0.6139	-2.4286	0.1145	-0.0393	1.7042	0.4861	-0.1567	0.9264	0.3777	0.4469	0.7766	0.4634	-0.4957	0.3909	-1.3619	-0.6757	2.3962	0.0735	1.0232	3.4319	1.0777	0.1871	-0.6023	-0.3771	-1.6525	-0.3618	0.1031	0.1259	0.0226	-0.8515	-1.3528	-0.3724	-1.4603	0.4034
TCGA-UF-A7JF-01	0.4198	-1.4503	-0.6013	-0.9829	-0.9086	-1.1874	-1.2243	-0.2493	-0.0779	-0.8077	-1.1899	-0.7224	-0.181	-0.3634	-0.3487	-0.5455	-1.3142	-0.3757	-0.0242	-0.182	-1.5211	-1.4913	0.4105	-1.2627	-1.3803	-0.5686	-1.303	-1.1198	-0.1606	0.5734	0.0238	-0.9569	1.8441	-0.8892	-0.5954	-1.5766	-0.7541	-1.671	-1.3835	0.4045	0.0444	-1.6387	-0.7485	-0.8687	-3.3978	-1.2037	0.2747	0.6404	0.2904
TCGA-UF-A7JH-01	-0.1034	-0.8879	-0.6836	1.7885	-0.4233	0.2278	-0.576	0.1303	-0.1427	-0.4286	-1.3515	-0.3981	-0.2062	-0.1949	-0.4435	-1.2204	-1.4761	-0.3757	0.1199	0.8631	-1.6102	0.1102	-0.7277	0.5397	-1.2598	-0.9502	-1.1698	-0.2555	0.9355	1.0691	-0.0239	0.1813	0.5954	0.7847	1.0103	0.4521	-0.648	-1.3817	-1.3811	-0.106	0.1742	-0.9144	-0.1609	-1.4449	-1.5364	-0.1872	-0.2123	0.1778	0.9444
TCGA-UF-A7JJ-01	-0.2385	-0.8836	0.7472	1.513	0.3293	0.3997	0.6298	0.2246	-0.1665	-0.384	-0.3678	1.326	-0.1748	1.0787	-0.4422	-1.0742	-1.5442	0.0993	-0.0945	-0.5166	-0.296	0.0391	1.0917	0.8426	-0.7545	0.0587	-0.8568	-1.5899	0.1341	-0.3647	0.7255	1.1006	-0.7035	1.4689	0.0043	1.304	-0.0234	-0.647	-1.0618	-0.5878	0.6722	-0.3636	0.6642	0.2586	0.7551	-1.4984	0.0286	0.5694	-0.3631
TCGA-UF-A7JK-01	-0.4166	-0.9954	-0.595	1.0263	2.8977	-0.6712	0.3674	-0.1213	-0.2056	-0.5449	0.364	0.743	-0.2866	-0.4525	-0.4497	-0.6289	-0.3211	-0.3757	-0.2509	-1.2555	-0.5246	-0.164	0.1408	-1.3568	-0.1154	-0.8362	-0.4239	-0.9373	0.43	-1.0683	0.3512	-0.3238	-1.4846	-1.0517	-1.0523	-1.5263	0.0891	0.3727	-0.5624	0.1638	0.0005	-0.0229	0.7728	-0.2449	0.0348	-0.6274	-1.2051	0.7348	0.9423
TCGA-UF-A7JO-01	0.1986	-0.4573	-0.9035	0.3442	-0.6055	-0.8578	-1.0326	-0.7855	-0.2311	-0.6804	0.4459	-1.4168	-0.2866	-1.0148	-0.519	0.4621	-0.8039	-0.3757	0.1158	-0.6398	-0.5106	-0.0471	1.1401	-0.7098	-0.6106	0.4247	0.4302	0.09	-0.7346	-0.8598	-0.3493	-0.5385	-0.2784	0.6731	0.4906	-0.5368	0.5278	-0.4004	-0.3737	-0.7393	0.5157	-0.6437	-0.6086	-0.477	-1.4096	-1.1737	0.4745	-0.7274	-1.7676
TCGA-UF-A7JS-01	-0.4566	-1.8835	-1.4616	-0.566	-1.2914	-1.4408	-0.8832	-1.0232	-0.1284	-1.0084	-1.9388	-1.4986	0.4229	-1.0605	-0.4953	-0.7311	-1.7613	2.6376	0.0878	-0.0947	-0.8193	-2.1685	-0.3019	-2.2678	-4.2306	1.6241	-1.5348	0.5855	-1.2547	-0.3196	-1.9532	-0.1943	-1.1488	-0.2223	-0.275	-0.9254	-1.487	-1.3173	-1.6762	0.5588	-1.1991	-3.6789	-0.7813	-0.4052	-3.1842	-0.9134	2.3345	1.1893	-0.0483
TCGA-UF-A7JT-01	-0.6619	-0.9143	-1.243	1.7839	-0.1924	-0.8512	-0.7577	0.2849	-0.1894	-0.1104	-0.4509	-0.6181	-0.2866	-1.3278	-0.5161	-0.8102	-0.7233	-0.0848	-0.194	-0.3044	1.8433	-0.5255	0.5778	-0.8335	-1.3127	0.8739	0.7974	-0.0928	-1.0352	-0.2336	-0.0713	1.2552	0.869	0.8998	-0.1584	-0.629	0.1297	-1.2469	-1.592	0.84	-0.4591	-1.3951	-0.5213	-0.3068	-0.6518	-0.8878	1.4155	0.5113	-1.7122
TCGA-UF-A7JV-01	0.4316	-0.8083	-0.0356	1.1556	1.5023	0.2357	-0.3729	-0.1383	-0.2784	-0.4507	0.3728	0.1265	-0.1041	0.3443	-0.5204	0.1409	-0.4582	0.1411	-0.185	-0.6994	0.8594	1.5812	-1.1963	-0.8542	-0.792	-0.1641	0.665	-0.1075	-0.358	-1.5297	-0.2825	1.4983	0.0779	2.0403	1.7521	-0.235	2.0602	-1.0708	-0.3172	0.1131	-1.6476	-0.7907	0.0201	0.5281	-0.4909	-0.0114	0.8323	1.3036	1.7474
TCGA-UP-A6WW-01	1.4289	-1.0374	-1.1745	-1.0143	-1.1118	-1.3712	-1.0101	-1.0247	-0.1432	-1.0248	-1.011	-1.5688	-0.0109	-0.6138	2.7278	-0.7304	-0.9112	-0.3757	-0.0942	-0.0447	-1.1496	-1.0408	1.8332	-1.1762	-0.5592	-0.1818	-1.0203	0.8957	0.6835	-0.4992	-0.874	0.3021	-2.2785	0.4609	-0.767	-0.361	0.808	-1.576	-1.0462	-0.5202	-0.2217	-1.1393	-0.6926	-0.9104	-0.9957	-0.6051	0.5092	-1.3084	-2.9387
TCGA-WA-A7GZ-01	-0.6082	-0.5096	-1.0653	0.7631	-0.3075	-0.4172	0.5122	0.9216	4.0284	-0.2891	-0.2497	0.5273	10.1696	-0.6869	-0.2923	0.5818	0.1115	-0.0854	-0.141	-0.4431	-0.9579	-1.0259	0.8656	-0.3559	-1.0112	-0.6022	-0.9575	0.5266	-2.2806	-0.4826	0.2493	0.3719	0.9083	-1.0989	-0.0585	-0.2166	0.3436	0.4371	0.5344	-1.1813	-0.1197	0.5968	1.4627	-0.4384	0.43	-2.3814	-1.717	1.0631	0.8541
TCGA-WA-A7H4-01	0.5137	-0.2909	0.057	0.415	0.432	0.7181	1.2941	2.42	1.1027	-0.2338	0.4278	1.1723	0.7276	0.813	0.3075	-0.2521	0.5402	-0.3757	0.2075	-0.6958	0.1392	0.8153	-0.8529	1.9841	0.6284	2.4492	0.3165	-0.116	-0.0881	-1.5052	-0.7131	1.1151	-2.2734	0.4704	-0.4581	1.1448	0.3892	-0.139	0.3417	0.6869	0.4044	0.6621	-0.1061	0.2975	0.3149	-0.6167	-0.7233	1.0976	0.6237
[truncated: 126 more columns]
