# Supplementary material for: miR766-3p and miR124-3p Dictate Drug Resistance and Clinical Outcome in HNSCC
Source: Cancers (Basel). 2022 Oct 27;14(21):5273. doi: 10.3390/cancers14215273 (PMC9655574; doi:10.3390/cancers14215273)
Supplement: Supplementary file 1 [file cancers-14-05273-s001.zip › Supplementary Table S5.xlsx]

## Sheet: miR124-3p
	Supplementary Table S5 miRNA target genes based on miRDB
	Target Rank	miRNA Name	Target Score	Gene Symbol	Gene Description
	1	hsa-miR-124-3p	100	OSBPL3	oxysterol binding protein like 3
	2	hsa-miR-124-3p	100	SLC50A1	solute carrier family 50 member 1
	3	hsa-miR-124-3p	100	ITGB1	integrin subunit beta 1
	4	hsa-miR-124-3p	100	SIX4	SIX homeobox 4
	5	hsa-miR-124-3p	100	NFATC1	nuclear factor of activated T cells 1
	6	hsa-miR-124-3p	100	SNAI2	snail family transcriptional repressor 2
	7	hsa-miR-124-3p	100	B4GALT1	beta-1,4-galactosyltransferase 1
	8	hsa-miR-124-3p	100	MAGT1	magnesium transporter 1
	9	hsa-miR-124-3p	100	LAMC1	laminin subunit gamma 1
	10	hsa-miR-124-3p	99	PALLD	palladin, cytoskeletal associated protein
	11	hsa-miR-124-3p	99	LRRC58	leucine rich repeat containing 58
	12	hsa-miR-124-3p	99	QSER1	glutamine and serine rich 1
	13	hsa-miR-124-3p	99	CREBRF	CREB3 regulatory factor
	14	hsa-miR-124-3p	99	SP1	Sp1 transcription factor
	15	hsa-miR-124-3p	99	PLEKHM3	pleckstrin homology domain containing M3
	16	hsa-miR-124-3p	99	VAMP3	vesicle associated membrane protein 3
	17	hsa-miR-124-3p	99	LRRC1	leucine rich repeat containing 1
	18	hsa-miR-124-3p	99	PIK3C2A	phosphatidylinositol-4-phosphate 3-kinase catalytic subunit type 2 alpha
	19	hsa-miR-124-3p	99	CRTC3	CREB regulated transcription coactivator 3
	20	hsa-miR-124-3p	99	ATL3	atlastin GTPase 3
	21	hsa-miR-124-3p	99	SPOPL	speckle type BTB/POZ protein like
	22	hsa-miR-124-3p	99	PTBP3	polypyrimidine tract binding protein 3
	23	hsa-miR-124-3p	99	RHOG	ras homolog family member G
	24	hsa-miR-124-3p	99	SERINC2	serine incorporator 2
	25	hsa-miR-124-3p	99	TMC7	transmembrane channel like 7
	26	hsa-miR-124-3p	99	PRTG	protogenin
	27	hsa-miR-124-3p	99	SNX18	sorting nexin 18
	28	hsa-miR-124-3p	99	CD164	CD164 molecule
	29	hsa-miR-124-3p	99	SEMA6A	semaphorin 6A
	30	hsa-miR-124-3p	99	CTDSP1	CTD small phosphatase 1
	31	hsa-miR-124-3p	99	FLOT2	flotillin 2
	32	hsa-miR-124-3p	99	EYA4	EYA transcriptional coactivator and phosphatase 4
	33	hsa-miR-124-3p	99	PTPN12	protein tyrosine phosphatase, non-receptor type 12
	34	hsa-miR-124-3p	99	PRRX1	paired related homeobox 1
	35	hsa-miR-124-3p	99	CREB3L2	cAMP responsive element binding protein 3 like 2
	36	hsa-miR-124-3p	98	RAB27A	RAB27A, member RAS oncogene family
	37	hsa-miR-124-3p	98	TTL	tubulin tyrosine ligase
	38	hsa-miR-124-3p	98	USP14	ubiquitin specific peptidase 14
	39	hsa-miR-124-3p	98	SLITRK6	SLIT and NTRK like family member 6
	40	hsa-miR-124-3p	98	CHIC1	cysteine rich hydrophobic domain 1
	41	hsa-miR-124-3p	98	CNEP1R1	CTD nuclear envelope phosphatase 1 regulatory subunit 1
	42	hsa-miR-124-3p	98	GGA2	golgi associated, gamma adaptin ear containing, ARF binding protein 2
	43	hsa-miR-124-3p	98	PTBP1	polypyrimidine tract binding protein 1
	44	hsa-miR-124-3p	98	PARP16	poly(ADP-ribose) polymerase family member 16
	45	hsa-miR-124-3p	98	RFX4	regulatory factor X4
	46	hsa-miR-124-3p	98	ANTXR2	ANTXR cell adhesion molecule 2
	47	hsa-miR-124-3p	98	LPP	LIM domain containing preferred translocation partner in lipoma
	48	hsa-miR-124-3p	98	QKI	QKI, KH domain containing RNA binding
	49	hsa-miR-124-3p	98	EML6	EMAP like 6
	50	hsa-miR-124-3p	98	SNTB2	syntrophin beta 2
	51	hsa-miR-124-3p	98	RNF135	ring finger protein 135
	52	hsa-miR-124-3p	98	DENND1B	DENN domain containing 1B
	53	hsa-miR-124-3p	98	TRIM45	tripartite motif containing 45
	54	hsa-miR-124-3p	98	C1GALT1	core 1 synthase, glycoprotein-N-acetylgalactosamine 3-beta-galactosyltransferase 1
	55	hsa-miR-124-3p	98	TUB	tubby bipartite transcription factor
	56	hsa-miR-124-3p	98	MICAL2	microtubule associated monooxygenase, calponin and LIM domain containing 2
	57	hsa-miR-124-3p	98	MYRF	myelin regulatory factor
	58	hsa-miR-124-3p	98	RNPEPL1	arginyl aminopeptidase like 1
	59	hsa-miR-124-3p	98	MAP3K2	mitogen-activated protein kinase kinase kinase 2
	60	hsa-miR-124-3p	97	PTPN9	protein tyrosine phosphatase, non-receptor type 9
	61	hsa-miR-124-3p	97	CCDC89	coiled-coil domain containing 89
	62	hsa-miR-124-3p	97	EIF3B	eukaryotic translation initiation factor 3 subunit B
	63	hsa-miR-124-3p	97	OSBPL10	oxysterol binding protein like 10
	64	hsa-miR-124-3p	97	GXYLT1	glucoside xylosyltransferase 1
	65	hsa-miR-124-3p	97	CCDC177	coiled-coil domain containing 177
	66	hsa-miR-124-3p	97	ITPR3	inositol 1,4,5-trisphosphate receptor type 3
	67	hsa-miR-124-3p	97	CC2D1B	coiled-coil and C2 domain containing 1B
	68	hsa-miR-124-3p	97	CBX2	chromobox 2
	69	hsa-miR-124-3p	97	ATF7IP	activating transcription factor 7 interacting protein
	70	hsa-miR-124-3p	97	BMP6	bone morphogenetic protein 6
	71	hsa-miR-124-3p	97	FRMD8	FERM domain containing 8
	72	hsa-miR-124-3p	97	MTM1	myotubularin 1
	73	hsa-miR-124-3p	97	SMAD5	SMAD family member 5
	74	hsa-miR-124-3p	97	PTBP2	polypyrimidine tract binding protein 2
	75	hsa-miR-124-3p	97	OSBPL8	oxysterol binding protein like 8
	76	hsa-miR-124-3p	97	ASPA	aspartoacylase
	77	hsa-miR-124-3p	97	SUSD6	sushi domain containing 6
	78	hsa-miR-124-3p	97	BCAT1	branched chain amino acid transaminase 1
	79	hsa-miR-124-3p	97	ACAA2	acetyl-CoA acyltransferase 2
	80	hsa-miR-124-3p	97	VAT1	vesicle amine transport 1
	81	hsa-miR-124-3p	97	P4HA1	prolyl 4-hydroxylase subunit alpha 1
	82	hsa-miR-124-3p	97	TNRC6B	trinucleotide repeat containing 6B
	83	hsa-miR-124-3p	97	CTNND1	catenin delta 1
	84	hsa-miR-124-3p	97	PTPN14	protein tyrosine phosphatase, non-receptor type 14
	85	hsa-miR-124-3p	96	DENND6A	DENN domain containing 6A
	86	hsa-miR-124-3p	96	RAB3D	RAB3D, member RAS oncogene family
	87	hsa-miR-124-3p	96	SLC30A7	solute carrier family 30 member 7
	88	hsa-miR-124-3p	96	CPT1A	carnitine palmitoyltransferase 1A
	89	hsa-miR-124-3p	96	PLEKHH1	pleckstrin homology, MyTH4 and FERM domain containing H1
	90	hsa-miR-124-3p	96	ALDH1L2	aldehyde dehydrogenase 1 family member L2
	91	hsa-miR-124-3p	96	SLC17A5	solute carrier family 17 member 5
	92	hsa-miR-124-3p	96	ATP6V0A2	ATPase H+ transporting V0 subunit a2
	93	hsa-miR-124-3p	96	MINAR1	membrane integral NOTCH2 associated receptor 1
	94	hsa-miR-124-3p	96	ATMIN	ATM interactor
	95	hsa-miR-124-3p	96	GRID1	glutamate ionotropic receptor delta type subunit 1
	96	hsa-miR-124-3p	96	FPGS	folylpolyglutamate synthase
	97	hsa-miR-124-3p	96	MYZAP	myocardial zonula adherens protein
	98	hsa-miR-124-3p	96	ECI2	enoyl-CoA delta isomerase 2
	99	hsa-miR-124-3p	96	FAM129B	family with sequence similarity 129 member B
	100	hsa-miR-124-3p	96	SHC1	SHC adaptor protein 1
	101	hsa-miR-124-3p	96	SFT2D2	SFT2 domain containing 2
	102	hsa-miR-124-3p	96	FAM120C	family with sequence similarity 120C
	103	hsa-miR-124-3p	96	SLC35G1	solute carrier family 35 member G1
	104	hsa-miR-124-3p	96	NSUN2	NOP2/Sun RNA methyltransferase family member 2
	105	hsa-miR-124-3p	96	YME1L1	YME1 like 1 ATPase
	106	hsa-miR-124-3p	96	ZNF706	zinc finger protein 706
	107	hsa-miR-124-3p	96	SRGAP1	SLIT-ROBO Rho GTPase activating protein 1
	108	hsa-miR-124-3p	96	SH3PXD2A	SH3 and PX domains 2A
	109	hsa-miR-124-3p	96	CHSY1	chondroitin sulfate synthase 1
	110	hsa-miR-124-3p	96	SLC16A1	solute carrier family 16 member 1
	111	hsa-miR-124-3p	96	GMNC	geminin coiled-coil domain containing
	112	hsa-miR-124-3p	96	SUMF1	sulfatase modifying factor 1
	113	hsa-miR-124-3p	96	PPFIBP2	PPFIA binding protein 2
	114	hsa-miR-124-3p	96	STT3A	STT3A, catalytic subunit of the oligosaccharyltransferase complex
	115	hsa-miR-124-3p	95	USP1	ubiquitin specific peptidase 1
	116	hsa-miR-124-3p	95	RAPH1	Ras association (RalGDS/AF-6) and pleckstrin homology domains 1
	117	hsa-miR-124-3p	95	TARBP1	TAR (HIV-1) RNA binding protein 1
	118	hsa-miR-124-3p	95	RELA	RELA proto-oncogene, NF-kB subunit
	119	hsa-miR-124-3p	95	PPP1R3B	protein phosphatase 1 regulatory subunit 3B
	120	hsa-miR-124-3p	95	PARD3	par-3 family cell polarity regulator
	121	hsa-miR-124-3p	95	SMARCAD1	SWI/SNF-related, matrix-associated actin-dependent regulator of chromatin, subfamily a, containing DEAD/H box 1
	122	hsa-miR-124-3p	95	PDCD6	programmed cell death 6
	123	hsa-miR-124-3p	95	SLC31A2	solute carrier family 31 member 2
	124	hsa-miR-124-3p	95	RARG	retinoic acid receptor gamma
	125	hsa-miR-124-3p	95	HIVEP1	human immunodeficiency virus type I enhancer binding protein 1
	126	hsa-miR-124-3p	95	MYH11	myosin heavy chain 11
	127	hsa-miR-124-3p	95	RSRC2	arginine and serine rich coiled-coil 2
	128	hsa-miR-124-3p	95	G3BP1	G3BP stress granule assembly factor 1
	129	hsa-miR-124-3p	95	RFX3	regulatory factor X3
	130	hsa-miR-124-3p	95	SBNO2	strawberry notch homolog 2
	131	hsa-miR-124-3p	95	KCNK10	potassium two pore domain channel subfamily K member 10
	132	hsa-miR-124-3p	95	MORC4	MORC family CW-type zinc finger 4
	133	hsa-miR-124-3p	95	GPR37	G protein-coupled receptor 37
	134	hsa-miR-124-3p	95	HTATIP2	HIV-1 Tat interactive protein 2
	135	hsa-miR-124-3p	95	COL4A1	collagen type IV alpha 1 chain
	136	hsa-miR-124-3p	95	CHST14	carbohydrate sulfotransferase 14
	137	hsa-miR-124-3p	95	MYO10	myosin X
	138	hsa-miR-124-3p	95	VPS35	VPS35, retromer complex component
	139	hsa-miR-124-3p	95	ATP1A1	ATPase Na+/K+ transporting subunit alpha 1
	140	hsa-miR-124-3p	95	AMOTL1	angiomotin like 1
	141	hsa-miR-124-3p	95	KATNA1	katanin catalytic subunit A1
	142	hsa-miR-124-3p	95	BACH2	BTB domain and CNC homolog 2
	143	hsa-miR-124-3p	95	VPS37C	VPS37C, ESCRT-I subunit
	144	hsa-miR-124-3p	95	ZNF608	zinc finger protein 608
	145	hsa-miR-124-3p	95	NRP1	neuropilin 1
	146	hsa-miR-124-3p	95	ELK3	ELK3, ETS transcription factor
	147	hsa-miR-124-3p	95	KLHL28	kelch like family member 28
	148	hsa-miR-124-3p	95	FAM177A1	family with sequence similarity 177 member A1
	149	hsa-miR-124-3p	95	GALNT13	polypeptide N-acetylgalactosaminyltransferase 13
	150	hsa-miR-124-3p	95	TOR3A	torsin family 3 member A
	151	hsa-miR-124-3p	95	TEAD1	TEA domain transcription factor 1

## Sheet: miR766-3p
	Target Rank	miRNA Name	Target Score	Gene Symbol	Gene Description
	1	hsa-miR-766-3p	99	ZNF493	zinc finger protein 493
	2	hsa-miR-766-3p	98	KCNA4	potassium voltage-gated channel subfamily A member 4
	3	hsa-miR-766-3p	98	ZNF426	zinc finger protein 426
	4	hsa-miR-766-3p	98	ZNF676	zinc finger protein 676
	5	hsa-miR-766-3p	98	ZNF208	zinc finger protein 208
	6	hsa-miR-766-3p	98	KCNG4	potassium voltage-gated channel modifier subfamily G member 4
	7	hsa-miR-766-3p	97	ZFP90	ZFP90 zinc finger protein
	8	hsa-miR-766-3p	97	NR3C2	nuclear receptor subfamily 3 group C member 2
	9	hsa-miR-766-3p	96	ZNF468	zinc finger protein 468
	10	hsa-miR-766-3p	96	MFN2	mitofusin 2
	11	hsa-miR-766-3p	96	MARCHF9	membrane associated ring-CH-type finger 9
	12	hsa-miR-766-3p	96	SLC25A34	solute carrier family 25 member 34
	13	hsa-miR-766-3p	96	CRISP1	cysteine rich secretory protein 1
	14	hsa-miR-766-3p	95	GPD2	glycerol-3-phosphate dehydrogenase 2
	15	hsa-miR-766-3p	95	BBX	BBX, HMG-box containing

## Sheet: miR3168
	Target Rank	miRNA Name	Target Score	Gene Symbol	Gene Description
	1	hsa-miR-3168	99	GIPC3	GIPC PDZ domain containing family member 3
	2	hsa-miR-3168	99	TMED4	transmembrane p24 trafficking protein 4
	3	hsa-miR-3168	97	BRWD1	bromodomain and WD repeat domain containing 1
	4	hsa-miR-3168	96	ZEB2	zinc finger E-box binding homeobox 2
	5	hsa-miR-3168	96	FCRL1	Fc receptor like 1
	6	hsa-miR-3168	95	FAM126B	family with sequence similarity 126 member B
	7	hsa-miR-3168	95	H2AFY2	H2A histone family member Y2
	8	hsa-miR-3168	95	DYNC1I2	dynein cytoplasmic 1 intermediate chain 2
	9	hsa-miR-3168	95	SGO1	shugoshin 1

## Sheet: miR6787-5p
	Target Rank	miRNA Name	Target Score	Gene Symbol	Gene Description
	1	hsa-miR-6787-5p	98	ABO	ABO, alpha 1-3-N-acetylgalactosaminyltransferase and alpha 1-3-galactosyltransferase
