# Supplementary material for: miR766-3p and miR124-3p Dictate Drug Resistance and Clinical Outcome in HNSCC
Source: Cancers (Basel). 2022 Oct 27;14(21):5273. doi: 10.3390/cancers14215273 (PMC9655574; doi:10.3390/cancers14215273)
Supplement: Supplementary file 1 [file cancers-14-05273-s001.zip › Supplementary Table S6.xlsx]

## Sheet: Supplementary Table S6
	Supplementary Table S6. IC50 of miRNA inhibitor or mimic transfected CAL27 and FaDu cells
		CAL27		FaDu
		Cisplatin IC50 (μM)	5-FU IC50 (μM)	Cisplatin IC50 (μM)	5-FU IC50 (μM)
	miRNA inhibitor control	5.1 ± 1.7	1.7 ± 0.07	15.5 ± 1.8	28.9 ± 0.86
	miR-124-3p inhibitor	0.96 ± 0.22	0.59 ± 0.03	5.7 ± 0.14	7.4 ± 0.31
	miR-766-3p inhibitor	1.1 ± 0.13	0.6 ± 0.02	3.5 ± 0.39	6.8 ± 0.24
	miR-124-3p inhibitor+miR-766-3p inhibitor	0.46 ± 0.09	0.17 ± 0.005	1.5 ± 0.30	2.0 ± 0.28
		CAL27		FaDu
		Cisplatin IC50 (μM)	5-FU IC50 (μM)	Cisplatin IC50 (μM)	5-FU IC50 (μM)
	miRNA mimic control	5.7 ± 0.33	2.6 ± 0.035	9.03 ± 1.4	20.2 ± 0.64
	miR-124-3p mimic	8.5 ± 0.83	9.8 ± 0.072	18.6 ± 1.2	37.6 ± 2.2
	miR-766-3p mimic	8.7 ± 0.45	9.8 ± 0.11	22.9 ± 0.34	34.4 ± 3.3
	miR-124-3p mimic+miR-766-3p mimic	16.7 ± 1.4	22.8 ± 2.1	49.2 ± 1.9	83.6 ± 5.7
