# Supplementary material for: miR766-3p and miR124-3p Dictate Drug Resistance and Clinical Outcome in HNSCC
Source: Cancers (Basel). 2022 Oct 27;14(21):5273. doi: 10.3390/cancers14215273 (PMC9655574; doi:10.3390/cancers14215273)
Supplement: Supplementary file 1 [file cancers-14-05273-s001.zip › Supplementary Table S7.xlsx]

## Sheet: Supplementary Table S7
	Supplementary Table S7. IC50 of NR3C2 siRNA or CREBRF siRNA transfected CAL27 and FaDu cells
		IC50 (μM)
	Cell lines	Cisplatin	5-FU
	CAL27 control siRNA	2.4 ± 0.07	1.3 ± 0.25
	CAL27 NR3C2 siRNA	6.7 ± 0.23	2.0 ± 0.25
	CAL27 CREBRF siRNA	5.5 ± 0.54	2.7 ± 0.48
	CAL27 NR3C2+CREBRF siRNA	22.1 ± 1.8	7.4 ± 0.21
	CAL27/FP-R control siRNA	46.5 ± 1.8	25.2 ± 0.62
	FaDu control siRNA	11.6 ± 4.6	17.4 ± 2.3
	FaDu NR3C2 siRNA	17.1 ± 4.5	47.4 ± 1.8
	FaDu CREBRF siRNA	22.3 ± 5.8	49.3 ± 1.8
	FaDu NR3C2+CREBRF siRNA	160 ± 17.2	54.3 ± 6.1
